# Supplementary material for: Unveiling the genomic secrets of Micrococcus luteus through a comprehensive comparative genomics approach
Source: Front Genet. 2026 May 7;17:1778782. doi: 10.3389/fgene.2026.1778782 (PMC13189705; doi:10.3389/fgene.2026.1778782)
Supplement: Supplementary file 1 [file Supplementaryfile1.xlsx]

## Sheet: Genome details 
Genome ID	Genome Name	Strain	Isolation Country	Geographic Location	BioProject Accession	BioSample Accession	Assembly Accession	Isolation Source	Completeness (CheckM)	Contigs	GGDC	tRNA	rRNA	CDS
1232675.3	Micrococcus luteus str. modasa	modasa	India	India: Modasa, North Gujarat	PRJNA175355	SAMN01178441	GCA_000309825.2	contaminated soil from modasa north Gujarat, India	91.9	487	33.4	47	4	2301
1255578.3	Micrococcus luteus Mu201 strain Mu201	Mu201	not found		PRJEB19175	SAMEA81152668	GCA_900163885.1	Soft smear-ripened cheese with raw milk	100	114	83.2	47	2	2406
1270.127	Micrococcus luteus strain O'kane	O'kane	USA	USA: Oklahoma, Stillwater	PRJNA327388	SAMN05332132	GCA_001691605.1	elevator	99.63	8	73.1	49	2	2327
1270.128	Micrococcus luteus strain SB1254	SB1254	South Korea	South Korea	PRJNA427092	SAMN08222610	GCA_004117015.1	marine	99.38	1	83.5	48	2	2465
1270.129	Micrococcus luteus strain RIT620	RIT620	USA	USA	PRJNA517647	SAMN10839293	GCA_004193195.1	mobile phone	99.14	215	75.2	47		2382
1270.130	Micrococcus luteus strain AH-P	AH-P	USA	USA: New Hampshire, Manchester	PRJNA540083	SAMN11521434	GCA_005144705.1	large wooden beam from an 1800s New England red brick mill building	99.75	56	75.2	48	2	2423
1270.131	Micrococcus luteus strain S1	S1	USA	USA: New Hampshire, Goffstown	PRJNA534489	SAMN11491347	GCA_005144815.1	canine ocular discharge	99.75	31	73.3	48	1	2522
1270.132	Micrococcus luteus strain AS2	AS2	Pakistan	Pakistan:Kala Shah Kaku	PRJNA540761	SAMN11555156	GCA_005280335.1	Industrial wastewater	97.16	1	33.5	48	3	2754
1270.133	Micrococcus luteus strain ATCC 4698	ATCC 4698	not found	not found	PRJNA515542	SAMN10761220	GCA_006094415.1	not found	98.4	1	99.9	51	2	2513
1270.146	Micrococcus luteus strain DE0571	DE0571	USA	USA: North Carolina, Durham	PRJNA543692	SAMN11792731	GCA_007665835.1	environmental	99.63	96	75.6	48	3	2350
1270.147	Micrococcus luteus strain DE0570	DE0570	USA	USA: North Carolina, Durham	PRJNA543692	SAMN11792730	GCA_007665885.1	environmental	99.75	122	75	49	5	2423
1270.148	Micrococcus luteus strain DE0566	DE0566	USA	USA: North Carolina, Durham	PRJNA543692	SAMN11792726	GCA_007665935.1	environmental	99.63	82	74.6	48	6	2415
1270.149	Micrococcus luteus strain DE0563	DE0563	USA	USA: North Carolina, Durham	PRJNA543692	SAMN11792723	GCA_007665995.1	environmental	99.63	158	75.2	48	6	2389
1270.150	Micrococcus luteus strain DE0459	DE0459	USA	USA: North Carolina, Durham	PRJNA543692	SAMN11792619	GCA_007667695.1	environmental	99.75	93	75	48	5	2361
1270.151	Micrococcus luteus strain DE0448	DE0448	USA	USA: North Carolina, Durham	PRJNA543692	SAMN11792608	GCA_007667895.1	environmental	99.75	71	75.8	48	3	2335
1270.152	Micrococcus luteus strain DE0402	DE0402	USA	USA: North Carolina, Durham	PRJNA543692	SAMN11792562	GCA_007672865.1	environmental	99.63	135	73.9	48	2	2333
1270.154	Micrococcus luteus strain DE0371	DE0371	USA	USA: North Carolina, Durham	PRJNA543692	SAMN11792531	GCA_007673195.1	environmental	99.75	104	75.5	50	2	2325
1270.155	Micrococcus luteus strain DE0323	DE0323	USA	USA: North Carolina, Durham	PRJNA543692	SAMN11792483	GCA_007673905.1	environmental	99.75	74	75.3	48	3	2276
1270.156	Micrococcus luteus strain DE0249	DE0249	USA	USA: North Carolina, Durham	PRJNA543692	SAMN11792409	GCA_007677285.1	environmental	99.75	52	74.9	48	2	2298
1270.157	Micrococcus luteus strain DE0247	DE0247	USA	USA: North Carolina, Durham	PRJNA543692	SAMN11792407	GCA_007677325.1	environmental	99.75	61	74.9	48	2	2308
1270.158	Micrococcus luteus strain DE0234	DE0234	USA	USA: North Carolina, Durham	PRJNA543692	SAMN11792394	GCA_007677505.1	environmental	99.75	161	74.4	48	3	2312
1270.159	Micrococcus luteus strain DE0206	DE0206	USA	USA: North Carolina, Durham	PRJNA543692	SAMN11792366	GCA_007677845.1	environmental	94.26	22	21.1	49	4	1988
1270.160	Micrococcus luteus strain DE0199	DE0199	USA	USA: North Carolina, Durham	PRJNA543692	SAMN11792359	GCA_007677955.1	environmental	99.75	91	74.3	48	3	2558
1270.161	Micrococcus luteus strain DE0123	DE0123	USA	USA: North Carolina, Durham	PRJNA543692	SAMN11792283	GCA_007679155.1	environmental	99.75	217	73.4	52	5	2423
1270.162	Micrococcus luteus strain DE0113	DE0113	USA	USA: North Carolina, Durham	PRJNA543692	SAMN11792273	GCA_007679315.1	environmental	94.26	193	21.1	49	4	2147
1270.163	Micrococcus luteus strain MGYG-HGUT-00101	MGYG-HGUT-00101	not found	not found	PRJEB33885	SAMEA5849602	GCA_902363225.1	human gut	99.63	42	77.5	48	3	2392
1270.181	Micrococcus luteus strain M36	M36	USA	USA: San Francisco	PRJNA498337	SAMN10290245	GCA_006385885.1	fetal intestine	99.63	111	75.3	49	2	2518
1270.182	Micrococcus luteus strain NCCP 16831	NCCP 16831	South Korea	South Korea: Jinju	PRJNA564863	SAMN12725936	GCA_009769055.1	blood	99.63	1	76	48		2292
1270.183	Micrococcus luteus strain NCCP 15687	NCCP 15687	South Korea	South Korea: Jeonju	PRJNA564862	SAMN12725935	GCA_009769145.2	blood	99.38	1	75.2	48	2	2326
1270.184	Micrococcus luteus strain 10240	10240	not found	not found	PRJNA554758	SAMN12283161	GCA_009873315.1	not found	99.51	1	77.1	48	not found	2306
1270.191	Micrococcus luteus strain CCLBH-BP501	CCLBH-BP501	Norway	Norway: Oslo	PRJNA610610	SAMN14307337	GCA_011602345.1	Paintings	99.63	49	74.4	48	not found	2307
1270.198	Micrococcus luteus strain MRS-249-WT-4A	MRS-249-WT-4A	Germany	Germany	PRJNA561470	SAMN14558275	GCA_012843475.1	feces	99.75	47	74.3	48	2	2250
1270.199	Micrococcus luteus strain MFP06	MFP06	France	France: Evreux	PRJNA626598	SAMN14645703	GCA_013041625.1	human skin	97.53	221	75.2	48		2386
1270.200	Micrococcus luteus strain MFP07	MFP07	France	France: Evreux	PRJNA626598	SAMN14645704	GCA_013041635.1	human skin	98.27	165	76.8	48		2286
1270.216	Micrococcus luteus strain R17	R17	China	China:Xinjiang	PRJNA418068	SAMN08014137	GCA_013426035.1	gamma ray irradiated soil	99.26	1	71.2	48	4	2382
1270.218	Micrococcus luteus strain V017	V017	China	China:Chengdu	PRJNA644988	SAMN15486808	GCA_014217235.1	soil	98.15	1	75.2	50	4	2359
1270.235	Micrococcus luteus strain FDAARGOS_1034 strain Not applicable	FDAARGOS_1034	USA	USA:VA	PRJNA231221	SAMN16357203	GCA_016403245.1	not found	99.26	1	72.1	48	4	2376
1270.239	Micrococcus luteus strain F6_7S_P_2	F6_7S_P_2	USA	USA: International Space Station	PRJNA690512	SAMN17570251	GCA_017167245.1	International Space Station during MT-2	99.75	103	73.5	48	2	2357
1270.240	Micrococcus luteus strain F6_3S_P_1A	F6_3S_P_1A	USA	USA: International Space Station	PRJNA690512	SAMN17570240	GCA_017167465.1	International Space Station during MT-2	99.75	68	73.4	48	2	2332
1270.241	Micrococcus luteus strain F5_7S_P3	F5_7S_P3	USA	USA: International Space Station	PRJNA690512	SAMN17570231	GCA_017167605.1	International Space Station during MT-2	98.89	534	74.2	47	2	2594
1270.242	Micrococcus luteus strain F5_7S_P2C	F5_7S_P2C	USA	USA: International Space Station	PRJNA690512	SAMN17570230	GCA_017167665.1	International Space Station during MT-2	99.75	274	73.8	48	4	2475
1270.243	Micrococcus luteus strain F5_7S_P1B	F5_7S_P1B	USA	USA: International Space Station	PRJNA690512	SAMN17570227	GCA_017167705.1	International Space Station during MT-2	99.38	163	72.7	48	3	2659
1270.244	Micrococcus luteus strain F5_7S_P1A	F5_7S_P1A	USA	USA: International Space Station	PRJNA690512	SAMN17570226	GCA_017167725.1	International Space Station during MT-2	99.51	289	72.9	48	3	2754
1270.245	Micrococcus luteus strain F5_7S_P11A	F5_7S_P11A	USA	USA: International Space Station	PRJNA690512	SAMN17570220	GCA_017167845.1	International Space Station during MT-2	99.75	249	73.7	48	2	2461
1270.246	Micrococcus luteus strain F5_7S_P10B	F5_7S_P10B	USA	USA: International Space Station	PRJNA690512	SAMN17570219	GCA_017167905.1	International Space Station during MT-2	99.51	309	73	48	3	2768
1270.247	Micrococcus luteus strain KRD022	KRD022	Antarctica	Antarctica	PRJNA627671	SAMN14679892	GCA_017168465.1	marine sediment	99.75	633	75.4	57	6	2721
1270.248	Micrococcus luteus strain SD226	SD226	USA	USA: Wind Cave National Park, South Dakota	PRJNA672086	SAMN16555824	GCA_017355335.1	aqueous environment within a pristine cave	99.14	191	75.6	47	2	2249
1270.256	Micrococcus luteus strain MT1691313	MT1691313	Pacific Ocean	Pacific Ocean: Mariana Trench	PRJNA718734	SAMN18559637	GCA_017840535.1	not found	99.75	1	74.8	48	4	2250
1270.259	Micrococcus luteus strain MBF05-19J	MBF05-19J	Indonesia	Indonesia:Depok	PRJNA720092	SAMN18632350	GCA_018456085.1	skin	99.14	2	75.2	49	4	2528
1270.261	Micrococcus luteus strain 179-K 6B2 HS	179-K 6B2 HS	USA	USA: California, Pasadena, JPL, Building 179	PRJNA728748	SAMN19102943	GCA_019037165.1	cleanroom floor	99.75	68	75.7	48	2	2614
1270.262	Micrococcus luteus strain 179-K 7B3 HS	179-K 7B3 HS	USA	USA: California, Pasadena, JPL, Building 179	PRJNA728748	SAMN19102945	GCA_019037065.1	cleanroom floor	99.63	31	73.5	48	2	2307
1270.263	Micrococcus luteus strain 179-K 6B5 HS	179-K 6B5 HS	USA	USA: California, Pasadena, JPL, Building 179	PRJNA728748	SAMN19102944	GCA_019037105.1	cleanroom floor	99.75	81	74.1	48	2	2268
1270.264	Micrococcus luteus strain 179-D 9B4 HS	179-D 9B4 HS	USA	USA: California, Pasadena, JPL, Building 179	PRJNA728748	SAMN19102942	GCA_019037785.1	cleanroom floor	99.75	76	74.9	49	2	2432
1270.267	Micrococcus luteus strain S/N-204-IC-R2	S/N-204-IC-R2	not found	USA	PRJNA644637	SAMN15705243	GCA_019748495.1	Air filter	99.75	189	75.6	46	1	2510
1270.268	Micrococcus luteus strain S/N-202-IC-B1	S/N-202-IC-B1	not found	USA	PRJNA644637	SAMN15705244	GCA_019748515.1	Air filter	99.75	165	75.5	45	2	2440
1270.269	Micrococcus luteus strain S/N-202-OC-B6	S/N-202-OC-B6	not found	USA	PRJNA644637	SAMN15705245	GCA_019748545.1	Air filter	99.75	271	75	46	2	2664
1270.27	Micrococcus luteus strain RIT324w	RIT324w	USA	USA:New York, Geneva	PRJNA239291	SAMN02676629	GCF_000632145.1	Willow (Salix sp.)	99.6	118	75.5	51	4	2545
1270.270	Micrococcus luteus strain S/N-308-OC-B3	S/N-308-OC-B3	not found	USA	PRJNA644637	SAMN15705233	GCA_019748725.1	Air filter debris	99.63	143	73.4	45		2384
1270.271	Micrococcus luteus strain CW.Ay	CW.Ay	Hong Kong	Hong Kong: Pokfulam	PRJNA758605	SAMN21031615	GCA_019890915.1	indoor air	99.75	2	72.3	48	4	2365
1270.28	Micrococcus luteus strain RIT304	RIT304	USA	USA:New York, Geneva	PRJNA239286	SAMN02676624	GCF_000632005.1	Willow (Salix sp.)	100	183	77.5	49	2	2420
1270.286	Micrococcus luteus strain anQ-m1	anQ-m1	not found	China	PRJNA762228	SAMN21380730	GCA_020217385.1	sludge from anaerobic membrane bioreactor	99.75	1	75.4	50	4	2322
1270.287	Micrococcus luteus strain AKS4c	AKS4c	India	India: Purbasthali, West Bengal	PRJNA762542	SAMN21397803	GCA_020662095.1	ground water	99.75	36	73	48	2	2267
1270.29	Micrococcus luteus strain RIT305	RIT305	USA	USA:New York, Geneva	PRJNA239287	SAMN02676625	GCF_000632185.1	Willow (Salix sp.)	99.6	110	73.9	51	2	2480
1270.296	Micrococcus luteus strain NE2TTS4	NE2TTS4	Mexico	Mexico: San Luis Potosi	PRJNA717072	SAMN18477525	GCA_020982705.1	not found	99.75	176	74.8	49	2	2551
1270.297	Micrococcus luteus strain NE2TL6	NE2TL6	Mexico	Mexico: San Luis Potosi	PRJNA717072	SAMN18477524	GCA_020982805.1	not found	99.75	168	74.8	49	2	2562
1270.298	Micrococcus luteus strain Mh	Mh	Mexico	Mexico: Michoacan	PRJNA717072	SAMN18477522	GCA_020982825.1	soil	99.63	46	74.8	48	2	2350
1270.299	Micrococcus luteus strain An24	An24	Mexico	Mexico: Michoacan	PRJNA717072	SAMN18477523	GCA_020982855.1	soil	99.75	45	74.7	48	1	2402
1270.31	Micrococcus luteus strain trpE16	trpE16	USA	United States	PRJNA238160	SAMN02666701	GCF_000877795.1	not found	100	1	99.7	48	2	2365
1270.32	Micrococcus luteus strain 1058_MLUT	1058_MLUT	USA	USA: WA	PRJNA267549	SAMN03197022	GCF_001061825.1	not found	100	171	75.8	42	2	2327
1270.33	Micrococcus luteus strain 773_MLUT	773_MLUT	USA	USA: WA	PRJNA267549	SAMN03197983	GCF_001066245.1	not found	100	240	73	43	2	2646
1270.336	Micrococcus luteus ML	ML	China	China:Shandong	PRJNA858974	SAMN29762332	GCA_024397455.1	soil	98.8	2	73.2	49	4	2498
1270.34	Micrococcus luteus strain NDB3Y10	NDB3Y10	Australia	Australia: Queensland, Roma	PRJNA305084	SAMN04356940	GCF_001543375.1	water sample collected from a newly drilled coal seam bore well (65 hours after drilling)	100	84	73.8	49	2	2412
1270.35	Micrococcus luteus strain CCH3-E2	CCH3-E2	USA	USA: Ohio	PRJNA299404	SAMN04299479	GCF_001556945.1	hospital shower hose biofilm	96.8	362	75.4	44	2	2353
1270.357	Micrococcus luteus UMB0038	UMB0038	USA	USA: Maywood, IL	PRJNA316969	SAMN08193705	GCA_002863345.1	not found	100	56	75	50	1	2563
1270.358	Micrococcus luteus UMB0031	UMB0031	USA	USA: Maywood, IL	PRJNA316969	SAMN08193704	GCA_002863365.1	not found	100	33	74.7	48		2388
1270.359	Micrococcus luteus UMB0867	UMB0867	USA	USA: Maywood, IL	PRJNA316969	SAMN08193703	GCA_002863375.1	not found	99.9	49	84.1	48	1	2443
1270.53	Micrococcus luteus strain K39	K39	Saudi Arabia	Saudi Arabia: Thuwal	PRJNA313377	SAMN04520143	GCF_001750235.1	roots of desert plants	99.6	124	74.9	48	3	2465
1270.54	Micrococcus luteus strain VTM4R57	VTM4R57	not found	not found	PRJEB18389	SAMN04487849	GCF_900142795.1	not found	100	37	73.9	48	2	2400
1270.61	Micrococcus luteus strain ATCC 12698	ATCC 12698	not found	not found	PRJNA379934	SAMN06624127	GCA_002088075.1	not found	100	126	99.8	48	not found	2365
1270.63	Micrococcus luteus strain OG2	OG2	Germany	Germany	PRJNA375758	SAMN06718478	GCA_002276745.1	kefir	100	93	75.1	48	not found	2252
1270.64	Micrococcus luteus strain KR	KR	Germany	Germany	PRJNA375758	SAMN06718497	GCA_002276855.1	kefir	100	93	75.8	48	not found	2439
1270.65	Micrococcus luteus strain TYU2	TYU2	South Korea	South Korea	PRJNA397085	SAMN07448211	GCA_002287775.1	Taxus cuspidata Sieb	100	2	74.9	48	not found	2339
1270.67	Micrococcus luteus strain UBA1878	UBA1878	USA	USA:New York City	PRJNA348753	SAMN06453988	GCA_002338085.1	metal	96.8	89	75.6	48	1	2257
1270.68	Micrococcus luteus strain UBA1841	UBA1841	USA	USA:New York City	PRJNA348753	SAMN06451742	GCA_002338685.1	metal	96.9	175	73.9	44	not found	2398
1219709.3	Micrococcus luteus 2385	2385	USA	USA: Tallahassee	PRJNA265206	SAMN03151542	GCA_000828165.1	river water	99.3	112	73.9	49	3	2168
1270.69	Micrococcus luteus strain FDAARGOS_406	FDAARGOS_406	not found	not found	PRJNA231221	SAMN07312450	GCA_002554275.1	not found	100	1	74.3	48	not found	2320
1270.80	Micrococcus luteus strain UMB0189	UMB0189	USA	USA: Maywood, IL	PRJNA316969	SAMN07511423	GCA_002884675.1	catheter	100	56	74.7	49	2	2470
1270.81	Micrococcus luteus strain SGAir0127	SGAir0127	Singapore	Singapore	PRJNA388547	SAMN08222739	GCA_003071525.1	air	100	2	75.5	48	1	2621
1270.87	Micrococcus luteus strain NCTC7563	NCTC7563	not found	not found	PRJEB6403	SAMEA37368418	GCA_900452945.1	not found	99.6	2	77	49	4	2436
1270.88	Micrococcus luteus strain NCTC7503	NCTC7503	not found	not found	PRJEB6403	SAMEA26387668	GCA_900453025.1	not found	100	2	73.5	48	4	2236
1270.90	Micrococcus luteus strain SA211	SA211	Argentina	Argentina: Salar del Hombre Muerto	PRJNA497281	SAMN10253004	GCA_003691675.1	hypersaline, lithium-rich, high-altitude salt flat	99.75	1	75.5	48	2	2325
465515.4	Micrococcus luteus NCTC 2665	NCTC 2665	not found	not found	PRJNA20655	SAMN00000281	GCA_000023205.1	not found	100	1	100	48	5	2271
596312.3	Micrococcus luteus SK58	SK58	not found	not found	PRJNA34071	SAMN00008343	GCA_000176875.1	human skin	100	112	73.6	51	5	2393
935864.4	Micrococcus luteus J28	J28	not found	not found	PRJNA202320	SAMN02744122	GCA_007829675.1	not found	98.89	83	72.9	48		2461
465515	Micrococcus luteus NCTC 2665 (Prj:30571)	type strain: DSM 20030 = NCTC 2665	not found	not found	PRJEA30571	SAMEA2272752	GCA_000180435.1	not found	89.9	134	99.8	45	3	2149
465515.51	Micrococcus luteus NCTC 2665 strain DE0446	DE0446	USA	USA: North Carolina, Durham	PRJNA543692	SAMN11792606	GCA_007667915.1	environmental	99.63	107	75.2	51	3	2411
465515.52	Micrococcus luteus NCTC 2665 strain DE0230	DE0230	USA	USA: North Carolina, Durham	PRJNA543692	SAMN11792390	GCA_007677545.1	environmental	99.63	270	75.2	49	3	2689
465515.53	Micrococcus luteus NCTC 2665 strain ATCC 4698	ATCC 4698	not found	not found	PRJNA573690	SAMN12822026	GCA_008868275.1	not found	99.38	299	99.9	47	1	2373
1270.153	Micrococcus luteus strain DE0384	DE0384	USA	not found	PRJNA543692	SAMN11792544	GCA_007673115.1	environmental	99.01	240	33.2	49	2	2589
465515.47	Micrococcus luteus NCTC 2665 strain NCTC2665	NCTC 2665	not found	not found	PRJEB6403	SAMEA3867442	GCA_900475555.1	not found	100	1	100	48	3	2351

## Sheet: ANI values
	DE0384	AS2	modasa	NE2TTS4	NE2TL6	An24	anQ-M1	TYU2	FDAARGOS_406	179-K 6B5 HS	DE0234	DE0247	DE0249	MT1691313	OG2	2385	DE0323	UMB0031	179-D 9B4 HS	DE0371	1058_MLUT	MRS-249-WT-4A	CCLBH-BP501	179-K 6B2 HS	CCH3-E2	KRD022	DE0566	UMB0189	DE0570	M36	DE0446	DE0563	RIT620	DE0459	DE0571	AH-P	UMB0038	S/N-204-IC-R2	S/N-202-IC-B1	S/N-202-OC-B6	J28	DE0199	DE0230	MBF05-19J	SGAir0127	V017	UBA1878	KR	NCCP 15687
DE0384	100	96.57	96.3	87.57	87.59	87.7	87.77	87.69	87.44	87.71	87.75	87.74	87.75	87.83	87.78	87.79	87.7	87.83	87.66	87.87	87.83	87.61	87.67	87.72	87.76	87.81	87.61	87.79	87.54	87.65	87.76	87.6	87.66	87.62	87.7	87.6	87.81	87.67	87.61	87.82	87.61	87.48	87.76	87.91	87.77	87.89	87.54	87.78	87.67
AS2	96.38	100	96.4	87.57	87.48	87.64	87.47	87.51	87.52	87.6	87.5	87.54	87.55	87.63	87.67	87.68	87.35	87.61	87.46	87.55	87.81	87.41	87.6	87.63	87.64	87.8	87.44	87.37	87.36	87.56	87.42	87.64	87.48	87.26	87.44	87.5	87.44	87.22	87.18	87.5	87.26	87.45	87.45	87.65	87.47	87.6	87.28	87.49	87.67
modasa	96.56	96.89	100	87.28	87.33	87.48	87.43	87.51	87.26	87.53	87.54	87.53	87.53	87.57	87.49	87.53	87.36	87.41	87.29	87.29	87.6	87.24	87.42	87.42	87.42	87.49	87.34	87.35	87.34	87.31	87.37	87.33	87.26	87.29	87.34	87.24	87.43	87.3	87.37	87.37	87.23	87.35	87.23	87.52	87.37	87.45	87.35	87.45	87.35
NE2TTS4	87.27	87.27	87.14	100	98.37	97.6	97.55	97.55	97.38	97.33	97.5	97.37	97.37	97.4	97.51	97.46	97.55	97.57	97.5	97.35	97.29	97.35	97.21	97.65	97.66	97.69	97.36	97.34	97.44	97.45	97.39	97.38	97.47	97.38	97.43	97.3	97.42	97.57	97.51	97.49	97.44	97.24	97.38	97.43	97.55	97.38	96.97	97.1	96.95
NE2TL6	87.26	87.21	87.08	98.41	100	97.78	97.63	97.8	97.47	97.36	97.51	97.41	97.4	97.46	97.6	97.44	97.39	97.53	97.51	97.31	97.41	97.33	97.16	97.6	97.51	97.6	97.35	97.26	97.33	97.28	97.37	97.32	97.38	97.28	97.3	97.19	97.39	97.45	97.45	97.46	97.31	97.27	97.33	97.52	97.63	97.14	96.95	97.1	96.98
An24	87.54	87.52	87.23	97.91	97.84	100	97.8	97.77	97.58	97.5	97.7	97.54	97.53	97.7	97.52	97.6	97.57	97.61	97.84	97.6	97.47	97.28	97.27	97.78	97.49	97.81	97.47	97.44	97.46	97.57	97.58	97.48	97.56	97.38	97.47	97.16	97.57	97.38	97.51	97.6	97.25	97.39	97.52	97.64	97.68	97.35	97.19	97.17	97.06
anQ-M1	87.64	87.54	87.43	97.98	97.9	97.97	100	97.99	97.57	97.73	97.66	97.51	97.5	97.72	97.77	97.71	97.71	97.81	97.93	97.72	97.73	97.78	97.54	97.9	97.64	97.87	97.63	97.58	97.48	97.62	97.71	97.56	97.67	97.62	97.7	97.56	97.6	97.74	97.69	97.81	97.48	97.71	97.72	97.96	97.79	97.62	97.17	97.28	97.24
TYU2	87.58	87.33	87.39	97.91	98	97.79	97.87	100	97.58	97.55	97.63	97.47	97.46	97.75	97.51	97.61	97.55	97.63	97.61	97.6	97.54	97.43	97.37	97.64	97.46	97.53	97.48	97.4	97.41	97.54	97.34	97.47	97.54	97.52	97.45	97.43	97.44	97.48	97.53	97.63	97.33	97.52	97.37	97.76	97.61	97.42	97.24	97.19	97.19
FDAARGOS_406	87.4	87.54	87.47	97.88	97.92	97.77	97.63	97.83	100	97.66	97.79	97.55	97.53	97.67	97.67	97.5	97.53	97.58	97.73	97.58	97.82	97.52	97.57	97.9	97.61	97.78	97.6	97.53	97.63	97.69	97.63	97.65	97.83	97.61	97.59	97.66	97.8	97.59	97.59	97.69	97.63	97.69	97.66	97.64	97.83	97.45	97.46	97.33	97.46
179-K 6B5 HS	87.63	87.48	87.53	97.85	97.79	97.69	97.71	97.72	97.56	100	98.39	97.83	97.83	97.79	97.76	97.61	97.58	97.75	97.78	97.69	97.79	97.65	97.84	97.67	97.89	97.81	97.77	97.74	97.68	97.7	97.61	97.66	97.68	97.73	97.86	97.68	97.76	97.81	97.8	97.91	97.67	97.97	97.67	97.89	97.73	97.4	97.37	97.29	97.43
DE0234	87.54	87.42	87.52	97.85	97.7	97.82	97.65	97.68	97.58	98.32	100	97.65	97.65	97.62	97.74	97.57	97.6	97.62	97.78	97.61	97.59	97.69	97.66	97.8	97.66	97.76	97.66	97.64	97.56	97.57	97.72	97.64	97.65	97.36	97.63	97.55	97.66	97.79	97.72	97.78	97.67	97.75	97.6	97.77	97.8	97.47	97.2	97.23	97.29
DE0247	87.56	87.43	87.47	97.86	97.67	97.83	97.62	97.77	97.65	97.89	97.88	100	99.97	97.94	97.98	97.85	97.84	98	97.91	97.71	97.84	97.84	97.77	98	97.94	98.14	97.65	97.78	97.78	97.76	97.84	97.84	97.9	97.85	97.91	97.92	97.84	98.02	97.97	97.84	97.77	97.6	97.61	97.88	98	97.89	97.46	97.5	97.26
DE0249	87.61	87.52	87.48	97.91	97.71	97.86	97.6	97.78	97.66	97.87	97.92	99.98	100	97.98	98.07	97.96	97.89	98.04	97.94	97.76	97.87	97.82	97.84	98.04	98.02	98.18	97.71	97.73	97.84	97.76	97.83	97.88	97.89	97.92	97.94	97.95	97.86	98.07	98.01	97.9	97.8	97.6	97.64	97.93	98.03	97.9	97.42	97.52	97.31
MT1691313	87.6	87.55	87.44	97.95	97.8	97.88	97.84	97.95	97.6	97.86	97.77	97.96	97.93	100	98.38	98.29	98.2	98.45	98.01	97.81	97.93	97.88	97.71	97.9	97.97	98.09	97.75	97.71	97.69	97.83	97.73	97.84	97.83	97.76	97.9	97.64	97.71	97.76	97.79	97.73	97.81	97.64	97.67	98.15	98	98.17	97.39	97.46	97.28
OG2	87.8	87.72	87.56	97.99	97.8	97.68	97.74	97.62	97.53	97.75	97.83	97.96	97.97	98.28	100	98.33	98.22	98.37	97.84	97.86	98.01	97.81	97.76	97.96	98.16	97.9	97.8	97.64	97.62	97.73	97.52	97.62	97.58	97.62	97.9	97.55	97.6	97.64	97.65	97.75	97.69	97.66	97.53	98.04	97.9	98.06	97.37	97.51	97.4
2385	87.72	87.66	87.51	97.98	97.86	97.82	97.83	97.87	97.54	97.63	97.69	97.95	97.95	98.25	98.32	100	98.24	98.39	97.88	97.75	97.93	97.86	97.69	97.76	98.04	97.99	97.8	97.72	97.71	97.88	97.66	97.79	97.72	97.79	97.9	97.71	97.69	97.73	97.7	97.93	97.7	97.78	97.78	98.16	97.79	98.09	97.4	97.47	97.48
DE0323	87.54	87.4	87.35	97.95	97.77	97.74	97.8	97.69	97.49	97.63	97.69	97.79	97.79	98.1	98.13	98.1	100	98.4	97.8	97.69	97.93	97.67	97.6	97.87	98.05	97.83	97.76	97.57	97.66	97.62	97.56	97.62	97.62	97.79	97.88	97.76	97.62	97.78	97.81	97.86	97.63	97.69	97.63	98.12	97.95	98.21	97.32	97.51	97.45
UMB0031	87.79	87.75	87.43	98.01	97.86	97.76	97.96	97.84	97.61	97.83	97.85	98.04	98.02	98.39	98.36	98.33	98.4	100	97.95	97.82	98.12	98.03	97.83	97.7	98.1	97.74	97.87	97.72	97.85	97.53	97.85	97.85	97.85	97.85	97.99	97.72	97.49	97.87	97.9	97.63	97.87	97.46	97.48	97.91	97.72	98.27	97.46	97.21	97.41
179-D 9B4 HS	87.72	87.59	87.55	97.98	97.9	97.93	97.94	97.72	97.77	97.6	97.77	97.83	97.82	97.93	97.79	97.7	97.68	97.83	100	97.82	97.87	97.73	97.64	98	97.81	97.93	97.67	97.59	97.69	97.7	97.75	97.73	97.77	97.74	97.79	97.68	97.84	97.93	97.93	97.75	97.63	97.55	97.69	97.78	97.97	97.72	97.32	97.43	97.29
DE0371	87.69	87.5	87.39	97.75	97.66	97.74	97.66	97.69	97.52	97.61	97.69	97.69	97.7	97.64	97.76	97.56	97.67	97.66	97.92	100	97.74	97.74	97.85	97.88	97.78	97.82	97.54	97.62	97.56	97.44	97.6	97.49	97.66	97.71	97.8	97.65	97.66	97.8	97.83	97.92	97.56	97.57	97.55	97.69	97.92	97.38	97.48	97.67	97.68
1058_MLUT	87.66	87.61	87.67	97.77	97.7	97.6	97.73	97.7	97.67	97.74	97.68	97.72	97.72	97.74	97.93	97.74	97.9	97.91	97.91	97.78	100	97.82	97.58	98.24	98.02	97.81	97.71	97.69	97.71	97.61	97.62	97.65	97.57	97.71	97.66	97.66	97.56	97.55	97.57	97.62	97.55	97.73	97.64	97.75	98.03	97.44	97.25	97.36	97.51
MRS-249-WT-4A	87.65	87.47	87.53	98.01	97.83	97.72	98.02	97.85	97.78	97.95	97.96	97.96	97.95	98.02	98.04	97.98	97.91	98.22	98.03	98.08	97.99	100	98.34	97.95	98.03	98.08	98.1	98.05	97.94	98.09	98	98.05	98.04	97.9	98.27	97.9	97.98	97.98	98.03	98.06	97.86	98.18	97.98	97.98	97.97	97.72	97.46	97.53	97.51
CCLBH-BP501	87.57	87.42	87.52	97.69	97.52	97.47	97.52	97.5	97.43	97.74	97.74	97.77	97.77	97.61	97.72	97.46	97.5	97.73	97.64	97.77	97.56	98.04	100	97.68	97.84	97.85	97.72	97.67	97.83	97.8	97.85	97.91	97.83	97.94	98.15	97.82	97.87	97.77	97.74	97.81	97.6	97.87	97.8	97.66	97.8	97.52	97.12	97.09	97.14
179-K 6B2 HS	87.49	87.36	87.25	98.03	97.81	97.81	97.73	97.66	97.65	97.52	97.74	97.86	97.85	97.71	97.81	97.55	97.71	97.38	97.91	97.75	98.18	97.57	97.57	100	98.17	97.6	97.64	97.55	97.62	97.17	97.62	97.64	97.75	97.53	97.59	97.63	97.09	97.67	97.7	97.18	97.63	96.96	97.18	97.22	97.61	97.42	97.47	97.47	97.39
CCH3-E2	87.52	87.52	87.49	98.24	97.92	97.89	97.85	97.81	97.79	97.96	97.94	98.08	98.07	98.05	98.22	98.14	98.14	98.19	97.93	97.89	98.14	97.88	97.96	98.38	100	98.36	98.01	97.92	97.91	97.96	97.95	98.07	98.02	98.03	98.13	98.1	97.81	97.91	97.9	97.99	97.92	97.83	97.96	98.06	98.23	98	97.43	97.33	97.44
KRD022	87.32	87.3	87.09	97.86	97.65	97.68	97.63	97.48	97.44	97.52	97.6	97.83	97.83	97.85	97.55	97.59	97.56	97.48	97.71	97.62	97.57	97.66	97.61	97.49	97.91	100	97.59	97.48	97.62	97.66	97.67	97.77	97.61	97.51	97.77	97.41	97.61	97.56	97.59	97.55	97.54	97.51	97.57	97.62	97.78	97.43	97.17	96.74	97.09
DE0566	87.38	87.31	87.23	97.73	97.48	97.52	97.58	97.49	97.49	97.68	97.65	97.58	97.56	97.53	97.84	97.63	97.73	97.74	97.65	97.5	97.64	97.78	97.73	97.59	97.75	97.78	100	98.48	98.26	98.45	98.13	98.27	98.09	98.41	97.99	98.15	98.43	98.29	98.33	98.4	98.11	98.1	98.09	97.8	97.76	97.59	97.3	97.15	97.21
UMB0189	87.49	87.25	87.2	97.54	97.46	97.36	97.45	97.33	97.28	97.52	97.61	97.61	97.59	97.41	97.48	97.41	97.48	97.47	97.54	97.36	97.51	97.65	97.63	97.48	97.68	97.57	98.42	100	98.17	98.47	97.93	98.03	97.81	98.05	97.85	97.87	98.21	97.82	97.89	98.05	98	97.87	98.09	97.58	97.68	97.19	97.02	96.94	97
DE0570	87.33	87.27	87.35	97.73	97.48	97.39	97.35	97.43	97.4	97.53	97.58	97.63	97.63	97.52	97.49	97.39	97.5	97.68	97.54	97.55	97.52	97.57	97.67	97.53	97.62	97.78	98.29	98.29	100	98.36	98.03	98.27	98.13	98.14	97.95	98.15	98.19	98.15	98.23	98.12	97.87	97.93	98.08	97.63	97.86	97.39	97.21	97.04	96.99
M36	87.32	87.32	87.08	97.74	97.52	97.48	97.52	97.41	97.61	97.57	97.49	97.59	97.56	97.75	97.66	97.57	97.47	97.43	97.52	97.42	97.43	97.74	97.63	97.28	97.63	97.69	98.52	98.66	98.27	100	98.21	98.39	98.24	98.15	97.93	98	98.24	98.01	98.1	98.16	98.02	98.1	98.3	97.63	97.77	97.27	97.32	96.6	97.05
DE0446	87.44	87.32	87.27	97.72	97.51	97.52	97.58	97.4	97.59	97.43	97.67	97.76	97.74	97.61	97.48	97.3	97.43	97.59	97.63	97.54	97.47	97.76	97.88	97.71	97.69	97.87	98.14	98.1	98.18	98.27	100	98.48	98.39	98.25	98.22	98.18	98.24	98.21	98.21	98.25	98.01	98.06	98.68	97.65	97.92	97.22	97.38	97.05	97.16
DE0563	87.35	87.38	87.2	97.78	97.55	97.57	97.59	97.49	97.58	97.58	97.7	97.8	97.78	97.69	97.68	97.55	97.61	97.65	97.68	97.55	97.6	97.85	97.83	97.71	97.92	97.99	98.31	98.26	98.4	98.49	98.53	100	98.44	98.46	98.29	98.33	98.4	98.33	98.33	98.33	98.09	98.24	98.52	97.74	98.02	97.53	97.35	97.21	97.1
RIT620	87.49	87.22	87.17	98.01	97.74	97.67	97.69	97.64	97.59	97.64	97.77	97.9	97.88	97.71	97.59	97.63	97.73	97.79	97.8	97.67	97.53	97.77	97.87	97.88	97.8	97.84	98.21	98.08	98.25	98.29	98.53	98.49	100	98.39	98.23	98.11	98.36	98.32	98.33	98.39	97.99	98.05	98.53	97.7	98.23	97.56	97.39	97.28	97.12
DE0459	87.4	87.15	87.24	97.75	97.57	97.47	97.57	97.63	97.57	97.72	97.39	97.78	97.78	97.62	97.45	97.54	97.71	97.67	97.68	97.6	97.62	97.69	97.87	97.61	97.92	97.75	98.47	98.25	98.27	98.19	98.25	98.43	98.37	100	98.29	98.54	98.49	98.82	98.8	98.8	98.28	98	98.32	97.66	97.91	97.46	97.36	97.11	97.19
DE0571	87.51	87.24	87.35	97.86	97.59	97.5	97.69	97.56	97.37	97.8	97.65	97.84	97.86	97.71	97.79	97.67	97.69	97.73	97.76	97.74	97.58	97.95	98.06	97.57	97.83	97.91	98.03	97.98	98.03	97.97	98.22	98.25	98.12	98.32	100	97.96	98.04	98.14	98.15	98.26	97.68	97.89	98.03	97.81	97.93	97.5	97.16	97.26	97.17
AH-P	87.43	87.39	87.35	97.66	97.49	97.28	97.58	97.36	97.55	97.58	97.63	97.86	97.83	97.51	97.46	97.41	97.61	97.6	97.59	97.58	97.62	97.64	97.89	97.68	97.86	97.64	98.31	98.07	98.27	98.08	98.18	98.3	98.06	98.57	98.11	100	98.41	98.41	98.47	98.43	97.66	98.14	98.22	97.59	97.88	97.48	97.34	97.2	97.29
UMB0038	87.59	87.45	87.26	97.75	97.58	97.48	97.5	97.38	97.37	97.54	97.52	97.62	97.6	97.46	97.33	97.38	97.32	97.17	97.64	97.38	97.35	97.55	97.75	97.04	97.43	97.63	98.25	98.17	98.07	98.12	98.15	98.17	98.17	98.34	97.88	98.19	100	98.41	98.47	98.37	98.03	97.87	97.91	97.65	97.76	97.47	97.32	96.71	97.1
S/N-204-IC-R2	87.24	87.07	87.11	98	97.67	97.39	97.63	97.48	97.49	97.73	97.78	97.89	97.88	97.66	97.56	97.56	97.76	97.7	97.87	97.67	97.46	97.73	97.76	97.67	97.67	97.76	98.28	98.04	98.13	97.94	98.16	98.17	98.16	98.71	98.14	98.39	98.45	100	99.58	99.29	97.89	97.98	98.08	97.72	97.85	97.54	97.38	97.44	97.29
S/N-202-IC-B1	87.42	87.08	87.22	97.91	97.67	97.45	97.57	97.51	97.47	97.66	97.63	97.8	97.8	97.65	97.53	97.49	97.74	97.68	97.84	97.7	97.48	97.76	97.73	97.64	97.57	97.74	98.42	98.18	98.23	98.08	98.2	98.28	98.19	98.78	98.14	98.43	98.53	99.58	100	99.37	98.11	97.97	98.08	97.58	97.87	97.44	97.37	97.3	97.33
S/N-202-OC-B6	87.35	87.09	87.25	97.81	97.52	97.6	97.69	97.61	97.38	97.75	97.71	97.66	97.65	97.49	97.65	97.6	97.7	97.4	97.69	97.74	97.47	97.76	97.67	97.29	97.73	97.7	98.31	98.12	98.04	97.97	98.21	98.18	98.19	98.61	98.05	98.3	98.26	99.13	99.17	100	98.03	97.99	98.19	97.53	97.82	97.37	97.25	96.76	97.21
J28	87.52	87.29	87.18	97.81	97.59	97.28	97.52	97.28	97.48	97.67	97.65	97.67	97.67	97.65	97.66	97.52	97.51	97.62	97.58	97.52	97.47	97.64	97.69	97.66	97.7	97.67	98.03	98.07	97.93	98	97.93	98.05	97.88	98.21	97.69	97.6	98.12	97.89	98.14	98.12	100	97.7	98.02	97.61	97.84	97.47	97.16	96.99	97.11
DE0199	87.06	87.07	87.18	97.42	97.29	97.23	97.49	97.23	97.31	97.71	97.61	97.2	97.2	97.17	97.39	97.29	97.29	97	97.26	97.28	97.4	97.55	97.64	96.96	97.42	97.41	97.88	97.75	97.82	97.77	97.79	97.95	97.75	97.82	97.65	97.82	97.87	97.81	97.74	97.93	97.63	100	97.96	97.42	97.62	97.09	96.82	96.34	97.05
DE0230	87.59	87.49	87.3	97.51	97.29	97.27	97.39	97.2	97.38	97.17	97.34	97.37	97.38	97.39	97.23	97.33	97.37	96.99	97.43	97.27	97.42	97.42	97.38	97.15	97.48	97.43	97.89	98.02	97.9	98.09	98.49	98.24	98.21	98.05	97.74	97.91	97.92	97.94	97.9	98.06	97.9	97.94	100	97.33	97.78	97.04	96.96	96.32	96.88
MBF05-19J	87.61	87.5	87.39	97.77	97.66	97.63	97.94	97.69	97.4	97.8	97.81	97.59	97.57	97.86	97.94	97.84	97.96	97.67	97.69	97.61	97.67	97.63	97.61	97.3	97.74	97.76	97.66	97.58	97.58	97.55	97.54	97.6	97.47	97.63	97.63	97.48	97.74	97.56	97.49	97.65	97.52	97.56	97.45	100	97.65	97.83	97.21	96.88	97.25
SGAir0127	87.54	87.38	87.32	97.94	97.76	97.75	97.69	97.64	97.61	97.64	97.78	97.86	97.86	97.85	97.74	98.1	97.46	97.36	97.33	97.43	97.44	97.34	97.45	97.56	97.82	97.8	97.6	97.6	97.54	97.75	97.93	97.98	98.11	97.91	97.9	97.87	97.88	97.93	97.96	98	97.88	97.76	98.08	97.63	100	97.51	97.53	97.07	97.3
V017	87.8	87.72	87.38	97.86	97.65	97.65	97.72	97.59	97.43	97.51	97.53	97.93	97.92	98.17	97.58	98.1	97.4	97.13	97.17	97.28	97.26	97.28	97.39	97.36	97.71	97.72	97.46	97.5	97.5	97.57	97.41	97.69	97.55	97.62	97.73	97.57	97.76	97.63	97.68	97.59	97.62	97.5	97.41	98.05	97.7	100	97.22	97.28	97.08
UBA1878	87.54	87.41	87.42	97.65	97.37	97.49	97.33	97.37	97.34	97.46	97.41	97.48	97.46	97.45	97.77	98.21	97.37	97.37	97.29	97.47	97.5	97.33	97.42	97.43	97.73	97.71	97.6	97.6	97.5	97.39	97.56	97.44	97.49	97.51	97.39	97.48	97.52	97.55	97.56	97.56	97.27	97.16	97.33	97.42	97.57	97.33	100	98.18	97.96
KR	87.64	87.44	87.55	97.38	97.4	97.11	97.27	97.1	97.04	97.27	97.12	97.25	97.25	97.22	97.52	98.24	97.49	96.96	97.28	97.55	97.39	97.36	97.44	97.6	97.84	97.88	97.71	97.72	97.36	96.5	97.04	97.08	97.09	97.14	97.15	97.04	96.75	97.37	97.31	96.82	96.94	96.51	96.52	96.87	97.05	97.15	98.04	100	98.25
NCCP 15687	87.39	87.42	87.37	97.32	97.32	97.16	97.27	97.23	97.22	97.43	97.39	97.08	97.08	97.19	97.92	97.78	97.51	97.42	97.43	97.68	97.74	97.69	97.61	97.75	97.93	98.03	97.94	97.95	97.7	97.02	97.2	97.14	97.09	97.21	97.2	97.31	97.26	97.25	97.25	97.32	97.05	97.26	97.13	97.31	97.36	97.05	97.84	98.38	100
NCCP 16831	87.55	87.53	87.3	97.63	97.5	97.42	97.5	97.34	97.37	97.53	97.55	97.44	97.43	97.39	97.72	97.55	97.52	97.42	97.57	97.7	97.83	97.82	97.62	98.02	97.82	98.03	97.84	97.84	97.77	97.47	97.5	97.55	97.39	97.39	97.38	97.49	97.56	97.6	97.63	97.57	97.33	97.37	97.46	97.59	97.51	97.28	97.75	98.03	98.18
MGYG-HGUT-00101	87.58	87.38	87.44	97.63	97.51	97.44	97.34	97.34	97.26	97.41	97.41	97.36	97.36	97.44	97.99	97.62	97.44	97.31	97.59	97.47	97.46	97.36	97.44	97.57	97.75	97.85	97.41	97.6	97.43	97.34	97.41	97.41	97.56	97.47	97.42	97.43	97.59	97.55	97.61	97.53	97.35	97.41	97.45	97.46	97.63	97.31	97.84	98.17	98.16
RIT304	87.61	87.42	87.42	97.53	97.44	97.58	97.36	97.48	97.41	97.36	97.45	97.38	97.37	97.33	97.63	97.63	97.33	97.12	97.16	97.33	97.32	97.29	97.3	97.7	98.01	98.18	97.93	97.85	97.74	97.05	97.29	97.16	97.27	97.16	97.17	97.23	97.26	97.39	97.39	97.43	97.19	97.07	97.26	97.46	97.59	97.32	98.07	98.2	98.12
10240	87.4	87.45	87.29	97.63	97.57	97.54	97.41	97.55	97.55	97.34	97.35	97.34	97.33	97.44	97.7	97.65	97.41	97.08	97.22	97.42	97.33	97.36	97.2	97.54	97.95	98.14	97.84	97.92	98	97.47	97.51	97.38	97.51	97.31	97.38	97.48	97.36	97.43	97.4	97.37	97.3	97.31	97.34	97.43	97.66	97.39	97.87	97.78	97.79
MFP07	87.44	87.46	87.4	97.66	97.62	97.49	97.67	97.77	97.34	97.49	97.35	97.47	97.45	97.54	97.66	97.58	97.6	97.45	97.54	97.59	97.71	97.63	97.8	97.71	97.82	97.96	97.75	97.82	97.34	97.33	97.49	97.35	97.51	97.49	97.56	97.5	97.54	97.52	97.63	97.59	97.29	97.55	97.36	97.63	97.69	97.31	97.58	97.89	97.99
DE0448	87.54	87.35	87.38	97.89	97.7	97.75	97.6	97.66	97.54	97.71	97.89	97.89	97.88	97.72	97.93	97.92	97.43	97.22	97.31	97.33	97.42	97.34	97.55	97.49	97.78	97.89	97.7	97.84	97.7	97.79	97.98	97.96	97.83	97.9	98.61	97.72	97.83	97.83	97.82	97.9	97.81	97.77	98.02	97.62	98.11	97.46	97.25	97.24	97.24
SA211	87.54	87.55	87.37	98.02	97.78	97.78	97.75	97.62	97.65	97.85	97.98	98.12	98.11	97.88	97.92	97.74	97.42	96.84	97.29	97.68	97.52	97.49	97.57	97.67	98.04	98.13	98.01	97.98	97.88	98.02	98.15	98.15	98.13	98.04	98.8	97.84	98.05	98.07	98.08	98.02	97.95	97.96	98.06	97.79	98.14	97.71	97.47	97.39	97.39
Mh	87.54	87.23	87.36	97.73	97.51	97.81	97.57	97.5	97.41	97.59	97.81	97.75	97.73	97.67	97.76	97.71	97.39	97.07	97.19	97.43	97.35	97.11	97.21	97.49	97.76	97.93	97.76	97.88	97.8	97.88	97.95	98	97.93	97.87	98.46	97.76	97.72	97.86	97.88	98.05	97.62	97.64	97.92	97.56	97.8	97.44	97.29	97.37	97.24
SD226	87.3	87.17	87.24	97.97	97.65	97.67	97.6	97.56	97.53	97.6	97.85	97.88	97.87	97.84	97.78	97.48	97.29	96.92	97.14	97.32	97.34	97.04	97.37	97.3	97.75	97.93	97.81	97.96	97.77	98.02	98.02	98.14	98.14	97.92	98.28	97.9	97.97	98	97.95	97.93	97.9	97.85	98.03	97.69	98.02	97.52	97.49	97.41	97.2
K39	87.61	87.63	87.5	97.7	97.57	97.53	97.46	97.49	97.4	97.58	97.71	97.67	97.65	97.61	97.86	97.62	97.32	97.04	97.15	97.41	97.4	97.14	97.35	97.36	97.93	97.96	97.8	97.9	97.78	97.85	97.97	97.92	97.85	97.8	98.16	97.71	98.08	97.88	97.92	97.98	97.75	97.78	97.91	97.67	97.83	97.61	97.44	96.94	97.26
MFP06	87.49	87.52	87.24	97.81	97.63	97.47	97.69	97.55	97.4	97.58	97.78	97.75	97.76	97.61	97.66	97.64	97.59	97.77	97.72	97.86	97.8	98.03	98.07	97.2	97.82	97.96	97.83	97.81	97.84	97.78	97.73	97.89	97.82	97.79	98.26	97.66	97.71	97.75	97.77	97.85	97.64	97.93	97.71	97.72	98.34	98.17	98.06	97.9	97.88
RIT324w	87.65	87.69	87.39	97.64	97.49	97.46	97.49	97.45	97.38	97.6	97.67	97.73	97.71	97.52	97.68	97.57	97.45	97.3	97.72	97.87	97.54	97.87	97.87	97.65	97.81	97.41	97.87	97.86	97.79	97.35	97.86	97.89	97.95	97.86	98.93	97.66	97.39	97.8	97.85	97.52	97.66	97.27	97.37	97.23	98.22	98.01	98.03	97.96	98.01
NCTC7503	87.44	87.4	87.46	97.33	97.31	97.27	97.4	97.25	97.54	97.2	97.32	97.19	97.19	97.46	97.4	97.47	97.39	97.31	97.28	97.12	97.41	97.31	97.14	97.39	97.24	97.34	97.5	97.37	97.49	97.57	97.54	97.54	97.42	97.46	97.32	97.31	97.3	97.39	97.45	97.41	97.55	97.59	97.51	97.4	97.81	97.77	97.45	97.38	97.4
VTM4R57	87.21	87.42	87.42	97.46	97.33	97.31	97.42	97.42	97.5	97.46	97.58	97.41	97.4	97.56	97.6	97.49	97.57	97.56	97.51	97.4	97.46	97.57	97.38	97.47	97.39	97.62	97.26	97.16	97.24	97.4	97.3	97.35	97.28	97.37	97.26	97.24	97.13	97.3	97.38	97.32	97.49	97.31	97.23	97.48	98.14	97.93	97.71	97.61	97.66
FDAARGOS_1034	87.44	87.35	87.12	96.98	96.94	96.89	96.92	96.87	97.05	96.96	97.03	96.86	96.84	96.95	97.01	96.69	96.74	96.79	96.91	96.81	96.91	96.84	96.91	96.88	96.94	97.06	96.8	96.8	96.87	96.95	96.78	96.77	96.69	96.82	96.85	96.72	96.84	96.68	96.79	96.72	96.88	96.8	96.72	96.98	97.47	97.45	97.2	97.14	97.17
UBA1841	87.44	87.27	87.41	97.69	97.73	97.55	97.63	97.72	97.67	97.48	97.29	97.46	97.48	97.53	97.45	97.63	97.54	97.5	97.62	97.47	97.41	97.37	97.23	97.49	97.48	97.53	97.39	97.44	97.34	97.48	97.3	97.32	97.41	97.42	97.4	97.3	97.35	97.48	97.35	97.42	97.48	97.25	97.35	97.48	97.95	97.94	97.59	97.58	97.59
RIT305	87.69	87.68	87.45	97.44	97.35	97.25	97.43	97.44	97.33	97.57	97.48	97.17	97.15	97.57	97.51	97.47	97.33	97.35	97.35	97.31	97.24	97.37	97.23	97.29	97.41	97.36	97.28	97.19	97.25	97.26	97.2	97.28	97.31	97.32	97.51	97.28	97.32	97.31	97.31	97.33	97.33	97.33	97.14	97.74	97.84	97.82	97.63	97.59	97.64
SB1254	87.76	87.78	87.75	96.78	96.84	96.84	96.58	96.66	96.77	96.69	96.77	96.6	96.61	96.81	96.93	96.83	96.72	96.79	96.76	96.73	96.74	96.55	96.69	96.79	96.61	96.71	96.58	96.58	96.57	96.6	96.49	96.6	96.71	96.43	96.69	96.57	96.63	96.58	96.57	96.66	96.48	96.48	96.44	96.83	97.28	97.16	97.19	97.22	97.22
Mu201	87.53	87.45	87.58	96.7	96.67	96.54	96.4	96.5	96.54	96.42	96.66	96.55	96.55	96.6	96.68	96.55	96.56	96.3	96.57	96.53	96.6	96.34	96.42	96.3	96.51	96.5	96.27	96.41	96.31	96.33	96.29	96.27	96.35	96.26	96.42	96.38	96.26	96.4	96.33	96.29	96.36	96.31	96.33	96.62	97.23	97.03	97.1	97.18	97.18
UMB0867	87.46	87.53	87.39	96.86	96.76	96.67	96.88	96.83	96.7	96.63	96.65	96.72	96.72	96.83	96.78	96.83	96.87	96.81	96.88	96.8	96.67	96.7	96.52	96.71	96.78	96.66	96.76	96.78	96.7	96.72	96.69	96.68	96.82	96.71	96.8	96.44	96.77	96.67	96.8	96.79	96.34	96.54	96.62	96.85	97.35	97.25	97.29	97.36	97.32
NCTC7563	87.28	87.41	87.29	96.53	96.44	96.29	96.29	96.26	96.31	96.29	96.42	96.04	96.03	96.28	96.47	96.2	96.37	96.41	96.46	96.4	96.27	96.11	96.13	96.34	96.33	96.34	96.37	96.35	96.22	96.3	96.28	96.45	96.26	96.29	96.32	96.17	96.29	96.28	96.29	96.31	96.15	96.34	96.26	96.39	97.1	97.01	97.23	97.31	97.37
ATCC12698	87.52	87.49	87.58	96.92	96.95	96.85	96.83	96.83	96.84	96.61	96.81	96.77	96.78	96.77	96.73	96.66	96.77	96.73	96.92	96.86	96.79	96.58	96.63	96.98	96.74	96.83	96.61	96.51	96.48	96.67	96.64	96.62	96.68	96.42	96.61	96.61	96.57	96.6	96.63	96.58	96.7	96.56	96.63	96.91	97.33	97.23	97.34	97.39	97.35
NCTC 2665	87.67	87.59	87.67	96.89	96.86	96.79	96.8	96.8	96.85	96.65	96.75	96.65	96.66	96.85	96.85	96.57	96.86	96.79	96.86	96.92	96.81	96.61	96.68	96.97	96.68	96.83	96.49	96.51	96.41	96.59	96.58	96.55	96.64	96.35	96.5	96.57	96.56	96.52	96.48	96.55	96.64	96.48	96.47	96.84	97.32	97.23	97.34	97.39	97.35
trpE16	87.62	87.49	87.62	96.91	96.87	96.78	96.7	96.77	96.84	96.61	96.7	96.54	96.54	96.78	96.8	96.52	96.8	96.74	96.81	96.92	96.75	96.63	96.63	96.97	96.7	96.79	96.43	96.47	96.38	96.57	96.55	96.49	96.62	96.3	96.53	96.52	96.54	96.48	96.44	96.5	96.58	96.46	96.47	96.74	97.26	97.17	97.29	97.33	97.29
NCTC2665	87.68	87.55	87.67	96.94	96.87	96.86	96.73	96.8	96.77	96.58	96.76	96.58	96.58	96.81	96.82	96.62	96.82	96.76	96.85	96.87	96.66	96.57	96.52	96.94	96.65	96.79	96.51	96.51	96.4	96.56	96.6	96.51	96.64	96.32	96.53	96.49	96.54	96.48	96.48	96.53	96.59	96.47	96.55	96.85	97.33	97.24	97.35	97.39	97.36
type strain DSM	87.76	87.85	87.76	97	96.98	96.84	96.7	96.81	96.83	96.68	96.85	96.59	96.59	96.81	96.84	96.61	96.79	96.73	96.83	96.85	96.73	96.55	96.57	97.02	96.79	96.83	96.65	96.63	96.52	96.68	96.68	96.58	96.7	96.39	96.6	96.63	96.65	96.56	96.55	96.7	96.61	96.54	96.58	96.87	96.87	96.7	96.89	96.92	96.91
ATCC4698	87.54	87.33	87.42	96.89	96.91	96.84	96.67	96.71	96.67	96.48	96.7	96.56	96.58	96.65	96.66	96.49	96.79	96.66	96.76	96.77	96.65	96.37	96.5	96.98	96.69	96.69	96.64	96.63	96.59	96.61	96.7	96.59	96.82	96.49	96.65	96.66	96.66	96.69	96.66	96.77	96.47	96.5	96.59	96.75	96.78	96.7	96.86	96.87	96.83
ATCC 4698	87.62	87.68	87.57	96.93	96.93	96.76	96.69	96.76	96.81	96.59	96.79	96.72	96.73	96.71	96.64	96.59	96.71	96.61	96.82	96.78	96.65	96.52	96.58	96.92	96.64	96.82	96.59	96.54	96.53	96.62	96.65	96.64	96.79	96.4	96.52	96.63	96.63	96.59	96.57	96.56	96.61	96.53	96.62	96.83	96.8	96.7	96.81	96.91	96.81
AKS4c	87.47	87.19	87.37	97.11	97.01	96.99	96.89	97.21	96.82	96.99	96.86	96.89	96.9	96.83	96.73	96.79	96.8	96.88	96.8	96.93	96.81	96.76	96.89	96.78	96.98	96.85	96.93	96.95	97.04	96.85	96.81	96.99	96.96	97.06	97.05	96.97	96.99	96.94	96.94	96.95	96.94	97.03	96.8	96.96	96.81	96.77	96.44	96.68	96.69
NDB3Y10	87.29	87.3	87.31	97.03	96.85	96.81	96.64	97.04	96.69	96.7	96.91	96.9	96.89	96.71	96.64	96.66	96.53	96.66	96.85	96.7	96.72	96.52	96.67	96.73	96.78	96.83	96.79	96.73	96.86	96.84	96.7	96.88	96.85	96.73	96.71	96.63	96.71	96.8	96.77	96.68	96.71	96.86	96.65	96.79	96.87	96.69	96.43	96.5	96.55
179-K 7B3 HS	87.57	87.26	87.52	97.08	96.94	96.88	96.78	97.04	96.93	96.84	96.91	96.99	96.97	96.9	96.82	96.75	96.88	96.9	96.99	96.88	96.92	96.7	96.72	97.06	96.99	97.04	96.82	96.82	96.97	96.81	96.86	96.88	96.88	96.84	96.73	96.83	96.74	96.72	96.7	96.66	96.85	96.9	96.79	96.84	97	96.84	96.52	96.7	96.74
DE0402	87.41	87.41	87.41	97.23	97.23	97.02	96.91	97.3	97.04	97.13	97.04	97.04	97.04	97.1	96.99	97.06	96.92	97.07	97.03	96.88	96.99	96.81	96.91	97.08	97.06	97.05	96.99	97	97.1	97.13	97.03	97.16	97.14	97.05	96.97	96.97	97.11	96.96	97.01	96.87	97.16	97.03	96.99	97.07	97.08	97.04	96.69	96.86	96.91
Okane	87.54	87.09	87.26	96.86	96.79	96.64	96.74	96.88	96.59	96.72	96.84	96.71	96.71	96.56	96.53	96.64	96.56	96.64	96.68	96.61	96.66	96.58	96.83	96.62	96.87	96.83	96.52	96.72	96.64	96.67	96.59	96.64	96.68	96.72	96.73	96.73	96.71	96.55	96.57	96.56	96.67	96.71	96.65	96.99	96.68	96.61	96.41	96.41	96.48
DE0123	87.3	87.06	87.17	96.91	96.77	96.39	96.62	96.86	96.55	96.58	96.6	96.57	96.57	96.53	96.59	96.53	96.53	96.48	96.67	96.69	96.72	96.53	96.44	96.71	96.68	96.72	96.47	96.66	96.63	96.47	96.56	96.56	96.64	96.51	96.57	96.33	96.61	96.36	96.45	96.39	96.64	96.65	96.61	96.79	96.77	96.63	96.21	96.44	96.52
F6_7S-P_2	87.32	87.24	87.25	97.01	96.99	96.95	96.79	97.1	96.88	96.81	97	96.95	96.95	96.86	96.87	96.75	96.81	96.82	96.84	96.89	97	96.69	96.77	97.03	97.07	96.92	96.79	96.87	96.86	96.8	96.69	96.88	96.78	96.71	96.74	96.72	96.64	96.79	96.8	96.75	96.8	96.85	96.82	96.87	97.04	96.82	96.57	96.69	96.83
F6_3S_P_1A	87.35	87.24	87.4	97	96.96	96.93	96.74	97.05	96.73	96.87	97.04	97.01	97.01	96.86	96.86	96.74	96.86	96.83	96.86	96.85	96.9	96.67	96.74	97.05	97.05	96.94	96.66	96.77	96.86	96.7	96.58	96.8	96.65	96.69	96.71	96.72	96.58	96.73	96.81	96.74	96.73	96.86	96.73	96.89	96.96	96.83	96.55	96.7	96.79
S/N-308-OC-B3	87.4	87.45	87.4	97.02	97.04	97.02	96.84	97.1	96.89	96.85	97.06	97.04	97.04	96.86	96.93	96.8	96.89	96.84	96.88	96.93	96.93	96.74	96.73	97.09	97.05	96.98	96.83	96.85	96.88	96.72	96.71	96.83	96.71	96.74	96.74	96.65	96.6	96.74	96.78	96.77	96.83	96.91	96.74	96.89	97.06	96.83	96.64	96.74	96.81
F5-7S_P11A	87.38	87.39	87.39	97.02	97.02	97.01	96.83	97.13	96.97	96.89	97.06	97.1	97.1	96.89	96.86	96.78	96.9	96.86	96.87	96.97	96.95	96.85	96.87	97.08	97.1	96.99	96.8	96.9	96.96	96.83	96.75	96.93	96.83	96.81	96.78	96.83	96.69	96.82	96.84	96.85	96.82	96.94	96.89	96.91	97.09	96.87	96.55	96.69	96.8
F5-7S_P2C	87.37	87.41	87.36	96.96	96.91	96.9	96.74	97.04	96.8	96.82	96.95	96.9	96.89	96.78	96.84	96.73	96.87	96.86	96.82	96.8	96.86	96.72	96.72	96.95	97	96.93	96.71	96.72	96.88	96.72	96.59	96.79	96.68	96.7	96.69	96.71	96.62	96.69	96.71	96.73	96.76	96.86	96.73	96.89	96.96	96.84	96.54	96.62	96.76
F5_7S_P3	87.59	87.43	87.31	97.07	97.02	97.01	96.87	97.15	96.94	96.9	97.06	97.02	97.02	96.94	96.93	96.81	96.95	96.91	96.92	96.99	97	96.79	96.9	97.09	97.12	96.96	96.83	96.86	96.96	96.79	96.72	96.85	96.78	96.85	96.81	96.79	96.67	96.81	96.88	96.85	96.84	96.87	96.83	96.9	97.06	96.93	96.66	96.78	96.91
SK58	89.55	89.5	89.74	97.36	97.33	97.37	97.35	97.43	97.36	97.33	97.29	97.39	97.39	97.29	97.27	97.24	97.29	97.31	97.28	97.35	97.35	97.22	97.36	97.35	97.45	97.39	97.23	97.28	97.37	97.23	97.28	97.26	97.36	97.31	97.25	97.34	97.28	97.24	97.24	97.23	97.06	97.32	97.28	97.32	97.31	97.56	97.25	97.29	97.31
CW.Ay	89.59	89.34	89.58	97.26	97.25	97.29	97.31	97.41	97.35	97.27	97.25	97.36	97.35	97.24	97.23	97.23	97.24	97.26	97.27	97.26	97.32	97.27	97.29	97.29	97.42	97.35	97.29	97.34	97.33	97.26	97.22	97.24	97.25	97.3	97.26	97.33	97.23	97.26	97.28	97.28	97.08	97.33	97.19	97.32	97.24	97.4	97.16	97.12	97.23
S1	89.54	89.46	89.67	97.39	97.39	97.34	97.31	97.42	97.39	97.31	97.32	97.41	97.41	97.27	97.25	97.31	97.32	97.28	97.33	97.37	97.32	97.24	97.33	97.36	97.45	97.35	97.26	97.32	97.37	97.22	97.28	97.29	97.32	97.33	97.28	97.36	97.27	97.32	97.33	97.31	97.1	97.31	97.21	97.34	97.21	97.46	97.27	97.25	97.33
773__MLUT	89.58	89.45	89.74	97.32	97.31	97.3	97.27	97.4	97.33	97.27	97.28	97.36	97.37	97.2	97.19	97.21	97.24	97.23	97.31	97.3	97.28	97.22	97.28	97.31	97.39	97.37	97.24	97.3	97.33	97.25	97.21	97.23	97.28	97.3	97.24	97.3	97.26	97.3	97.3	97.3	97.12	97.34	97.24	97.29	97.26	97.38	97.26	97.24	97.3
F5_7S_P1A	89.69	89.56	89.65	97.21	97.2	97.16	97.2	97.34	97.26	97.22	97.21	97.3	97.29	97.17	97.16	97.18	97.2	97.17	97.2	97.2	97.28	97.15	97.24	97.27	97.35	97.24	97.19	97.23	97.26	97.09	97.19	97.16	97.15	97.23	97.2	97.29	97.12	97.19	97.2	97.14	97.05	97.19	97.13	97.18	97.18	97.26	97.14	97.15	97.22
F5_7S_P1B	89.59	89.44	89.62	97.19	97.18	97.14	97.18	97.31	97.25	97.2	97.18	97.27	97.28	97.14	97.12	97.14	97.17	97.14	97.17	97.18	97.25	97.13	97.21	97.25	97.33	97.21	97.16	97.21	97.24	97.06	97.17	97.13	97.13	97.19	97.17	97.27	97.09	97.16	97.16	97.11	97	97.16	97.11	97.15	97.15	97.23	97.12	97.13	97.21
F5_7S_P10B	89.72	89.58	89.68	97.21	97.2	97.16	97.19	97.34	97.27	97.22	97.21	97.3	97.3	97.16	97.14	97.16	97.19	97.16	97.19	97.2	97.28	97.15	97.24	97.26	97.35	97.24	97.18	97.23	97.26	97.08	97.18	97.15	97.15	97.23	97.19	97.28	97.12	97.19	97.2	97.14	97.07	97.19	97.13	97.17	97.17	97.25	97.16	97.17	97.23
R17	89.63	89.35	89.55	97.17	97.18	97.24	97.23	97.26	97.38	97.25	97.22	97.25	97.25	97.23	97.23	97.25	97.2	97.25	97.21	97.17	97.25	97.25	97.19	97.26	97.32	97.27	97.24	97.24	97.27	97.2	97.19	97.22	97.2	97.29	97.23	97.24	97.21	97.26	97.25	97.24	97.12	97.26	97.19	97.25	97.18	97.21	97.02	96.99	97.03
DE0113	85.91	85.75	85.56	85.67	85.61	85.73	85.99	85.5	85.56	85.53	85.5	85.5	85.5	85.4	85.4	85.39	85.8	85.5	85.54	85.75	85.87	85.47	85.56	85.97	85.53	85.48	85.56	86.62	85.66	85.6	86.24	85.59	85.55	85.55	85.56	85.91	86.08	85.57	85.53	85.64	86.49	86.03	86.62	85.97	85.92	85.84	85.4	85.73	85.75
DE0206	85.89	85.76	85.56	85.67	85.61	85.72	86	85.52	85.56	85.55	85.49	85.5	85.5	85.4	85.4	85.39	85.79	85.5	85.55	85.75	85.87	85.48	85.56	85.97	85.53	85.48	85.55	86.61	85.66	85.6	86.25	85.59	85.55	85.55	85.56	85.91	86.08	85.57	85.53	85.65	86.49	86.05	86.59	85.97	85.95	85.84	85.4	85.73	85.75
ML	87.36	87.44	87.25	97.31	97.23	96.97	97	97.14	97.25	96.89	97.07	96.94	96.92	97.17	97.02	97.09	97.02	96.99	96.98	96.85	97.01	97.03	96.9	97.15	97.1	97.15	96.96	97.08	97.14	97.28	96.84	97.07	97.02	96.95	97	96.89	96.96	96.76	96.92	96.96	96.89	96.91	96.86	97.06	97.11	97.07	96.53	96.71	96.44
[truncated: 51 more columns]
