# Supplementary material for: Unveiling the genomic secrets of Micrococcus luteus through a comprehensive comparative genomics approach
Source: Front Genet. 2026 May 7;17:1778782. doi: 10.3389/fgene.2026.1778782 (PMC13189705; doi:10.3389/fgene.2026.1778782)
Supplement: Supplementary file 3 [file Supplementaryfile2.xlsx]

## Sheet: Table S1
Strains	GenBank Assembly	Isolation Sources	Size (Mb)	GC%	No. of Contigs	Genes	Protein coding (CDS)	Non-Coding	RNA	rRNA	tRNA	ncRNAs	Pseudogenes
CW.Ay	GCA_019890915.1	Indoor Air	2.5	72.5	2	2351	2257	57	57	6	48	3	54
SGAir0127	GCA_003071525.2	Air	2.7	72.5	2	2532	2329	57	57	6	48	3	224
MT1691313	GCA_017840535.1	Pacific Ocean: Mariana Trench	2.4	73	1	2249	2150	57	57	6	48	3	53
SB1254	GCA_004117015.1	Marine	2.6	72.5	1	2422	2253	57	57	6	48	3	112
ML	GCA_024397455.1	Soil	2.7	72.5	2	2465	2354	58	58	6	49	3	53
V017	GCA_014217235.1	Soil	2.5	72.5	1	2351	2210	59	59	6	50	3	82
AS2	GCA_005280335.1	Industrial wastewater	2.8	73	1	2700	2532	60	60	9	48	3	231
AKS4c	GCA_020662095.1	Groundwater	2.4	73	36	2260	2034	64	64	13	48	3	41
RIT305	GCA_000632185.1	Willow (Salix sp.)	2.6	72.5	110	2446	2318	58				9
TYU2	GCA_002287775.1	Taxus cuspidata	2.5	73	2	2322	2199	57	57	6	48	3	84
S1	GCA_005144815.1	Canis lupus familiaris	2.6	72.5	31	2463	2357	56	56	5	48	3	77
NCCP 16831	GCA_009769055.1	Human	2.5	73	1	2282	2167	57	57	-	48	3	58

## Sheet: Table S2
Strain CW.Ay
Island start	Island end	Length	Gene name	Gene start	Gene end	Product
156350	175612	19262	WP_240008957.1	156350	156970	hypothetical protein
156350	175612	19262		157378	157767	transposase
156350	175612	19262	WP_036317477.1	157764	158666	cytochrome c oxidase assembly protein
156350	175612	19262	WP_202975918.1	158737	159030	hypothetical protein
156350	175612	19262	WP_227449262.1	159313	159897	vitamin K epoxide reductase family protein
156350	175612	19262	WP_036317487.1	160005	160757	thioredoxin domain-containing protein
156350	175612	19262	WP_126860305.1	160838	161755	cation diffusion facilitator family transporter
156350	175612	19262	WP_101963419.1	161986	163220	IS3 family transposase
156350	175612	19262	WP_222958828.1	163906	164310	GNAT family N-acetyltransferase
156350	175612	19262	WP_222958829.1	164821	166338	toll/interleukin-1 receptor domain-containing protein
156350	175612	19262	WP_222958830.1	166483	167058	recombinase family protein
156350	175612	19262	WP_222958831.1	167086	168843	SIR2 family protein
156350	175612	19262	WP_240008958.1	169002	171743	N-6 DNA methylase
156350	175612	19262		171787	172113	integrase core domain-containing protein
156350	175612	19262		172182	173350	IS3 family transposase
156350	175612	19262	WP_240008959.1	173381	174022	IS3 family transposase
156350	175612	19262	WP_256386043.1	174367	174492	hypothetical protein
156350	175612	19262	WP_049161053.1	174489	174953	hypothetical protein
156350	175612	19262	WP_049161051.1	174956	175612	hypothetical protein
163906	174492	10586	WP_222958828.1	163906	164310	GNAT family N-acetyltransferase
163906	174492	10586	WP_222958829.1	164821	166338	toll/interleukin-1 receptor domain-containing protein
163906	174492	10586	WP_222958830.1	166483	167058	recombinase family protein
163906	174492	10586	WP_222958831.1	167086	168843	SIR2 family protein
163906	174492	10586	WP_240008958.1	169002	171743	N-6 DNA methylase
163906	174492	10586		171787	172113	integrase core domain-containing protein
163906	174492	10586		172182	173350	IS3 family transposase
163906	174492	10586	WP_240008959.1	173381	174022	IS3 family transposase
163906	174492	10586	WP_256386043.1	174367	174492	hypothetical protein
163906	174492	10586	WP_049161053.1	174489	174953	hypothetical protein
179744	183795	4051		179744	180448	formate/nitrite transporter family protein
179744	183795	4051	WP_050275532.1	180999	182156	IS30 family transposase
179744	183795	4051		182165	183136	IS3 family transposase
179744	183795	4051	WP_002856206.1	183181	183795	hypothetical protein
441302	450554	9252	WP_222958936.1	441302	444718	hypothetical protein
441302	450554	9252	WP_222958937.1	444719	445150	hypothetical protein
441302	450554	9252	WP_222958938.1	445300	447120	hypothetical protein
441302	450554	9252		447210	448378	IS3 family transposase
441302	450554	9252	WP_222958939.1	448482	450554	hypothetical protein
561860	570274	8414	WP_222958994.1	561860	562822	glycosyltransferase
561860	570274	8414	WP_222958995.1	562833	563954	glycosyltransferase
561860	570274	8414	WP_222958996.1	563959	564828	glucose-1-phosphate thymidylyltransferase RfbA
561860	570274	8414	WP_222958997.1	564949	565800	alpha-1,2-fucosyltransferase
561860	570274	8414	WP_222958998.1	565790	566956	glycosyltransferase
561860	570274	8414	WP_222958999.1	567004	568884	glycosyltransferase family 2 protein
561860	570274	8414	WP_222959000.1	568937	570274	hypothetical protein
641492	648207	6715	WP_180952470.1	641492	641719	helix-turn-helix transcriptional regulator
641492	648207	6715	WP_240008982.1	641716	642570	helix-turn-helix domain-containing protein
641492	648207	6715	WP_222959034.1	642567	643700	DUF2637 domain-containing protein
641492	648207	6715	WP_222959035.1	643697	644755	helix-turn-helix domain-containing protein
641492	648207	6715	WP_231119441.1	644791	645600	sigma factor
641492	648207	6715	WP_222959036.1	645597	645896	hypothetical protein
641492	648207	6715	WP_222959037.1	645983	646645	hypothetical protein
641492	648207	6715	WP_036340689.1	646829	647134	hypothetical protein
641492	648207	6715	WP_222959038.1	647167	648207	type IV secretion system protein
644791	698957	54166	WP_231119441.1	644791	645600	sigma factor
644791	698957	54166	WP_222959036.1	645597	645896	hypothetical protein
644791	698957	54166	WP_222959037.1	645983	646645	hypothetical protein
644791	698957	54166	WP_036340689.1	646829	647134	hypothetical protein
644791	698957	54166	WP_222959038.1	647167	648207	type IV secretion system protein
644791	698957	54166	WP_222959039.1	648207	649796	hypothetical protein
644791	698957	54166	WP_222959040.1	649796	651298	conjugal transfer protein TraC
644791	698957	54166	WP_222959041.1	651298	653202	TraM recognition domain-containing protein
644791	698957	54166	WP_222959042.1	653207	653587	hypothetical protein
644791	698957	54166	WP_222959043.1	653856	654674	hypothetical protein
644791	698957	54166	WP_222959044.1	654795	655436	hypothetical protein
644791	698957	54166	WP_222959045.1	656546	656950	GNAT family N-acetyltransferase
644791	698957	54166	WP_115261552.1	657266	657475	hypothetical protein
644791	698957	54166	WP_222959046.1	657655	658785	hypothetical protein
644791	698957	54166	WP_036381382.1	659386	659988	cadmium resistance transporter
644791	698957	54166	WP_017488126.1	659985	660344	metalloregulator ArsR/SmtB family transcription factor
644791	698957	54166	WP_222959047.1	660506	661108	recombinase family protein
644791	698957	54166	WP_036382791.1	661498	661887	heavy metal-responsive transcriptional regulator
644791	698957	54166	WP_222959048.1	661944	663407	mercury(II) reductase
644791	698957	54166	WP_002854087.1	663679	663819	hypothetical protein
644791	698957	54166	WP_002854089.1	663884	664795	cation diffusion facilitator family transporter
644791	698957	54166	WP_036334148.1	664795	665169	metalloregulator ArsR/SmtB family transcription factor
644791	698957	54166		665248	665382	ArsR family transcriptional regulator
644791	698957	54166	WP_216880018.1	665468	665617	hypothetical protein
644791	698957	54166	WP_216880017.1	665930	666649	hypothetical protein
644791	698957	54166	WP_222959049.1	666658	666915	hypothetical protein
644791	698957	54166	WP_216880015.1	667175	667330	hypothetical protein
644791	698957	54166	WP_050275532.1	667437	668594	IS30 family transposase
644791	698957	54166	WP_216879970.1	668615	669509	IS5 family transposase
644791	698957	54166	WP_216879971.1	669528	670034	hypothetical protein
644791	698957	54166	WP_081339297.1	670250	670819	TetR/AcrR family transcriptional regulator
644791	698957	54166	WP_104318915.1	670837	672303	MFS transporter
644791	698957	54166	WP_222959050.1	672583	673173	recombinase family protein
644791	698957	54166	WP_222959051.1	673170	676526	N-6 DNA methylase
644791	698957	54166	WP_222959052.1	676709	677785	CHAT domain-containing protein
644791	698957	54166	WP_222959053.1	678028	679002	Clp protease N-terminal domain-containing protein
644791	698957	54166	WP_155933467.1	678999	679250	hypothetical protein
644791	698957	54166	WP_222959054.1	680052	680618	recombinase family protein
644791	698957	54166	WP_222959055.1	680713	681225	single-stranded DNA-binding protein
644791	698957	54166	WP_222959056.1	681239	681565	hypothetical protein
644791	698957	54166	WP_222959057.1	681765	682268	hypothetical protein
644791	698957	54166	WP_222959058.1	682412	689191	helicase-related protein
644791	698957	54166	WP_222959059.1	689266	692928	MobF family relaxase
644791	698957	54166	WP_222959060.1	692925	693506	hypothetical protein
644791	698957	54166	WP_222959061.1	693840	694463	hypothetical protein
644791	698957	54166	WP_155933453.1	694921	695496	hypothetical protein
644791	698957	54166	WP_100056062.1	695530	696639	peptidoglycan DD-metalloendopeptidase family protein
644791	698957	54166	WP_222959062.1	696636	697994	hypothetical protein
644791	698957	54166	WP_180537112.1	698158	698448	glutaredoxin family protein
644791	698957	54166	WP_180952472.1	698463	698957	hypothetical protein
653207	689191	35984	WP_222959042.1	653207	653587	hypothetical protein
653207	689191	35984	WP_222959043.1	653856	654674	hypothetical protein
653207	689191	35984	WP_222959044.1	654795	655436	hypothetical protein
653207	689191	35984	WP_222959045.1	656546	656950	GNAT family N-acetyltransferase
653207	689191	35984	WP_115261552.1	657266	657475	hypothetical protein
653207	689191	35984	WP_222959046.1	657655	658785	hypothetical protein
653207	689191	35984	WP_036381382.1	659386	659988	cadmium resistance transporter
653207	689191	35984	WP_017488126.1	659985	660344	metalloregulator ArsR/SmtB family transcription factor
653207	689191	35984	WP_222959047.1	660506	661108	recombinase family protein
653207	689191	35984	WP_036382791.1	661498	661887	heavy metal-responsive transcriptional regulator
653207	689191	35984	WP_222959048.1	661944	663407	mercury(II) reductase
653207	689191	35984	WP_002854087.1	663679	663819	hypothetical protein
653207	689191	35984	WP_002854089.1	663884	664795	cation diffusion facilitator family transporter
653207	689191	35984	WP_036334148.1	664795	665169	metalloregulator ArsR/SmtB family transcription factor
653207	689191	35984		665248	665382	ArsR family transcriptional regulator
653207	689191	35984	WP_216880018.1	665468	665617	hypothetical protein
653207	689191	35984	WP_216880017.1	665930	666649	hypothetical protein
653207	689191	35984	WP_222959049.1	666658	666915	hypothetical protein
653207	689191	35984	WP_216880015.1	667175	667330	hypothetical protein
653207	689191	35984	WP_050275532.1	667437	668594	IS30 family transposase
653207	689191	35984	WP_216879970.1	668615	669509	IS5 family transposase
653207	689191	35984	WP_216879971.1	669528	670034	hypothetical protein
653207	689191	35984	WP_081339297.1	670250	670819	TetR/AcrR family transcriptional regulator
653207	689191	35984	WP_104318915.1	670837	672303	MFS transporter
653207	689191	35984	WP_222959050.1	672583	673173	recombinase family protein
653207	689191	35984	WP_222959051.1	673170	676526	N-6 DNA methylase
653207	689191	35984	WP_222959052.1	676709	677785	CHAT domain-containing protein
653207	689191	35984	WP_222959053.1	678028	679002	Clp protease N-terminal domain-containing protein
653207	689191	35984	WP_155933467.1	678999	679250	hypothetical protein
653207	689191	35984	WP_222959054.1	680052	680618	recombinase family protein
653207	689191	35984	WP_222959055.1	680713	681225	single-stranded DNA-binding protein
653207	689191	35984	WP_222959056.1	681239	681565	hypothetical protein
653207	689191	35984	WP_222959057.1	681765	682268	hypothetical protein
653207	689191	35984	WP_222959058.1	682412	689191	helicase-related protein
698158	704103	5945	WP_180537112.1	698158	698448	glutaredoxin family protein
698158	704103	5945	WP_180952472.1	698463	698957	hypothetical protein
698158	704103	5945	WP_101963358.1	699028	699885	tyrosine-type recombinase/integrase
698158	704103	5945	WP_100056066.1	700001	700225	hypothetical protein
698158	704103	5945		700526	701217	IS5/IS1182 family transposase
698158	704103	5945	WP_222959063.1	701354	703462	acyltransferase family protein
698158	704103	5945		703694	703844	5-carboxymethyl-2-hydroxymuconate semialdehyde dehydrogenase
698158	704103	5945	WP_222959064.1	703870	704103	hypothetical protein
1094290	1101711	7421	WP_043276384.1	1092632	1094293	APC family permease
1094290	1101711	7421	WP_222959176.1	1094290	1095675	NAD-dependent succinate-semialdehyde dehydrogenase
1094290	1101711	7421	WP_222959177.1	1095758	1096141	hypothetical protein
1094290	1101711	7421	WP_222959178.1	1096204	1097031	hypothetical protein
1094290	1101711	7421	WP_275092467.1	1097467	1097925	recombinase family protein
1094290	1101711	7421	WP_222959180.1	1098063	1098602	hypothetical protein
1094290	1101711	7421	WP_222959181.1	1098634	1099500	hypothetical protein
1094290	1101711	7421	WP_222959182.1	1099474	1099902	hypothetical protein
1094290	1101711	7421	WP_240009015.1	1100094	1100408	recombinase family protein
1094290	1101711	7421		1100508	1101200	amino acid permease
1094290	1101711	7421	WP_222959184.1	1101400	1101711	hypothetical protein
1096204	1100408	4204	WP_222959178.1	1096204	1097031	hypothetical protein
1096204	1100408	4204	WP_275092467.1	1097467	1097925	recombinase family protein
1096204	1100408	4204	WP_222959180.1	1098063	1098602	hypothetical protein
1096204	1100408	4204	WP_222959181.1	1098634	1099500	hypothetical protein
1096204	1100408	4204	WP_222959182.1	1099474	1099902	hypothetical protein
1096204	1100408	4204	WP_240009015.1	1100094	1100408	recombinase family protein
1122464	1129303	6839	WP_240009004.1	1122464	1122919	hypothetical protein
1122464	1129303	6839	WP_004167595.1	1123123	1123593	PKD domain-containing protein
1122464	1129303	6839	WP_222959200.1	1124088	1124807	DUF6318 family protein
1122464	1129303	6839	WP_036338972.1	1125283	1125609	DUF6504 family protein
1122464	1129303	6839		1125606	1129303	DNA polymerase III subunit alpha
1152218	1157561	5343	WP_002855768.1	1152218	1152346	hypothetical protein
1152218	1157561	5343	WP_002855767.1	1152725	1153321	cadmium resistance transporter
1152218	1157561	5343	WP_002855766.1	1153318	1153677	metalloregulator ArsR/SmtB family transcription factor
1152218	1157561	5343		1153776	1155112	FAD-dependent oxidoreductase
1152218	1157561	5343	WP_222959214.1	1155141	1155569	low molecular weight phosphatase family protein
1152218	1157561	5343	WP_002855763.1	1155593	1156684	ACR3 family arsenite efflux transporter
1152218	1157561	5343	WP_036334534.1	1156767	1157132	metalloregulator ArsR/SmtB family transcription factor
1152218	1157561	5343		1157161	1157561	arsenate reductase ArsC
1244976	1251431	6455	WP_206395911.1	1244138	1244983	sulfite exporter TauE/SafE family protein
1244976	1251431	6455	WP_240008904.1	1244976	1245884	RNA methyltransferase
1244976	1251431	6455	WP_206395910.1	1246287	1246838	hypothetical protein
1244976	1251431	6455	WP_206399708.1	1247034	1247936	TIGR02391 family protein
1244976	1251431	6455	WP_206395908.1	1248133	1248696	helix-turn-helix domain-containing protein
1244976	1251431	6455	WP_206395907.1	1248696	1249421	Fic family protein
1244976	1251431	6455	WP_206395906.1	1249570	1249869	hypothetical protein
1244976	1251431	6455	WP_206395905.1	1249927	1250115	hypothetical protein
1244976	1251431	6455		1251006	1251431	RNA methyltransferase
1404513	1409270	4757	WP_222958341.1	1404513	1405100	YdhK family protein
1404513	1409270	4757	WP_206480852.1	1405190	1407325	heavy metal translocating P-type ATPase
1404513	1409270	4757	WP_174232817.1	1407337	1407672	metal-sensitive transcriptional regulator
1404513	1409270	4757	WP_136940484.1	1407854	1408477	CueP family metal-binding protein
1404513	1409270	4757		1408864	1409270	transposase
1734715	1744504	9789	WP_002855277.1	1734715	1734975	type II toxin-antitoxin system prevent-host-death family antitoxin
1734715	1744504	9789	WP_222958453.1	1735301	1736225	IS5 family transposase
1734715	1744504	9789		1736222	1736590	FAD-dependent oxidoreductase
1734715	1744504	9789	WP_036334589.1	1736818	1737939	L-dopachrome tautomerase-related protein
1734715	1744504	9789	WP_002855901.1	1738166	1738576	four-helix bundle copper-binding protein
1734715	1744504	9789		1738863	1739868	IS481 family transposase
1734715	1744504	9789	WP_136940313.1	1740052	1742130	AAA family ATPase
1734715	1744504	9789	WP_222958454.1	1742645	1743730	redox-regulated ATPase YchF
1734715	1744504	9789	WP_222958455.1	1744022	1744504	Hsp20/alpha crystallin family protein
1734715	1742130	7415	WP_002855277.1	1734715	1734975	type II toxin-antitoxin system prevent-host-death family antitoxin
1734715	1742130	7415	WP_222958453.1	1735301	1736225	IS5 family transposase
1734715	1742130	7415		1736222	1736590	FAD-dependent oxidoreductase
1734715	1742130	7415	WP_036334589.1	1736818	1737939	L-dopachrome tautomerase-related protein
1734715	1742130	7415	WP_002855901.1	1738166	1738576	four-helix bundle copper-binding protein
1734715	1742130	7415		1738863	1739868	IS481 family transposase
1734715	1742130	7415	WP_136940313.1	1740052	1742130	AAA family ATPase
1938817	1943478	4661	WP_222958526.1	1938817	1939092	hypothetical protein
1938817	1943478	4661	WP_275092457.1	1939412	1939546	hypothetical protein
1938817	1943478	4661	WP_222958527.1	1939557	1940090	hypothetical protein
1938817	1943478	4661	WP_222958528.1	1940501	1941031	hypothetical protein
1938817	1943478	4661	WP_222958529.1	1941063	1941650	recombinase family protein
1938817	1943478	4661	WP_222958530.1	1941798	1942274	HIT family protein
1938817	1943478	4661	WP_222958531.1	1942271	1942441	hypothetical protein
1938817	1943478	4661	WP_222958532.1	1942431	1942604	hypothetical protein
1938817	1943478	4661	WP_222958533.1	1942601	1943278	hypothetical protein
1938817	1943478	4661	WP_222958534.1	1943275	1943478	hypothetical protein
1939412	1954446	15034	WP_275092457.1	1939412	1939546	hypothetical protein
1939412	1954446	15034	WP_222958527.1	1939557	1940090	hypothetical protein
1939412	1954446	15034	WP_222958528.1	1940501	1941031	hypothetical protein
1939412	1954446	15034	WP_222958529.1	1941063	1941650	recombinase family protein
1939412	1954446	15034	WP_222958530.1	1941798	1942274	HIT family protein
1939412	1954446	15034	WP_222958531.1	1942271	1942441	hypothetical protein
1939412	1954446	15034	WP_222958532.1	1942431	1942604	hypothetical protein
1939412	1954446	15034	WP_222958533.1	1942601	1943278	hypothetical protein
1939412	1954446	15034	WP_222958534.1	1943275	1943478	hypothetical protein
1939412	1954446	15034	WP_222958535.1	1943481	1944158	hypothetical protein
1939412	1954446	15034	WP_222958536.1	1944173	1944703	hypothetical protein
1939412	1954446	15034	WP_222958537.1	1944870	1945313	helix-turn-helix domain-containing protein
1939412	1954446	15034	WP_222958538.1	1945310	1945888	hypothetical protein
1939412	1954446	15034	WP_222958539.1	1945881	1946072	hypothetical protein
1939412	1954446	15034	WP_222958540.1	1946069	1946278	hypothetical protein
1939412	1954446	15034	WP_240008924.1	1946406	1947824	phage/plasmid primase, P4 family
1939412	1954446	15034	WP_222958542.1	1947821	1948087	hypothetical protein
1939412	1954446	15034	WP_222958543.1	1948084	1948335	hypothetical protein
1939412	1954446	15034	WP_222958544.1	1948477	1948704	helix-turn-helix domain-containing protein
1939412	1954446	15034	WP_222958545.1	1949156	1950694	recombinase family protein
1939412	1954446	15034	WP_240008925.1	1951029	1952156	type II secretion system F family protein
1939412	1954446	15034	WP_222958546.1	1952153	1953478	ATPase, T2SS/T4P/T4SS family
1939412	1954446	15034	WP_222958547.1	1953637	1954446	CoA pyrophosphatase
1944870	1950694	5824	WP_222958537.1	1944870	1945313	helix-turn-helix domain-containing protein
1944870	1950694	5824	WP_222958538.1	1945310	1945888	hypothetical protein
1944870	1950694	5824	WP_222958539.1	1945881	1946072	hypothetical protein
1944870	1950694	5824	WP_222958540.1	1946069	1946278	hypothetical protein
1944870	1950694	5824	WP_240008924.1	1946406	1947824	phage/plasmid primase, P4 family
1944870	1950694	5824	WP_222958542.1	1947821	1948087	hypothetical protein
1944870	1950694	5824	WP_222958543.1	1948084	1948335	hypothetical protein
1944870	1950694	5824	WP_222958544.1	1948477	1948704	helix-turn-helix domain-containing protein
1944870	1950694	5824	WP_222958545.1	1949156	1950694	recombinase family protein
2176121	2191792	15671	WP_222958653.1	2176121	2176477	hypothetical protein
2176121	2191792	15671	WP_206395700.1	2176491	2176910	very short patch repair endonuclease
2176121	2191792	15671	WP_240008936.1	2176996	2178108	DNA cytosine methyltransferase
2176121	2191792	15671	WP_222958654.1	2178226	2183007	DEAD/DEAH box helicase family protein
2176121	2191792	15671	WP_222958655.1	2183028	2183861	nuclease-related domain-containing protein
2176121	2191792	15671		2183901	2185069	IS3 family transposase
2176121	2191792	15671	WP_222958656.1	2185135	2185836	hypothetical protein
2176121	2191792	15671	WP_222958657.1	2185823	2189005	helicase-related protein
2176121	2191792	15671	WP_222958658.1	2188998	2190821	DUF1998 domain-containing protein
2176121	2191792	15671		2190954	2191792	IS5/IS1182 family transposase
2207136	2232444	25308	WP_126859755.1	2207136	2207897	ABC transporter ATP-binding protein
2207136	2232444	25308	WP_222958667.1	2207894	2208559	biotin transporter BioY
2207136	2232444	25308	WP_227448837.1	2208856	2209272	SUMF1/EgtB/PvdO family nonheme iron enzyme
2207136	2232444	25308	WP_222958668.1	2209385	2210821	mercury(II) reductase
2207136	2232444	25308	WP_036336638.1	2210881	2211543	organomercurial lyase MerB
2207136	2232444	25308	WP_036336637.1	2211707	2213077	NAD(P)/FAD-dependent oxidoreductase
2207136	2232444	25308	WP_036334145.1	2213200	2213589	heavy metal-responsive transcriptional regulator
2207136	2232444	25308	WP_222958669.1	2213925	2214932	IS481 family transposase
2207136	2232444	25308	WP_036381382.1	2215329	2215931	cadmium resistance transporter
2207136	2232444	25308	WP_017488126.1	2215928	2216287	metalloregulator ArsR/SmtB family transcription factor
2207136	2232444	25308	WP_036313825.1	2216487	2217395	cation diffusion facilitator family transporter
2207136	2232444	25308	WP_098470887.1	2217426	2217803	metalloregulator ArsR/SmtB family transcription factor
2207136	2232444	25308	WP_222958670.1	2217858	2218517	vitamin K epoxide reductase family protein
2207136	2232444	25308	WP_098470888.1	2218579	2219316	thioredoxin domain-containing protein
2207136	2232444	25308	WP_098470889.1	2219365	2220114	cytochrome c biogenesis protein CcdA
2207136	2232444	25308	WP_060775722.1	2220267	2220629	metalloregulator ArsR/SmtB family transcription factor
2207136	2232444	25308	WP_179891579.1	2220626	2222581	cation-translocating P-type ATPase
2207136	2232444	25308	WP_227718746.1	2222762	2223235	signal peptidase II
2207136	2232444	25308	WP_230955783.1	2223554	2224819	phenylacetate--CoA ligase family protein
2207136	2232444	25308	WP_049161458.1	2225188	2225769	methyltransferase domain-containing protein
2207136	2232444	25308	WP_098470891.1	2225982	2226602	TlpA disulfide reductase family protein
2207136	2232444	25308	WP_060775716.1	2226861	2227460	cadmium resistance transporter
2207136	2232444	25308	WP_049161028.1	2227457	2227816	metalloregulator ArsR/SmtB family transcription factor
2207136	2232444	25308	WP_049161030.1	2228266	2228838	recombinase family protein
2207136	2232444	25308	WP_143741595.1	2229117	2229854	hypothetical protein
2207136	2232444	25308	WP_179891580.1	2230139	2230312	hypothetical protein
2207136	2232444	25308	WP_186321705.1	2230579	2231247	S41 family peptidase
2207136	2232444	25308	WP_206397498.1	2232040	2232444	GNAT family N-acetyltransferase
2208856	2220629	11773	WP_227448837.1	2208856	2209272	SUMF1/EgtB/PvdO family nonheme iron enzyme
2208856	2220629	11773	WP_222958668.1	2209385	2210821	mercury(II) reductase
2208856	2220629	11773	WP_036336638.1	2210881	2211543	organomercurial lyase MerB
2208856	2220629	11773	WP_036336637.1	2211707	2213077	NAD(P)/FAD-dependent oxidoreductase
2208856	2220629	11773	WP_036334145.1	2213200	2213589	heavy metal-responsive transcriptional regulator
2208856	2220629	11773	WP_222958669.1	2213925	2214932	IS481 family transposase
2208856	2220629	11773	WP_036381382.1	2215329	2215931	cadmium resistance transporter
2208856	2220629	11773	WP_017488126.1	2215928	2216287	metalloregulator ArsR/SmtB family transcription factor
2208856	2220629	11773	WP_036313825.1	2216487	2217395	cation diffusion facilitator family transporter
2208856	2220629	11773	WP_098470887.1	2217426	2217803	metalloregulator ArsR/SmtB family transcription factor
2208856	2220629	11773	WP_222958670.1	2217858	2218517	vitamin K epoxide reductase family protein
2208856	2220629	11773	WP_098470888.1	2218579	2219316	thioredoxin domain-containing protein
2208856	2220629	11773	WP_098470889.1	2219365	2220114	cytochrome c biogenesis protein CcdA
2208856	2220629	11773	WP_060775722.1	2220267	2220629	metalloregulator ArsR/SmtB family transcription factor
2208856	2220629	11773	WP_179891579.1	2220626	2222581	cation-translocating P-type ATPase
2225188	2232444	7256	WP_049161458.1	2225188	2225769	methyltransferase domain-containing protein
2225188	2232444	7256	WP_098470891.1	2225982	2226602	TlpA disulfide reductase family protein
2225188	2232444	7256	WP_060775716.1	2226861	2227460	cadmium resistance transporter
2225188	2232444	7256	WP_049161028.1	2227457	2227816	metalloregulator ArsR/SmtB family transcription factor
2225188	2232444	7256	WP_049161030.1	2228266	2228838	recombinase family protein
2225188	2232444	7256	WP_143741595.1	2229117	2229854	hypothetical protein
2225188	2232444	7256	WP_179891580.1	2230139	2230312	hypothetical protein
2225188	2232444	7256	WP_186321705.1	2230579	2231247	S41 family peptidase
2225188	2232444	7256	WP_206397498.1	2232040	2232444	GNAT family N-acetyltransferase
2407665	2414881	7216	WP_222958736.1	2407665	2408666	hypothetical protein
2407665	2414881	7216	WP_222958737.1	2408756	2409745	GIY-YIG nuclease family protein
2407665	2414881	7216	WP_222958738.1	2409812	2410888	endonuclease NucS
2407665	2414881	7216	WP_222958739.1	2411187	2412011	MerR family DNA-binding transcriptional regulator
2407665	2414881	7216	WP_222958740.1	2412089	2412274	hypothetical protein
2407665	2414881	7216	WP_222958741.1	2413074	2413985	hypothetical protein
2407665	2414881	7216	WP_222958742.1	2413967	2414881	hypothetical protein
2453623	2541298	87675	WP_222959272.1	2453623	2453862	hypothetical protein
2453623	2541298	87675	WP_222959273.1	2454010	2454924	hypothetical protein
2453623	2541298	87675	WP_127435273.1	2455366	2456001	hypothetical protein
2453623	2541298	87675	WP_135019697.1	2456038	2456409	helix-turn-helix transcriptional regulator
2453623	2541298	87675	WP_222959274.1	2456406	2457428	hypothetical protein
2453623	2541298	87675		2458545	2459437	IS5 family transposase
2453623	2541298	87675	WP_222959316.1	2459499	2459930	hypothetical protein
2453623	2541298	87675	WP_222959275.1	2460466	2461131	HNH endonuclease family protein
2453623	2541298	87675		2461295	2463286	DNA methyltransferase
2453623	2541298	87675	WP_222958669.1	2463284	2464291	IS481 family transposase
2453623	2541298	87675	WP_222959276.1	2464563	2467148	DEAD/DEAH box helicase family protein
2453623	2541298	87675	WP_222959277.1	2467188	2467760	recombinase family protein
2453623	2541298	87675	WP_043282515.1	2467919	2468590	metal-dependent transcriptional regulator
2453623	2541298	87675	WP_080694935.1	2468616	2469890	Nramp family divalent metal transporter
2453623	2541298	87675	WP_036317467.1	2470081	2470677	hypothetical protein
2453623	2541298	87675		2470960	2471855	IS5 family transposase
2453623	2541298	87675	WP_222959278.1	2472370	2472801	hypothetical protein
2453623	2541298	87675	WP_031943917.1	2473462	2473692	hypothetical protein
2453623	2541298	87675	WP_049159949.1	2473896	2474291	hypothetical protein
2453623	2541298	87675	WP_222959279.1	2474325	2475647	hypothetical protein
2453623	2541298	87675	WP_222959280.1	2475751	2476056	hypothetical protein
2453623	2541298	87675	WP_222959281.1	2476058	2478271	FtsK/SpoIIIE domain-containing protein
2453623	2541298	87675	WP_181743457.1	2479615	2480961	ATP-binding protein
2453623	2541298	87675	WP_141842689.1	2480958	2481521	TetR/AcrR family transcriptional regulator
2453623	2541298	87675	WP_141842686.1	2481629	2482846	YbfB/YjiJ family MFS transporter
2453623	2541298	87675	WP_181743456.1	2482990	2483541	TetR/AcrR family transcriptional regulator
2453623	2541298	87675	WP_270618461.1	2483580	2484581	alpha/beta hydrolase
2453623	2541298	87675		2484621	2485787	IS3 family transposase
2453623	2541298	87675	WP_240009023.1	2486007	2487239	MFS transporter
2453623	2541298	87675	WP_135019341.1	2487236	2488888	ABC-F family ATP-binding cassette domain-containing protein
2453623	2541298	87675	WP_127435182.1	2489316	2490254	hypothetical protein
2453623	2541298	87675	WP_144081013.1	2490966	2491409	hypothetical protein
2453623	2541298	87675	WP_087114210.1	2491796	2493562	peptidoglycan DD-metalloendopeptidase family protein
2453623	2541298	87675	WP_222959282.1	2493559	2495502	hypothetical protein
2453623	2541298	87675	WP_222959283.1	2495499	2498054	ATP-binding protein
2453623	2541298	87675	WP_134416897.1	2498051	2498566	hypothetical protein
2453623	2541298	87675	WP_222959284.1	2498584	2498853	hypothetical protein
2453623	2541298	87675	WP_222959285.1	2498880	2499983	conjugal transfer protein
2453623	2541298	87675	WP_031943872.1	2499980	2500207	hypothetical protein
2453623	2541298	87675	WP_031943871.1	2500470	2501276	hypothetical protein
2453623	2541298	87675	WP_222959286.1	2501675	2502580	replication protein RepA
2453623	2541298	87675	WP_222959287.1	2502633	2503259	hypothetical protein
2453623	2541298	87675	WP_222959288.1	2503261	2504184	ParA family protein
2453623	2541298	87675	WP_031943868.1	2504369	2504665	helix-turn-helix domain-containing protein
2453623	2541298	87675	WP_084785986.1	2504810	2505514	SAF domain-containing protein
2453623	2541298	87675	WP_031943866.1	2505511	2506335	hypothetical protein
2453623	2541298	87675	WP_061873037.1	2506332	2507915	ATPase, T2SS/T4P/T4SS family
2453623	2541298	87675	WP_061867357.1	2507912	2508778	type II secretion system F family protein
2453623	2541298	87675	WP_061867358.1	2508775	2509647	hypothetical protein
2453623	2541298	87675	WP_061867359.1	2509747	2509929	hypothetical protein
2453623	2541298	87675	WP_031943861.1	2509973	2510383	hypothetical protein
2453623	2541298	87675	WP_134377212.1	2510380	2510829	pilus assembly protein
2453623	2541298	87675	WP_134377211.1	2510832	2511248	hypothetical protein
2453623	2541298	87675	WP_134377210.1	2511264	2511998	hypothetical protein
2453623	2541298	87675	WP_222959289.1	2512154	2512939	hypothetical protein
2453623	2541298	87675	WP_087114226.1	2513030	2513266	hypothetical protein
2453623	2541298	87675	WP_031943855.1	2513679	2514731	hypothetical protein
2453623	2541298	87675	WP_222959290.1	2514826	2518281	BTAD domain-containing putative transcriptional regulator
2453623	2541298	87675	WP_157571200.1	2518262	2518897	A24 family peptidase
2453623	2541298	87675	WP_222959291.1	2518902	2519456	hypothetical protein
2453623	2541298	87675	WP_222959292.1	2519553	2520401	glutaredoxin family protein
2453623	2541298	87675	WP_101966146.1	2520391	2520594	hypothetical protein
2453623	2541298	87675	WP_222959293.1	2520640	2522409	hypothetical protein
2453623	2541298	87675	WP_222959294.1	2522402	2523181	hypothetical protein
2453623	2541298	87675	WP_222959295.1	2523178	2523639	hypothetical protein
2453623	2541298	87675	WP_222959296.1	2523650	2524366	DUF4145 domain-containing protein
2453623	2541298	87675	WP_222959297.1	2524363	2524635	hypothetical protein
2453623	2541298	87675	WP_222959298.1	2524632	2524892	hypothetical protein
2453623	2541298	87675	WP_222959299.1	2525045	2525221	hypothetical protein
2453623	2541298	87675	WP_031943823.1	2525531	2525830	hypothetical protein
2453623	2541298	87675	WP_119218018.1	2525834	2526283	helix-turn-helix transcriptional regulator
2453623	2541298	87675	WP_240009024.1	2526436	2527035	HNH endonuclease family protein
2453623	2541298	87675	WP_015780278.1	2527378	2528562	MFS transporter
2453623	2541298	87675	WP_184171981.1	2528559	2529563	IS481 family transposase
2453623	2541298	87675	WP_222959300.1	2529619	2530404	hypothetical protein
2453623	2541298	87675	WP_222959301.1	2530388	2531533	DUF6262 family protein
2453623	2541298	87675	WP_222959302.1	2531851	2533512	RNA-guided endonuclease TnpB family protein
2453623	2541298	87675	WP_135019856.1	2534119	2534670	hypothetical protein
2453623	2541298	87675	WP_222959303.1	2534699	2534968	hypothetical protein
2453623	2541298	87675	WP_222959304.1	2535048	2535317	hypothetical protein
2453623	2541298	87675	WP_031943816.1	2535477	2535806	DUF3846 domain-containing protein
2453623	2541298	87675	WP_222959305.1	2536019	2536684	hypothetical protein
2453623	2541298	87675	WP_222959306.1	2536935	2537585	hypothetical protein
2453623	2541298	87675	WP_222959307.1	2537737	2538006	hypothetical protein
2453623	2541298	87675	WP_087113805.1	2538159	2538449	hypothetical protein
2453623	2541298	87675	WP_222959308.1	2538994	2539503	hypothetical protein
2453623	2541298	87675	WP_222959309.1	2539616	2540329	hypothetical protein
2453623	2541298	87675	WP_222959310.1	2540600	2541298	hypothetical protein
2458545	2464291	5746		2458545	2459437	IS5 family transposase
2458545	2464291	5746	WP_222959316.1	2459499	2459930	hypothetical protein
2458545	2464291	5746	WP_222959275.1	2460466	2461131	HNH endonuclease family protein
2458545	2464291	5746		2461295	2463286	DNA methyltransferase
2458545	2464291	5746	WP_222958669.1	2463284	2464291	IS481 family transposase
2467188	2476056	8868	WP_222959277.1	2467188	2467760	recombinase family protein
2467188	2476056	8868	WP_043282515.1	2467919	2468590	metal-dependent transcriptional regulator
2467188	2476056	8868	WP_080694935.1	2468616	2469890	Nramp family divalent metal transporter
2467188	2476056	8868	WP_036317467.1	2470081	2470677	hypothetical protein
2467188	2476056	8868		2470960	2471855	IS5 family transposase
2467188	2476056	8868	WP_222959278.1	2472370	2472801	hypothetical protein
2467188	2476056	8868	WP_031943917.1	2473462	2473692	hypothetical protein
2467188	2476056	8868	WP_049159949.1	2473896	2474291	hypothetical protein
2467188	2476056	8868	WP_222959279.1	2474325	2475647	hypothetical protein
2467188	2476056	8868	WP_222959280.1	2475751	2476056	hypothetical protein
2479615	2491409	11794	WP_181743457.1	2479615	2480961	ATP-binding protein
2479615	2491409	11794	WP_141842689.1	2480958	2481521	TetR/AcrR family transcriptional regulator
2479615	2491409	11794	WP_141842686.1	2481629	2482846	YbfB/YjiJ family MFS transporter
2479615	2491409	11794	WP_181743456.1	2482990	2483541	TetR/AcrR family transcriptional regulator
2479615	2491409	11794	WP_270618461.1	2483580	2484581	alpha/beta hydrolase
2479615	2491409	11794		2484621	2485787	IS3 family transposase
2479615	2491409	11794	WP_240009023.1	2486007	2487239	MFS transporter
2479615	2491409	11794	WP_135019341.1	2487236	2488888	ABC-F family ATP-binding cassette domain-containing protein
2479615	2491409	11794	WP_127435182.1	2489316	2490254	hypothetical protein
2479615	2491409	11794	WP_144081013.1	2490966	2491409	hypothetical protein
2525834	2531533	5699	WP_119218018.1	2525834	2526283	helix-turn-helix transcriptional regulator
2525834	2531533	5699	WP_240009024.1	2526436	2527035	HNH endonuclease family protein
2525834	2531533	5699	WP_015780278.1	2527378	2528562	MFS transporter
2525834	2531533	5699	WP_184171981.1	2528559	2529563	IS481 family transposase
2525834	2531533	5699	WP_222959300.1	2529619	2530404	hypothetical protein
2525834	2531533	5699	WP_222959301.1	2530388	2531533	DUF6262 family protein
Strain SGAir0127
Island start	Island end	Length	Gene name	Gene start	Gene end	Product
133354	137882	4528	AWD24826.1	137172	137882	DUF3800 domain-containing protein
133354	137882	4528	AWD25798.1	135469	137142	hypothetical protein
133354	137882	4528	AWD25797.1	133354	134556	IS30 family transposase
301362	306358	4996	AWD24952.1	305512	305763	helix-turn-helix domain-containing protein
301362	306358	4996	AWD24948.1	303456	303968	helix-turn-helix transcriptional regulator
301362	306358	4996	AWD24953.1	305906	306358	helix-turn-helix transcriptional regulator
301362	306358	4996	AWD25806.1	301362	301655	hypothetical protein
301362	306358	4996	AWD24945.1	301936	302298	hypothetical protein
301362	306358	4996	AWD24946.1	302485	302721	hypothetical protein
301362	306358	4996	AWD24947.1	302718	303389	hypothetical protein
301362	306358	4996	AWD24949.1	304053	304397	hypothetical protein
301362	306358	4996	AWD24951.1	305180	305515	hypothetical protein
301936	311349	9413	AWD24952.1	305512	305763	helix-turn-helix domain-containing protein
301936	311349	9413	AWD24948.1	303456	303968	helix-turn-helix transcriptional regulator
301936	311349	9413	AWD24953.1	305906	306358	helix-turn-helix transcriptional regulator
301936	311349	9413	AWD24945.1	301936	302298	hypothetical protein
301936	311349	9413	AWD24946.1	302485	302721	hypothetical protein
301936	311349	9413	AWD24947.1	302718	303389	hypothetical protein
301936	311349	9413	AWD24949.1	304053	304397	hypothetical protein
301936	311349	9413	AWD24951.1	305180	305515	hypothetical protein
301936	311349	9413	AWD24955.1	307999	308673	hypothetical protein
301936	311349	9413	AWD24956.1	308813	309439	hypothetical protein
301936	311349	9413	AWD24957.1	309455	310480	inorganic phosphate transporter
301936	311349	9413	AWD24958.1	310570	311349	phosphate ABC transporter ATP-binding protein
301936	311349	9413	AWD24954.2	306534	307670	site-specific integrase
463966	468265	4299	AWD25078.1	463966	464469	DUF4411 family protein
463966	468265	4299	AWD25079.1	464466	465614	ImmA/IrrE family metallo-endopeptidase
463966	468265	4299	AWD25081.1	467183	468265	restriction endonuclease subunit S
463966	468265	4299	AWD25080.1	465714	467186	SAM-dependent DNA methyltransferase
506809	514123	7314	AWD25116.1	512199	513821	CRISPR-associated endonuclease Cas1
506809	514123	7314	AWD25117.1	513818	514123	CRISPR-associated endonuclease Cas2
506809	514123	7314	AWD25115.1	511672	512202	hypothetical protein
506809	514123	7314	AWD25114.1	508371	511187	type I-U CRISPR-associated helicase/endonuclease Cas3
506809	514123	7314	AWD25113.1	506809	508374	type I-U CRISPR-associated protein Cas5/Cas6
634582	639828	5246	AWD25217.2	633752	634597	C50 carotenoid glucosyltransferase CrtX
634582	639828	5246		636399	639828	helicase
634582	639828	5246		634582	636264	SDR family oxidoreductase
704510	710833	6323		704510	707981	ATP-binding protein
704510	710833	6323	AWD25275.1	707981	710833	DUF1156 domain-containing protein
777289	782170	4881	AWD25331.1	782167	783204	aldo/keto reductase
777289	782170	4881	AWD25326.1	778700	779461	FadR family transcriptional regulator
777289	782170	4881	AWD25327.1	779558	780880	fuconate dehydratase
777289	782170	4881	AWD25328.1	780847	780987	hypothetical protein
777289	782170	4881	AWD25329.1	781005	781310	hypothetical protein
777289	782170	4881	AWD25330.1	781289	782170	hypothetical protein
777289	782170	4881	AWD25832.1	777289	778587	L-fucose:H+ symporter permease
799743	876423	76680	AWD25395.1	853618	854373	ABC transporter ATP-binding protein
799743	876423	76680	AWD25369.1	828647	829432	ATP-binding protein
799743	876423	76680	AWD25390.1	848657	849613	bifunctional molybdenum cofactor biosynthesis protein MoaC/MoaB
799743	876423	76680	AWD25833.1	830382	830840	carboxymuconolactone decarboxylase family protein
799743	876423	76680	AWD25834.1	832531	832989	carboxymuconolactone decarboxylase family protein
799743	876423	76680	AWD25380.1	838061	839509	cysteine--tRNA ligase
799743	876423	76680		815385	815513	daunorubicin/doxorubicin resistance ABC transporter ATP-binding protein DrrA
799743	876423	76680		822117	822254	daunorubicin/doxorubicin resistance ABC transporter ATP-binding protein DrrA
799743	876423	76680		859773	859901	daunorubicin/doxorubicin resistance ABC transporter ATP-binding protein DrrA
799743	876423	76680	AWD25409.1	868811	871738	DEAD/DEAH box helicase
799743	876423	76680	AWD25399.1	855918	856403	DNA starvation/stationary phase protection protein
799743	876423	76680	AWD25379.1	837194	838057	DNA-3-methyladenine glycosylase 2 family protein
799743	876423	76680	AWD25356.1	812055	812816	DUF1264 domain-containing protein
799743	876423	76680	AWD25357.1	813153	813428	DUF1540 domain-containing protein
799743	876423	76680	AWD25410.1	872009	874549	DUF262 domain-containing protein
799743	876423	76680	AWD25412.1	874921	875721	enoyl-CoA hydratase/isomerase family protein
799743	876423	76680	AWD25351.1	803683	804771	glycosyl transferase
799743	876423	76680	AWD25352.1	804800	806806	glycosyltransferase
799743	876423	76680	AWD25353.1	808073	809458	glycosyltransferase
799743	876423	76680	AWD25350.1	802556	803683	glycosyltransferase family 4 protein
799743	876423	76680		806971	808082	glycosyltransferase family 4 protein
799743	876423	76680	AWD25838.1	845554	846612	GTP 3',8-cyclase MoaA
799743	876423	76680	AWD25367.1	826701	827018	helix-turn-helix domain-containing protein
799743	876423	76680	AWD25384.1	841446	842201	helix-turn-helix domain-containing protein
799743	876423	76680	AWD25376.1	835511	835954	helix-turn-helix transcriptional regulator
799743	876423	76680	AWD25397.1	854976	855353	helix-turn-helix transcriptional regulator
799743	876423	76680	AWD25354.1	809637	810590	hypothetical protein
799743	876423	76680	AWD25358.1	813438	814265	hypothetical protein
799743	876423	76680	AWD25373.1	832986	833444	hypothetical protein
799743	876423	76680	AWD25374.1	833490	834083	hypothetical protein
799743	876423	76680		835954	836238	hypothetical protein
799743	876423	76680	AWD25385.1	842198	842689	hypothetical protein
799743	876423	76680	AWD25836.1	843698	843985	hypothetical protein
799743	876423	76680	QCT85477.1	846974	847243	hypothetical protein
799743	876423	76680	AWD25396.2	854411	854932	hypothetical protein
799743	876423	76680	AWD25404.1	860963	861448	hypothetical protein
799743	876423	76680	AWD25405.1	861612	862196	hypothetical protein
799743	876423	76680	AWD25406.2	863176	863679	hypothetical protein
799743	876423	76680	AWD25411.1	874621	874830	hypothetical protein
799743	876423	76680	AWD25368.2	827127	828650	IS21 family transposase
799743	876423	76680	AWD25365.1	822818	824071	IS256 family transposase
799743	876423	76680	AWD25366.1	824163	825506	IS256-like element ISMlu11 family transposase
799743	876423	76680	AWD25375.1	834093	835436	IS256-like element ISMlu11 family transposase
799743	876423	76680	AWD25360.1	815467	816602	IS3 family transposase
799743	876423	76680		821358	821660	IS3 family transposase
799743	876423	76680		822208	822770	IS3 family transposase
799743	876423	76680	AWD25403.1	859855	861005	IS3 family transposase
799743	876423	76680		821665	822123	IS30 family transposase
799743	876423	76680	AWD25377.1	836297	836734	MarR family transcriptional regulator
799743	876423	76680	AWD25413.1	875881	876423	MarR family transcriptional regulator
799743	876423	76680	AWD25387.1	846615	846851	MoaD/ThiS family protein
799743	876423	76680	AWD25394.1	852833	853639	molybdate ABC transporter permease subunit
799743	876423	76680	AWD25393.1	852067	852855	molybdate ABC transporter substrate-binding protein
799743	876423	76680	AWD25839.1	848251	848664	molybdenum cofactor biosynthesis protein MoaE
799743	876423	76680	AWD25392.1	850802	851893	molybdopterin biosynthesis protein MoeB
799743	876423	76680	AWD25391.1	849610	850800	molybdopterin molybdotransferase MoeA
799743	876423	76680	AWD25371.1	831279	831674	N-acetyltransferase
799743	876423	76680	AWD25355.1	810703	811884	NAD(P)/FAD-dependent oxidoreductase
799743	876423	76680	AWD25361.1	816688	817698	nucleotidyltransferase
799743	876423	76680	AWD25837.1	843985	844743	oxidoreductase
799743	876423	76680	AWD25402.1	858096	859079	oxidoreductase
799743	876423	76680	AWD25381.1	839636	840112	peptide-methionine (R)-S-oxide reductase MsrB
799743	876423	76680	AWD25372.1	831699	832199	peptide-methionine (S)-S-oxide reductase MsrA
799743	876423	76680	AWD25382.1	840109	840672	peptide-methionine (S)-S-oxide reductase MsrA
799743	876423	76680	AWD25389.1	847611	848114	redoxin domain-containing protein
799743	876423	76680	AWD25407.1	863788	866778	restriction endonuclease
799743	876423	76680	AWD25398.1	855427	855837	RidA family protein
799743	876423	76680	AWD25383.1	840781	841443	RraA family protein
799743	876423	76680	AWD25363.1	819158	820930	SAVED domain-containing protein
799743	876423	76680	AWD25401.1	857417	858058	SDR family oxidoreductase
799743	876423	76680	AWD25408.1	866778	868754	site-specific DNA-methyltransferase
799743	876423	76680	AWD25364.1	820999	821361	site-specific integrase
799743	876423	76680	AWD25348.1	799743	801440	sodium:proline symporter
799743	876423	76680	AWD25386.1	844743	845336	sulfite oxidase-like oxidoreductase
799743	876423	76680	AWD25840.1	859079	859633	TetR family transcriptional regulator
799743	876423	76680	AWD25835.1	843120	843728	TetR/AcrR family transcriptional regulator
799743	876423	76680	AWD25362.1	817695	819161	ThiF family adenylyltransferase
799743	876423	76680	AWD25370.1	830870	831250	thiol reductase thioredoxin
799743	876423	76680	AWD25400.1	856451	857404	TIGR03571 family LLM class oxidoreductase
799743	876423	76680	AWD25359.1	814426	815286	transporter substrate-binding domain-containing protein
799743	876423	76680		825637	826215	transposase family protein
799743	876423	76680	AWD25349.1	801793	802203	VanZ family protein
799743	876423	76680	AWD25378.1	836812	837186	VOC family protein
816688	822254	5566		822117	822254	daunorubicin/doxorubicin resistance ABC transporter ATP-binding protein DrrA
816688	822254	5566		821358	821660	IS3 family transposase
816688	822254	5566		822208	822770	IS3 family transposase
816688	822254	5566		821665	822123	IS30 family transposase
816688	822254	5566	AWD25361.1	816688	817698	nucleotidyltransferase
816688	822254	5566	AWD25363.1	819158	820930	SAVED domain-containing protein
816688	822254	5566	AWD25364.1	820999	821361	site-specific integrase
816688	822254	5566	AWD25362.1	817695	819161	ThiF family adenylyltransferase
840781	859901	19120	AWD25395.1	853618	854373	ABC transporter ATP-binding protein
840781	859901	19120	AWD25390.1	848657	849613	bifunctional molybdenum cofactor biosynthesis protein MoaC/MoaB
840781	859901	19120		859773	859901	daunorubicin/doxorubicin resistance ABC transporter ATP-binding protein DrrA
840781	859901	19120	AWD25399.1	855918	856403	DNA starvation/stationary phase protection protein
840781	859901	19120	AWD25838.1	845554	846612	GTP 3',8-cyclase MoaA
840781	859901	19120	AWD25384.1	841446	842201	helix-turn-helix domain-containing protein
840781	859901	19120	AWD25397.1	854976	855353	helix-turn-helix transcriptional regulator
840781	859901	19120	AWD25385.1	842198	842689	hypothetical protein
840781	859901	19120	AWD25836.1	843698	843985	hypothetical protein
840781	859901	19120	QCT85477.1	846974	847243	hypothetical protein
840781	859901	19120	AWD25396.2	854411	854932	hypothetical protein
840781	859901	19120	AWD25403.1	859855	861005	IS3 family transposase
840781	859901	19120	AWD25387.1	846615	846851	MoaD/ThiS family protein
840781	859901	19120	AWD25394.1	852833	853639	molybdate ABC transporter permease subunit
840781	859901	19120	AWD25393.1	852067	852855	molybdate ABC transporter substrate-binding protein
840781	859901	19120	AWD25839.1	848251	848664	molybdenum cofactor biosynthesis protein MoaE
840781	859901	19120	AWD25392.1	850802	851893	molybdopterin biosynthesis protein MoeB
840781	859901	19120	AWD25391.1	849610	850800	molybdopterin molybdotransferase MoeA
840781	859901	19120	AWD25837.1	843985	844743	oxidoreductase
840781	859901	19120	AWD25402.1	858096	859079	oxidoreductase
840781	859901	19120	AWD25389.1	847611	848114	redoxin domain-containing protein
840781	859901	19120	AWD25398.1	855427	855837	RidA family protein
840781	859901	19120	AWD25383.1	840781	841443	RraA family protein
840781	859901	19120	AWD25401.1	857417	858058	SDR family oxidoreductase
840781	859901	19120	AWD25386.1	844743	845336	sulfite oxidase-like oxidoreductase
840781	859901	19120	AWD25840.1	859079	859633	TetR family transcriptional regulator
840781	859901	19120	AWD25835.1	843120	843728	TetR/AcrR family transcriptional regulator
840781	859901	19120	AWD25400.1	856451	857404	TIGR03571 family LLM class oxidoreductase
861612	871738	10126	AWD25409.1	868811	871738	DEAD/DEAH box helicase
861612	871738	10126	AWD25405.1	861612	862196	hypothetical protein
861612	871738	10126	AWD25406.2	863176	863679	hypothetical protein
861612	871738	10126	AWD25407.1	863788	866778	restriction endonuclease
861612	871738	10126	AWD25408.1	866778	868754	site-specific DNA-methyltransferase
1196215	1217048	20833	AWD25680.1	1201711	1202496	ATP-binding protein
1196215	1217048	20833	AWD25859.1	1196793	1197227	choline oxidase
1196215	1217048	20833		1215043	1215345	FAD-dependent oxidoreductase
1196215	1217048	20833	AWD25690.1	1213109	1213519	four-helix bundle copper-binding protein
1196215	1217048	20833	AWD25691.1	1213694	1214815	gluconolaconase
1196215	1217048	20833	AWD25685.1	1207817	1208971	glycerate kinase
1196215	1217048	20833	AWD25686.1	1209001	1210404	GntP family permease
1196215	1217048	20833	AWD25677.1	1196215	1196691	Hsp20/alpha crystallin family protein
1196215	1217048	20833	AWD25682.2	1203442	1204071	hypothetical protein
1196215	1217048	20833	AWD25688.2	1211101	1211649	hypothetical protein
1196215	1217048	20833	AWD25679.2	1200191	1201714	IS21 family transposase
1196215	1217048	20833	AWD25689.1	1211815	1212825	IS481 family transposase
1196215	1217048	20833	AWD25684.1	1206323	1207217	IS5 family transposase
1196215	1217048	20833		1215546	1216461	IS5 family transposase
1196215	1217048	20833		1210457	1210561	IS5/IS1182 family transposase
1196215	1217048	20833	AWD25687.1	1210899	1211087	NlpC/P60 family protein
1196215	1217048	20833	AWD25683.1	1204152	1206326	phage infection protein
1196215	1217048	20833		1207406	1207794	phosphatidylinositol kinase
1196215	1217048	20833	AWD25678.1	1197632	1198717	redox-regulated ATPase YchF
1196215	1217048	20833	AWD25681.1	1202975	1203349	transposase
1196215	1217048	20833	AWD25692.1	1216788	1217048	type II toxin-antitoxin system prevent-host-death family antitoxin
1440638	1445419	4781	AWD23866.1	1442611	1443753	calcium/sodium antiporter
1440638	1445419	4781		1441068	1442438	IS1380 family transposase
1440638	1445419	4781		1444270	1445419	IS3 family transposase
1440638	1445419	4781		1443895	1444257	IS30 family transposase
1440638	1445419	4781		1440638	1441099	transposase
1805221	1809733	4512	AWD24134.1	1807576	1808616	hypothetical protein
1805221	1809733	4512	AWD24135.1	1809353	1809733	hypothetical protein
1805221	1809733	4512	AWD24133.1	1806918	1807511	oxidoreductase
1805221	1809733	4512	AWD25742.1	1805221	1805799	recombinase family protein
1805221	1809733	4512	AWD24132.1	1806016	1806864	SDR family oxidoreductase
1805221	1809733	4512	AWD25743.2	1808615	1809343	TetR/AcrR family transcriptional regulator
1811540	1821095	9555	AWD24145.1	1818650	1819132	6,7-dimethyl-8-ribityllumazine synthase
1811540	1821095	9555	AWD24142.1	1816760	1816903	ArsR family transcriptional regulator
1811540	1821095	9555	AWD24146.1	1819129	1820442	bifunctional 3,4-dihydroxy-2-butanone-4-phosphate synthase/GTP cyclohydrolase II
1811540	1821095	9555	AWD24140.1	1815396	1816307	cation transporter
1811540	1821095	9555	AWD24137.1	1811540	1812556	DUF21 domain-containing protein
1811540	1821095	9555	AWD24138.1	1813010	1813399	heavy metal-responsive transcriptional regulator
1811540	1821095	9555	AWD24141.1	1816307	1816681	helix-turn-helix transcriptional regulator
1811540	1821095	9555	AWD24144.1	1817819	1818103	hypothetical protein
1811540	1821095	9555	AWD24143.1	1816939	1817833	IS5 family transposase
1811540	1821095	9555	AWD24139.1	1813456	1814919	mercury(II) reductase
1811540	1821095	9555		1818100	1818432	ParA family protein
1811540	1821095	9555	AWD24147.1	1820439	1821095	riboflavin synthase
1940676	1945174	4498	AWD24240.1	1941256	1941534	DUF3263 domain-containing protein
1940676	1945174	4498	AWD24244.1	1942434	1943078	DUF433 domain-containing protein
1940676	1945174	4498	AWD24239.1	1940676	1940984	hypothetical protein
1940676	1945174	4498	QCT85485.1	1941565	1941762	hypothetical protein
1940676	1945174	4498	AWD24243.2	1942007	1942459	hypothetical protein
1940676	1945174	4498	AWD24245.2	1943161	1944576	hypothetical protein
1940676	1945174	4498	AWD24246.1	1944566	1945174	hypothetical protein
2258890	2328514	69624	AWD24513.1	2279659	2281767	acyltransferase
2258890	2328514	69624	AWD24499.1	2259739	2260584	alpha/beta hydrolase
2258890	2328514	69624	AWD24517.1	2284645	2286087	ATP-binding protein
2258890	2328514	69624	AWD24518.1	2286415	2287200	ATP-binding protein
2258890	2328514	69624	AWD24533.1	2313677	2314279	cadmium transporter
2258890	2328514	69624	AWD25771.1	2302309	2304306	cadmium-translocating P-type ATPase
2258890	2328514	69624	AWD24530.1	2307476	2308384	cation transporter
2258890	2328514	69624	AWD24542.1	2324045	2325547	conjugal transfer protein TraC
2258890	2328514	69624	AWD24506.1	2268971	2271208	copper-translocating P-type ATPase
2258890	2328514	69624	AWD24526.1	2304776	2305525	cytochrome C biogenesis protein CcdA
2258890	2328514	69624		2277809	2277937	daunorubicin/doxorubicin resistance ABC transporter ATP-binding protein DrrA
2258890	2328514	69624	AWD24524.1	2300352	2301038	DDE-type integrase/transposase/recombinase
2258890	2328514	69624		2311406	2313052	DDE-type integrase/transposase/recombinase
2258890	2328514	69624	AWD24527.1	2305568	2306293	disulfide bond formation protein DsbA
2258890	2328514	69624	AWD24507.1	2271268	2271942	DUF305 domain-containing protein
2258890	2328514	69624	AWD25766.1	2258890	2259651	DUF72 domain-containing protein
2258890	2328514	69624	AWD24511.1	2275115	2275525	four-helix bundle copper-binding protein
2258890	2328514	69624	AWD24509.1	2273193	2273450	fructose-bisphosphate aldolase
2258890	2328514	69624		2274401	2275018	fructose-bisphosphate aldolase class I
2258890	2328514	69624	AWD24504.1	2267325	2268494	HAMP domain-containing histidine kinase
2258890	2328514	69624	AWD24505.1	2268566	2268895	heavy-metal-associated domain-containing protein
2258890	2328514	69624	AWD24535.1	2315817	2316065	HTH domain-containing protein
2258890	2328514	69624	AWD24502.1	2265579	2266445	hypothetical protein
2258890	2328514	69624	AWD24512.2	2277371	2277685	hypothetical protein
2258890	2328514	69624	AWD24514.1	2282734	2283384	hypothetical protein
2258890	2328514	69624	AWD24515.1	2283377	2283766	hypothetical protein
2258890	2328514	69624	QCT85486.1	2293055	2293423	hypothetical protein
2258890	2328514	69624	QCT85487.1	2295173	2295601	hypothetical protein
2258890	2328514	69624		2301224	2301328	hypothetical protein
2258890	2328514	69624	AWD24534.1	2314609	2315490	hypothetical protein
2258890	2328514	69624	QCT85489.1	2318345	2318755	hypothetical protein
2258890	2328514	69624	AWD24537.2	2319811	2320113	hypothetical protein
2258890	2328514	69624	AWD24538.1	2320265	2320642	hypothetical protein
2258890	2328514	69624	AWD24539.1	2320639	2321487	hypothetical protein
2258890	2328514	69624	AWD24540.1	2321756	2322136	hypothetical protein
2258890	2328514	69624	AWD24544.1	2327136	2328176	hypothetical protein
2258890	2328514	69624	AWD24545.1	2328209	2328514	hypothetical protein
2258890	2328514	69624		2287197	2288719	IS21 family transposase
2258890	2328514	69624	AWD24523.1	2297442	2298737	IS256-like element ISMlu11 family transposase
2258890	2328514	69624		2261063	2262228	IS3 family transposase
2258890	2328514	69624	AWD25768.1	2277891	2279041	IS3 family transposase
2258890	2328514	69624		2279202	2279405	IS3 family transposase
2258890	2328514	69624		2295710	2295850	IS3 family transposase
2258890	2328514	69624		2298769	2298939	IS3 family transposase
2258890	2328514	69624	AWD25767.1	2276185	2277387	IS30 family transposase
2258890	2328514	69624	AWD25770.1	2298944	2300146	IS30 family transposase
2258890	2328514	69624	QCT85488.1	2317141	2318136	IS481 family transposase
2258890	2328514	69624	AWD24501.1	2264343	2265237	IS5 family transposase
2258890	2328514	69624	AWD24510.1	2273457	2274351	IS5 family transposase
2258890	2328514	69624	AWD24516.1	2283765	2284659	IS5 family transposase
2258890	2328514	69624	AWD24536.1	2316250	2317144	IS5 family transposase
2258890	2328514	69624		2296143	2297441	ISL3 family transposase
2258890	2328514	69624		2289722	2291262	MFS transporter
2258890	2328514	69624	AWD24500.1	2262461	2264026	multicopper oxidase family protein
2258890	2328514	69624		2294465	2294992	ParA family protein
2258890	2328514	69624	AWD24543.1	2325547	2327136	PrgI family protein
2258890	2328514	69624		2260966	2261028	protease
2258890	2328514	69624	AWD24519.1	2288951	2289517	recombinase family protein
2258890	2328514	69624	AWD25773.2	2308590	2309207	recombinase family protein
2258890	2328514	69624	AWD24503.1	2266603	2267328	response regulator transcription factor
2258890	2328514	69624	AWD24525.1	2301655	2302155	signal peptidase (SPase) II
2258890	2328514	69624	AWD24520.1	2291280	2291849	TetR/AcrR family transcriptional regulator
2258890	2328514	69624	AWD24531.1	2309332	2310498	TniQ family protein
2258890	2328514	69624		2281883	2282649	transposase
2258890	2328514	69624	AWD24532.1	2310495	2311412	transposase
2258890	2328514	69624	AWD24508.1	2272031	2273086	type II glyceraldehyde-3-phosphate dehydrogenase
2258890	2328514	69624	AWD24541.1	2322141	2324045	type IV secretory system conjugative DNA transfer family protein
2258890	2328514	69624	AWD24528.1	2306462	2307013	vitamin K epoxide reductase family protein
2258890	2328514	69624	AWD25772.1	2304261	2304623	winged helix-turn-helix transcriptional regulator
2258890	2328514	69624	AWD24529.1	2307068	2307445	winged helix-turn-helix transcriptional regulator
2258890	2328514	69624	AWD25774.1	2313321	2313680	winged helix-turn-helix transcriptional regulator
2279202	2286087	6885	AWD24513.1	2279659	2281767	acyltransferase
2279202	2286087	6885	AWD24517.1	2284645	2286087	ATP-binding protein
2279202	2286087	6885	AWD24514.1	2282734	2283384	hypothetical protein
2279202	2286087	6885	AWD24515.1	2283377	2283766	hypothetical protein
2279202	2286087	6885		2279202	2279405	IS3 family transposase
2279202	2286087	6885	AWD24516.1	2283765	2284659	IS5 family transposase
2279202	2286087	6885		2281883	2282649	transposase
2288951	2297441	8490	QCT85486.1	2293055	2293423	hypothetical protein
2288951	2297441	8490	QCT85487.1	2295173	2295601	hypothetical protein
2288951	2297441	8490		2295710	2295850	IS3 family transposase
2288951	2297441	8490		2296143	2297441	ISL3 family transposase
2288951	2297441	8490		2289722	2291262	MFS transporter
2288951	2297441	8490		2294465	2294992	ParA family protein
2288951	2297441	8490	AWD24519.1	2288951	2289517	recombinase family protein
2288951	2297441	8490	AWD24520.1	2291280	2291849	TetR/AcrR family transcriptional regulator
2311406	2321487	10081	AWD24533.1	2313677	2314279	cadmium transporter
2311406	2321487	10081		2311406	2313052	DDE-type integrase/transposase/recombinase
2311406	2321487	10081	AWD24535.1	2315817	2316065	HTH domain-containing protein
2311406	2321487	10081	AWD24534.1	2314609	2315490	hypothetical protein
2311406	2321487	10081	QCT85489.1	2318345	2318755	hypothetical protein
2311406	2321487	10081	AWD24537.2	2319811	2320113	hypothetical protein
2311406	2321487	10081	AWD24538.1	2320265	2320642	hypothetical protein
2311406	2321487	10081	AWD24539.1	2320639	2321487	hypothetical protein
2311406	2321487	10081	QCT85488.1	2317141	2318136	IS481 family transposase
2311406	2321487	10081	AWD24536.1	2316250	2317144	IS5 family transposase
2311406	2321487	10081	AWD24532.1	2310495	2311412	transposase
2311406	2321487	10081	AWD25774.1	2313321	2313680	winged helix-turn-helix transcriptional regulator
2327136	2331388	4252		2331260	2331388	daunorubicin/doxorubicin resistance ABC transporter ATP-binding protein DrrA
2327136	2331388	4252		2330585	2331235	helix-turn-helix domain-containing protein
2327136	2331388	4252	AWD24544.1	2327136	2328176	hypothetical protein
2327136	2331388	4252	AWD24545.1	2328209	2328514	hypothetical protein
2327136	2331388	4252	AWD24546.1	2328698	2329360	hypothetical protein
2327136	2331388	4252	AWD24547.1	2329447	2329743	hypothetical protein
2327136	2331388	4252	AWD25776.1	2331342	2332492	IS3 family transposase
2327136	2331388	4252	AWD25775.1	2329740	2330588	RNA polymerase subunit sigma-70
2345589	2356133	10544	AWD24567.1	2354930	2355319	heavy metal-responsive transcriptional regulator
2345589	2356133	10544	AWD24558.1	2347505	2347717	hypothetical protein
2345589	2356133	10544		2347717	2347964	hypothetical protein
2345589	2356133	10544	AWD24559.1	2347964	2348296	hypothetical protein
2345589	2356133	10544	AWD24562.1	2350666	2351256	hypothetical protein
2345589	2356133	10544	AWD24564.1	2352490	2353029	hypothetical protein
2345589	2356133	10544	AWD24565.1	2353045	2353347	hypothetical protein
2345589	2356133	10544	AWD24560.1	2348309	2349203	IS5 family transposase
2345589	2356133	10544	AWD24556.1	2345589	2345843	LLM class flavin-dependent oxidoreductase
2345589	2356133	10544	AWD24568.1	2355357	2356133	LLM class flavin-dependent oxidoreductase
2345589	2356133	10544	AWD24566.1	2353398	2354822	mercury(II) reductase
2345589	2356133	10544	AWD24569.1	2356130	2357446	MFS transporter
2345589	2356133	10544	AWD24563.1	2351253	2352539	mobilization protein
2345589	2356133	10544	AWD24561.1	2349248	2350669	plasmid replication-like protein
2345589	2356133	10544	AWD24557.1	2345887	2347323	recombinase family protein
2347717	2353347	5630		2347717	2347964	hypothetical protein
2347717	2353347	5630	AWD24559.1	2347964	2348296	hypothetical protein
2347717	2353347	5630	AWD24562.1	2350666	2351256	hypothetical protein
2347717	2353347	5630	AWD24564.1	2352490	2353029	hypothetical protein
2347717	2353347	5630	AWD24565.1	2353045	2353347	hypothetical protein
2347717	2353347	5630	AWD24560.1	2348309	2349203	IS5 family transposase
2347717	2353347	5630	AWD24563.1	2351253	2352539	mobilization protein
2347717	2353347	5630	AWD24561.1	2349248	2350669	plasmid replication-like protein
2365683	2369949	4266	AWD24577.1	2366350	2367237	CPBP family intramembrane metalloprotease
2365683	2369949	4266		2367378	2368262	hypothetical protein
2365683	2369949	4266		2369749	2369949	hypothetical protein
2365683	2369949	4266		2368444	2369742	ISL3 family transposase
2365683	2369949	4266		2365683	2366331	VOC family protein
2413577	2428163	14586	AWD24610.1	2413577	2414572	dTDP-glucose 4,6-dehydratase
2413577	2428163	14586	AWD24618.1	2423828	2424718	glucose-1-phosphate thymidylyltransferase RfbA
2413577	2428163	14586	AWD24614.1	2418023	2420320	glycosyltransferase
2413577	2428163	14586	AWD24615.1	2420317	2421240	glycosyltransferase family 2 protein
2413577	2428163	14586	AWD24619.1	2424773	2425129	glycosyltransferase family 2 protein
2413577	2428163	14586	AWD24620.1	2425299	2426147	glycosyltransferase family 2 protein
2413577	2428163	14586	AWD24621.1	2426198	2427055	glycosyltransferase family 2 protein
2413577	2428163	14586	AWD24613.2	2416838	2417869	glycosyltransferase family 4 protein
2413577	2428163	14586	AWD24622.1	2427039	2428163	glycosyltransferase family 4 protein
2413577	2428163	14586	AWD24612.1	2415755	2416651	hypothetical protein
2413577	2428163	14586	AWD24617.1	2422068	2423411	IS256-like element ISMlu11 family transposase
2413577	2428163	14586	AWD24611.1	2414761	2415655	IS5 family transposase
2413577	2428163	14586	AWD25787.1	2423395	2423715	NAD-dependent epimerase/dehydratase family protein
2413577	2428163	14586	AWD24616.1	2421305	2422069	UDP-glucose 4-epimerase
2415755	2422069	6314	AWD24614.1	2418023	2420320	glycosyltransferase
2415755	2422069	6314	AWD24615.1	2420317	2421240	glycosyltransferase family 2 protein
2415755	2422069	6314	AWD24613.2	2416838	2417869	glycosyltransferase family 4 protein
2415755	2422069	6314	AWD24612.1	2415755	2416651	hypothetical protein
2415755	2422069	6314	AWD24617.1	2422068	2423411	IS256-like element ISMlu11 family transposase
2415755	2422069	6314	AWD24616.1	2421305	2422069	UDP-glucose 4-epimerase
2424773	2430189	5416	AWD24625.1	2430186	2431334	acyltransferase
2424773	2430189	5416	AWD24619.1	2424773	2425129	glycosyltransferase family 2 protein
2424773	2430189	5416	AWD24620.1	2425299	2426147	glycosyltransferase family 2 protein
2424773	2430189	5416	AWD24621.1	2426198	2427055	glycosyltransferase family 2 protein
2424773	2430189	5416	AWD24623.1	2428173	2429135	glycosyltransferase family 2 protein
2424773	2430189	5416	AWD24622.1	2427039	2428163	glycosyltransferase family 4 protein
2424773	2430189	5416	AWD24624.1	2429152	2430189	glycosyltransferase family 4 protein
2572162	2655841	83679	AWD25911.1	2624793	2625539	2,3-diphosphoglycerate-dependent phosphoglycerate mutase
2572162	2655841	83679	AWD25872.1	2581441	2582178	alpha/beta fold hydrolase
2572162	2655841	83679	AWD25873.1	2582330	2583112	alpha/beta hydrolase
2572162	2655841	83679	AWD25883.1	2595108	2597525	ATP-binding cassette domain-containing protein
2572162	2655841	83679	AWD25871.1	2580541	2581326	ATP-binding protein
2572162	2655841	83679	AWD25920.1	2633278	2634090	ATP-binding protein
2572162	2655841	83679	AWD25947.1	2635766	2636674	ATP-binding protein
2572162	2655841	83679	AWD25916.1	2629399	2630556	C4-dicarboxylate ABC transporter
2572162	2655841	83679	AWD25876.1	2585945	2587897	cadmium-translocating P-type ATPase
2572162	2655841	83679	AWD25927.1	2643107	2645845	class I SAM-dependent DNA methyltransferase
2572162	2655841	83679	AWD25885.1	2598379	2599473	conjugal transfer protein
2572162	2655841	83679	AWD25895.1	2605786	2607369	CpaF family protein
2572162	2655841	83679	AWD25946.1	2625629	2626039	CrcB family protein
2572162	2655841	83679	AWD25912.1	2626036	2626407	CrcB family protein
2572162	2655841	83679	AWD25919.1	2631887	2633281	DDE-type integrase/transposase/recombinase
2572162	2655841	83679	AWD25909.1	2623076	2623810	DUF4145 domain-containing protein
2572162	2655841	83679		2575006	2575080	energy transducer TonB
2572162	2655841	83679	AWD25944.1	2585194	2585562	helix-turn-helix transcriptional regulator
2572162	2655841	83679	AWD25892.1	2603824	2604060	helix-turn-helix transcriptional regulator
2572162	2655841	83679	AWD25932.1	2648788	2649237	helix-turn-helix transcriptional regulator
2572162	2655841	83679	AWD25928.1	2646013	2646678	HNH endonuclease
2572162	2655841	83679	AWD25948.1	2649240	2649971	HNH endonuclease
2572162	2655841	83679	AWD25861.1	2572162	2572593	hypothetical protein
2572162	2655841	83679	AWD25862.1	2573237	2573467	hypothetical protein
2572162	2655841	83679	AWD25863.1	2573669	2573869	hypothetical protein
2572162	2655841	83679	AWD25864.1	2574475	2574720	hypothetical protein
2572162	2655841	83679	AWD25865.1	2575594	2575848	hypothetical protein
2572162	2655841	83679	AWD25866.1	2575850	2576161	hypothetical protein
2572162	2655841	83679	AWD25867.2	2576221	2576598	hypothetical protein
2572162	2655841	83679	AWD25868.1	2576595	2577119	hypothetical protein
2572162	2655841	83679	AWD25870.1	2577689	2577868	hypothetical protein
2572162	2655841	83679	QCT85490.1	2584574	2584864	hypothetical protein
2572162	2655841	83679	AWD25875.1	2585670	2585915	hypothetical protein
2572162	2655841	83679	QCT85491.1	2589420	2589920	hypothetical protein
2572162	2655841	83679	QCT85492.1	2590484	2590927	hypothetical protein
2572162	2655841	83679	AWD25880.1	2591266	2593032	hypothetical protein
2572162	2655841	83679	AWD25881.1	2593029	2594489	hypothetical protein
2572162	2655841	83679	AWD25882.2	2594471	2594974	hypothetical protein
2572162	2655841	83679	AWD25884.1	2597522	2598037	hypothetical protein
2572162	2655841	83679	AWD25886.1	2599470	2599697	hypothetical protein
2572162	2655841	83679	AWD25887.1	2599960	2600766	hypothetical protein
2572162	2655841	83679	AWD25888.1	2601051	2602070	hypothetical protein
2572162	2655841	83679	AWD25889.1	2602089	2602715	hypothetical protein
2572162	2655841	83679	AWD25893.1	2604264	2604968	hypothetical protein
2572162	2655841	83679	AWD25894.1	2604965	2605789	hypothetical protein
2572162	2655841	83679	AWD25897.1	2608229	2609101	hypothetical protein
2572162	2655841	83679	AWD25898.1	2609201	2609383	hypothetical protein
2572162	2655841	83679	AWD25899.1	2609428	2609838	hypothetical protein
2572162	2655841	83679	AWD25901.1	2610287	2610703	hypothetical protein
2572162	2655841	83679	AWD25902.1	2610719	2611420	hypothetical protein
2572162	2655841	83679	AWD25903.1	2611414	2612352	hypothetical protein
2572162	2655841	83679	AWD25904.1	2613082	2614134	hypothetical protein
2572162	2655841	83679	QCT85493.1	2616583	2617707	hypothetical protein
2572162	2655841	83679	AWD25906.1	2618328	2618882	hypothetical protein
2572162	2655841	83679	QCT85494.1	2618913	2619827	hypothetical protein
2572162	2655841	83679	AWD25907.1	2619817	2620020	hypothetical protein
2572162	2655841	83679		2620141	2621754	hypothetical protein
2572162	2655841	83679		2622261	2622473	hypothetical protein
2572162	2655841	83679	AWD25908.2	2622604	2623065	hypothetical protein
2572162	2655841	83679	QCT85495.1	2641238	2642068	hypothetical protein
2572162	2655841	83679	AWD25929.1	2647127	2647591	hypothetical protein
2572162	2655841	83679	AWD25930.2	2647588	2647848	hypothetical protein
2572162	2655841	83679	AWD25931.1	2648485	2648784	hypothetical protein
2572162	2655841	83679	AWD25934.1	2652779	2653048	hypothetical protein
2572162	2655841	83679	AWD25935.1	2653128	2653397	hypothetical protein
2572162	2655841	83679	AWD25936.1	2653682	2653885	hypothetical protein
2572162	2655841	83679	AWD25937.1	2654277	2654942	hypothetical protein
2572162	2655841	83679	AWD25938.1	2655206	2655841	hypothetical protein
2572162	2655841	83679	AWD25913.1	2626455	2626940	inorganic diphosphatase
2572162	2655841	83679		2579022	2580544	IS21 family transposase
2572162	2655841	83679	AWD25874.1	2583332	2584506	IS3 family transposase
2572162	2655841	83679	AWD25877.1	2587878	2588885	IS481 family transposase
2572162	2655841	83679		2637003	2637894	IS5 family transposase
2572162	2655841	83679	AWD25915.1	2628402	2629328	LysR family transcriptional regulator
2572162	2655841	83679	AWD25925.1	2639575	2640255	metal-dependent transcriptional regulator
2572162	2655841	83679	AWD25924.1	2638284	2639558	Mn(2+) uptake NRAMP transporter MntH
2572162	2655841	83679	AWD25890.1	2602717	2603388	ParA family protein
2572162	2655841	83679	AWD25891.1	2603460	2603639	ParA family protein
2572162	2655841	83679	AWD25914.1	2627083	2628417	phosphopyruvate hydratase
2572162	2655841	83679	AWD25900.1	2609835	2610284	pilus assembly protein
2572162	2655841	83679	AWD25905.2	2617688	2618323	prepilin peptidase
2572162	2655841	83679	AWD25922.1	2634809	2635153	QacE family quaternary ammonium compound efflux SMR transporter
2572162	2655841	83679	AWD25923.1	2635153	2635482	QacE family quaternary ammonium compound efflux SMR transporter
2572162	2655841	83679	AWD25918.1	2631278	2631880	recombinase family protein
2572162	2655841	83679	AWD25926.1	2640415	2641011	recombinase family protein
2572162	2655841	83679	AWD25921.1	2634282	2634812	TetR family transcriptional regulator
2572162	2655841	83679	AWD25933.1	2650006	2651706	transposase
2572162	2655841	83679	AWD25896.1	2607366	2608232	type II secretion system F family protein
2572162	2655841	83679	AWD25910.1	2624290	2624796	universal stress protein
2572162	2655841	83679	AWD25917.1	2630553	2631137	uracil-DNA glycosylase
2572162	2655841	83679		2642129	2642934	YfbU family protein
2630553	2634812	4259	AWD25920.1	2633278	2634090	ATP-binding protein
2630553	2634812	4259	AWD25916.1	2629399	2630556	C4-dicarboxylate ABC transporter
2630553	2634812	4259	AWD25919.1	2631887	2633281	DDE-type integrase/transposase/recombinase
2630553	2634812	4259	AWD25922.1	2634809	2635153	QacE family quaternary ammonium compound efflux SMR transporter
2630553	2634812	4259	AWD25918.1	2631278	2631880	recombinase family protein
2630553	2634812	4259	AWD25921.1	2634282	2634812	TetR family transcriptional regulator
2630553	2634812	4259	AWD25917.1	2630553	2631137	uracil-DNA glycosylase
2637003	2647591	10588	AWD25927.1	2643107	2645845	class I SAM-dependent DNA methyltransferase
2637003	2647591	10588	AWD25928.1	2646013	2646678	HNH endonuclease
2637003	2647591	10588	QCT85495.1	2641238	2642068	hypothetical protein
2637003	2647591	10588	AWD25929.1	2647127	2647591	hypothetical protein
2637003	2647591	10588	AWD25930.2	2647588	2647848	hypothetical protein
2637003	2647591	10588		2637003	2637894	IS5 family transposase
2637003	2647591	10588	AWD25925.1	2639575	2640255	metal-dependent transcriptional regulator
2637003	2647591	10588	AWD25924.1	2638284	2639558	Mn(2+) uptake NRAMP transporter MntH
2637003	2647591	10588	AWD25926.1	2640415	2641011	recombinase family protein
2637003	2647591	10588		2642129	2642934	YfbU family protein
MT1691313
Island start	Island end	Length	Gene name	Gene start	Gene end	Product
412551	418206	5655	QTP18824.1	415840	416841	glycosyltransferase
412551	418206	5655	QTP18821.1	412551	412841	hypothetical protein
412551	418206	5655	QTP18823.1	414221	415840	hypothetical protein
412551	418206	5655	QTP18825.1	417325	418206	hypothetical protein
412551	418206	5655	QTP18822.1	412858	414111	IS256-like element ISMlu1 family transposase
525444	530662	5218	QTP18913.1	525444	526589	acyltransferase
525444	530662	5218	QTP19500.1	524314	525447	glycosyltransferase
525444	530662	5218	QTP18915.1	527640	528602	glycosyltransferase
525444	530662	5218	QTP18916.1	528613	529755	glycosyltransferase
525444	530662	5218	QTP18914.1	526586	527623	glycosyltransferase family 4 protein
525444	530662	5218	QTP18917.1	529799	530662	hypothetical protein
612812	633250	20438	QTP18998.1	631550	632395	alpha/beta hydrolase
612812	633250	20438	QTP19506.1	619202	621220	copper-translocating P-type ATPase
612812	633250	20438	QTP18989.1	618459	619142	DUF305 domain-containing protein
612812	633250	20438	QTP18999.1	632483	633250	DUF72 domain-containing protein
612812	633250	20438	QTP18986.1	615817	616227	four-helix bundle copper-binding protein
612812	633250	20438	QTP18987.1	616324	617208	fructose bisphosphate aldolase
612812	633250	20438	QTP18991.1	621945	623087	HAMP domain-containing histidine kinase
612812	633250	20438	QTP18990.1	621518	621847	heavy-metal-associated domain-containing protein
612812	633250	20438	QTP18993.1	623967	624833	hypothetical protein
612812	633250	20438		615165	615476	integrase core domain-containing protein
612812	633250	20438	QTP18997.1	628344	629867	IS21 family transposase
612812	633250	20438	QTP18996.1	627562	628347	IS21-like element helper ATPase IstB
612812	633250	20438	QTP18985.1	612812	613962	IS3 family transposase
612812	633250	20438	QTP19505.1	614019	614825	IS3 family transposase
612812	633250	20438	QTP19507.1	630238	631071	IS3 family transposase
612812	633250	20438	QTP18994.1	625447	627012	multicopper oxidase family protein
612812	633250	20438	QTP18992.1	623084	623809	response regulator transcription factor
612812	633250	20438	QTP18995.1	627234	627578	transposase
612812	633250	20438	QTP18988.1	617315	618370	type II glyceraldehyde-3-phosphate dehydrogenase
621518	627578	6060	QTP18991.1	621945	623087	HAMP domain-containing histidine kinase
621518	627578	6060	QTP18990.1	621518	621847	heavy-metal-associated domain-containing protein
621518	627578	6060	QTP18993.1	623967	624833	hypothetical protein
621518	627578	6060	QTP18996.1	627562	628347	IS21-like element helper ATPase IstB
621518	627578	6060	QTP18994.1	625447	627012	multicopper oxidase family protein
621518	627578	6060	QTP18992.1	623084	623809	response regulator transcription factor
621518	627578	6060	QTP18995.1	627234	627578	transposase
727175	752205	25030	QTP19081.1	729803	731200	AAA family ATPase
727175	752205	25030	QTP19100.1	751471	752205	alpha/beta hydrolase
727175	752205	25030	QTP19094.1	742993	743571	antirestriction protein ArdA
727175	752205	25030		736486	736848	Flp pilus assembly complex ATPase component TadA
727175	752205	25030	QTP19082.1	731649	732056	helix-turn-helix domain-containing protein
727175	752205	25030		747040	747243	helix-turn-helix domain-containing protein
727175	752205	25030	QTP19089.1	738856	739605	HNH endonuclease
727175	752205	25030	QTP19077.1	727175	727381	hypothetical protein
727175	752205	25030	QTP19078.1	727378	727716	hypothetical protein
727175	752205	25030	QTP19079.1	727713	728342	hypothetical protein
727175	752205	25030	QTP19083.1	732171	732545	hypothetical protein
727175	752205	25030	QTP19084.1	732559	733236	hypothetical protein
727175	752205	25030	QTP19086.1	734332	735000	hypothetical protein
727175	752205	25030	QTP19088.1	737912	738820	hypothetical protein
727175	752205	25030	QTP19091.1	741356	742105	hypothetical protein
727175	752205	25030	QTP19092.1	742332	742679	hypothetical protein
727175	752205	25030	QTP19093.1	742676	742996	hypothetical protein
727175	752205	25030	QTP19098.1	749167	749925	hypothetical protein
727175	752205	25030	QTP19095.1	744608	746131	IS21 family transposase
727175	752205	25030	QTP19096.1	746128	746913	IS21-like element helper ATPase IstB
727175	752205	25030	QTP19080.1	728450	729703	IS256-like element ISMlu1 family transposase
727175	752205	25030		743596	744393	IS481 family transposase
727175	752205	25030	QTP19099.1	750337	751344	IS481 family transposase
727175	752205	25030	QTP19085.1	733516	734193	recombinase family protein
727175	752205	25030	QTP19087.1	734921	736441	recombinase family protein
727175	752205	25030		737179	737795	recombinase family protein
727175	752205	25030	QTP19097.1	747364	748779	recombinase family protein
727175	752205	25030	QTP19090.1	739738	741312	SAM-dependent DNA methyltransferase
733516	739605	6089		736486	736848	Flp pilus assembly complex ATPase component TadA
733516	739605	6089	QTP19089.1	738856	739605	HNH endonuclease
733516	739605	6089	QTP19086.1	734332	735000	hypothetical protein
733516	739605	6089	QTP19088.1	737912	738820	hypothetical protein
733516	739605	6089	QTP19085.1	733516	734193	recombinase family protein
733516	739605	6089	QTP19087.1	734921	736441	recombinase family protein
733516	739605	6089		737179	737795	recombinase family protein
747040	751344	4304		747040	747243	helix-turn-helix domain-containing protein
747040	751344	4304	QTP19098.1	749167	749925	hypothetical protein
747040	751344	4304	QTP19099.1	750337	751344	IS481 family transposase
747040	751344	4304	QTP19097.1	747364	748779	recombinase family protein
1023244	1031781	8537		1025393	1025743	DDE-type integrase/transposase/recombinase
1023244	1031781	8537	QTP19326.1	1023540	1023977	hypothetical protein
1023244	1031781	8537	QTP19329.1	1029986	1030492	hypothetical protein
1023244	1031781	8537	QTP19327.1	1024075	1025328	IS256-like element ISMlu1 family transposase
1023244	1031781	8537	QTP19526.1	1025777	1027120	IS256-like element ISMlu11 family transposase
1023244	1031781	8537	QTP19328.1	1027948	1029627	P-loop ATPase
1023244	1031781	8537	QTP19330.1	1030585	1031781	queuosine biosynthesis protein queC
1023244	1031781	8537	QTP19331.1	1031778	1032533	TatD family hydrolase
1023244	1031781	8537	QTP19325.1	1023244	1023543	transposase
1027948	1034068	6120	QTP19329.1	1029986	1030492	hypothetical protein
1027948	1034068	6120	QTP19332.1	1032815	1034068	IS256 family transposase
1027948	1034068	6120	QTP19328.1	1027948	1029627	P-loop ATPase
1027948	1034068	6120	QTP19330.1	1030585	1031781	queuosine biosynthesis protein queC
1027948	1034068	6120	QTP19331.1	1031778	1032533	TatD family hydrolase
1051921	1057520	5599	QTP19527.1	1051921	1056777	DEAD/DEAH box helicase
1051921	1057520	5599	QTP19348.1	1056777	1057520	hypothetical protein
1051921	1057520	5599	QTP19528.1	1057511	1058854	IS256-like element ISMlu11 family transposase
1097534	1115762	18228	QTP19386.1	1101332	1101814	6,7-dimethyl-8-ribityllumazine synthase
1097534	1115762	18228	QTP19389.1	1104682	1104825	ArsR family transcriptional regulator
1097534	1115762	18228	QTP19385.1	1100022	1101335	bifunctional 3,4-dihydroxy-2-butanone-4-phosphate synthase/GTP cyclohydrolase II
1097534	1115762	18228	QTP19383.1	1098235	1099368	bifunctional diaminohydroxyphosphoribosylaminopyrimidine deaminase/5-amino-6-(5-phosphoribosylamino)uracil reductase RibD
1097534	1115762	18228	QTP19391.1	1105278	1106189	cation transporter
1097534	1115762	18228	QTP19398.1	1113864	1114490	DJ-1/PfpI family protein
1097534	1115762	18228	QTP19530.1	1109029	1110045	DUF21 domain-containing protein
1097534	1115762	18228	QTP19396.1	1111806	1112264	GNAT family N-acetyltransferase
1097534	1115762	18228	QTP19394.1	1108186	1108575	heavy metal-responsive transcriptional regulator
1097534	1115762	18228	QTP19390.1	1104904	1105278	helix-turn-helix transcriptional regulator
1097534	1115762	18228	QTP19395.1	1110045	1111466	HlyC/CorC family transporter
1097534	1115762	18228	QTP19392.1	1106254	1106394	hypothetical protein
1097534	1115762	18228	QTP19387.1	1102631	1103638	IS481 family transposase
1097534	1115762	18228	QTP19388.1	1103752	1104646	IS5 family transposase
1097534	1115762	18228	QTP19397.1	1112234	1113128	IS5 family transposase
1097534	1115762	18228	QTP19393.1	1106666	1108129	mercury(II) reductase
1097534	1115762	18228	QTP19382.1	1097534	1098238	nicotinamide mononucleotide transporter
1097534	1115762	18228	QTP19399.1	1115499	1115762	phosphoribosyl-ATP diphosphatase
1097534	1115762	18228	QTP19384.1	1099369	1100025	riboflavin synthase
1220741	1227041	6300	QTP19534.1	1223778	1223936	helix-turn-helix transcriptional regulator
1220741	1227041	6300	QTP17463.1	1220741	1221409	hypothetical protein
1220741	1227041	6300	QTP17465.1	1222696	1223430	hypothetical protein
1220741	1227041	6300	QTP17466.1	1224137	1225339	hypothetical protein
1220741	1227041	6300	QTP17467.1	1225381	1225629	hypothetical protein
1220741	1227041	6300	QTP17468.1	1225801	1226184	hypothetical protein
1220741	1227041	6300	QTP17469.1	1226232	1227041	hypothetical protein
1220741	1227041	6300	QTP17464.1	1221447	1222490	ImmA/IrrE family metallo-endopeptidase
1269080	1278116	9036	QTP17509.1	1269744	1270550	c-type cytochrome
1269080	1278116	9036	QTP17511.1	1271702	1273405	cytochrome bc complex cytochrome b subunit
1269080	1278116	9036	QTP17514.1	1277715	1278116	cytochrome c oxidase subunit 4
1269080	1278116	9036	QTP17515.1	1278113	1279822	cytochrome c oxidase subunit I
1269080	1278116	9036	QTP19535.1	1269080	1269658	heme-copper oxidase subunit III
1269080	1278116	9036	QTP17512.1	1274249	1275772	IS21 family transposase
1269080	1278116	9036	QTP17513.1	1275769	1276554	IS21-like element helper ATPase IstB
1269080	1278116	9036	QTP17510.1	1270620	1271696	Rieske (2Fe-2S) protein
1375880	1380290	4410		1378018	1379943	cadmium-translocating P-type ATPase
1375880	1380290	4410	QTP17593.1	1376769	1377919	IS3 family transposase
1375880	1380290	4410	QTP19543.1	1380018	1380290	metal-sensitive transcriptional regulator
1375880	1380290	4410	QTP17592.1	1375880	1376467	YdhK family protein
1488897	1496310	7413	QTP17676.1	1489822	1490964	calcium/sodium antiporter
1488897	1496310	7413	QTP17677.1	1494413	1494745	DUF3024 domain-containing protein
1488897	1496310	7413	QTP17678.1	1494790	1494987	hypothetical protein
1488897	1496310	7413		1491137	1492508	IS1380 family transposase
1488897	1496310	7413		1493063	1494236	IS256 family transposase
1488897	1496310	7413		1495047	1496310	IS3 family transposase
1488897	1496310	7413		1488897	1489680	IS30 family transposase
1488897	1496310	7413		1492477	1492922	transposase
1515764	1523371	7607	QTP17693.1	1517526	1519268	DNA repair protein RecN
1515764	1523371	7607	QTP17696.1	1521321	1522151	HAD-IIA family hydrolase
1515764	1523371	7607	QTP17697.1	1522148	1523371	hypothetical protein
1515764	1523371	7607	QTP17694.1	1519265	1520353	NAD kinase
1515764	1523371	7607	QTP17692.1	1516777	1517484	NUDIX hydrolase
1515764	1523371	7607	QTP17691.1	1515764	1516780	site-specific tyrosine recombinase XerD
1515764	1523371	7607	QTP17695.1	1520486	1521328	TlyA family RNA methyltransferase
1713336	1734830	21494	QTP17854.1	1716608	1717762	glycerate kinase
1713336	1734830	21494		1715479	1716578	GntP family permease
1713336	1734830	21494	QTP17859.1	1725806	1725997	helix-turn-helix transcriptional regulator
1713336	1734830	21494	QTP17862.1	1730089	1730244	hypothetical protein
1713336	1734830	21494	QTP17863.1	1730560	1731186	hypothetical protein
1713336	1734830	21494	QTP17865.1	1732252	1732410	hypothetical protein
1713336	1734830	21494	QTP17860.1	1726376	1727899	IS21 family transposase
1713336	1734830	21494	QTP17861.1	1727896	1728681	IS21-like element helper ATPase IstB
1713336	1734830	21494	QTP19556.1	1713979	1715322	IS256-like element ISMlu11 family transposase
1713336	1734830	21494	QTP17858.1	1724876	1725770	IS5 family transposase
1713336	1734830	21494	QTP17866.1	1732446	1733340	IS5 family transposase
1713336	1734830	21494	QTP17864.1	1731183	1732070	nucleotidyltransferase
1713336	1734830	21494		1717758	1718174	phosphatidylinositol kinase
1713336	1734830	21494	QTP17867.1	1733745	1734830	redox-regulated ATPase YchF
1713336	1734830	21494	QTP17856.1	1721395	1722573	restriction endonuclease subunit S
1713336	1734830	21494	QTP17857.1	1722672	1724642	SAM-dependent DNA methyltransferase
1713336	1734830	21494	QTP17852.1	1713336	1713590	Txe/YoeB family addiction module toxin
1713336	1734830	21494	QTP17855.1	1718459	1721392	type I restriction endonuclease subunit R
1713336	1734830	21494	QTP17853.1	1713591	1713851	type II toxin-antitoxin system prevent-host-death family antitoxin
2031522	2047213	15691	QTP18140.1	2037504	2038964	AMP-binding protein
2031522	2047213	15691	QTP18143.1	2040778	2041929	glutathione S-transferase C-terminal domain-containing protein
2031522	2047213	15691	QTP18135.1	2031522	2032265	GntR family transcriptional regulator
2031522	2047213	15691	QTP18138.1	2035676	2035927	helix-turn-helix domain-containing protein
2031522	2047213	15691	QTP18146.1	2045096	2046412	histidinol dehydrogenase
2031522	2047213	15691	QTP18136.1	2033847	2034740	hypothetical protein
2031522	2047213	15691	QTP18142.1	2040056	2040640	hypothetical protein
2031522	2047213	15691	QTP19570.1	2046839	2047213	hypothetical protein
2031522	2047213	15691		2032341	2033606	IS3 family transposase
2031522	2047213	15691	QTP18141.1	2038917	2039924	IS481 family transposase
2031522	2047213	15691	QTP18137.1	2034753	2035647	IS5 family transposase
2031522	2047213	15691	QTP18144.1	2041942	2042757	MBL fold metallo-hydrolase
2031522	2047213	15691	QTP19569.1	2043384	2044790	mechanosensitive ion channel family protein
2031522	2047213	15691	QTP18147.1	2046423	2046791	RNA-binding S4 domain-containing protein
2031522	2047213	15691	QTP18139.1	2036072	2037445	short-chain fatty acid transporter
2031522	2047213	15691	QTP18145.1	2042831	2043367	universal stress protein
2032341	2041929	9588	QTP18140.1	2037504	2038964	AMP-binding protein
2032341	2041929	9588	QTP18143.1	2040778	2041929	glutathione S-transferase C-terminal domain-containing protein
2032341	2041929	9588	QTP18138.1	2035676	2035927	helix-turn-helix domain-containing protein
2032341	2041929	9588	QTP18136.1	2033847	2034740	hypothetical protein
2032341	2041929	9588	QTP18142.1	2040056	2040640	hypothetical protein
2032341	2041929	9588		2032341	2033606	IS3 family transposase
2032341	2041929	9588	QTP18141.1	2038917	2039924	IS481 family transposase
2032341	2041929	9588	QTP18137.1	2034753	2035647	IS5 family transposase
2032341	2041929	9588	QTP18139.1	2036072	2037445	short-chain fatty acid transporter
2083076	2107216	24140	QTP18184.1	2095582	2095857	DUF1540 domain-containing protein
2083076	2107216	24140	QTP18177.1	2085314	2086216	DUF3800 domain-containing protein
2083076	2107216	24140	QTP18191.1	2104237	2105328	glycosyl transferase
2083076	2107216	24140	QTP18188.1	2099561	2100946	glycosyltransferase
2083076	2107216	24140	QTP18190.1	2102214	2104208	glycosyltransferase
2083076	2107216	24140	QTP18192.1	2105328	2106455	glycosyltransferase
2083076	2107216	24140	QTP19572.1	2089529	2089717	helix-turn-helix transcriptional regulator
2083076	2107216	24140	QTP18179.1	2087729	2087893	hypothetical protein
2083076	2107216	24140	QTP18182.1	2092479	2093693	hypothetical protein
2083076	2107216	24140	QTP18183.1	2094745	2095572	hypothetical protein
2083076	2107216	24140	QTP18187.1	2098429	2099382	hypothetical protein
2083076	2107216	24140	QTP18189.1	2100937	2102049	hypothetical protein
2083076	2107216	24140	QTP18180.1	2087904	2089054	IS3 family transposase
2083076	2107216	24140	QTP18181.1	2089912	2091062	IS3 family transposase
2083076	2107216	24140		2091125	2092273	IS3 family transposase
2083076	2107216	24140	QTP18178.1	2086232	2087239	IS481 family transposase
2083076	2107216	24140	QTP18186.1	2097135	2098316	NAD(P)/FAD-dependent oxidoreductase
2083076	2107216	24140	QTP18185.1	2096203	2096964	OBAP family protein
2083076	2107216	24140	QTP18175.1	2081874	2083079	restriction endonuclease subunit S
2083076	2107216	24140	QTP18176.1	2083076	2085076	SAM-dependent DNA methyltransferase
2083076	2107216	24140		2093754	2094584	transporter substrate-binding domain-containing protein
2083076	2107216	24140	QTP18193.1	2106806	2107216	VanZ family protein
2175667	2180868	5201	QTP19575.1	2175667	2178465	DUF3427 domain-containing protein
2175667	2180868	5201	QTP18253.1	2179467	2179967	hypothetical protein
2175667	2180868	5201	QTP18252.1	2178507	2179514	IS481 family transposase
2175667	2180868	5201	QTP18254.1	2179957	2180868	LD-carboxypeptidase
2202838	2216652	13814	QTP18274.1	2204630	2205232	cadmium resistance transporter
2202838	2212856	10018	QTP18274.1	2204630	2205232	cadmium resistance transporter
2202838	2216652	13814	QTP18277.1	2206574	2207287	cation transporter
2202838	2216652	13814	QTP18278.1	2207360	2208277	cation transporter
2202838	2212856	10018	QTP18277.1	2206574	2207287	cation transporter
2202838	2212856	10018	QTP18278.1	2207360	2208277	cation transporter
2202838	2216652	13814	QTP18275.1	2205318	2206067	cytochrome c biogenesis protein CcdA
2202838	2212856	10018	QTP18275.1	2205318	2206067	cytochrome c biogenesis protein CcdA
2202838	2216652	13814	QTP18282.1	2211421	2212323	cytochrome c oxidase assembly protein
2202838	2212856	10018	QTP18282.1	2211421	2212323	cytochrome c oxidase assembly protein
2202838	2216652	13814	QTP18272.1	2202838	2204175	FAD-dependent oxidoreductase
2202838	2212856	10018	QTP18272.1	2202838	2204175	FAD-dependent oxidoreductase
2202838	2216652	13814	QTP18285.1	2216503	2216652	helix-turn-helix domain-containing protein
2202838	2216652	13814	QTP18283.1	2213079	2214602	IS21 family transposase
2202838	2216652	13814	QTP18284.1	2214599	2215384	IS21-like element helper ATPase IstB
2202838	2216652	13814	QTP18281.1	2210315	2211322	IS481 family transposase
2202838	2212856	10018	QTP18281.1	2210315	2211322	IS481 family transposase
2202838	2216652	13814		2212320	2212856	IS5 family transposase
2202838	2216652	13814		2215513	2215866	IS5 family transposase
2202838	2212856	10018		2212320	2212856	IS5 family transposase
2202838	2216652	13814	QTP18279.1	2208358	2209110	thioredoxin domain-containing protein
2202838	2212856	10018	QTP18279.1	2208358	2209110	thioredoxin domain-containing protein
2202838	2216652	13814	QTP18280.1	2209119	2209802	vitamin K epoxide reductase family protein
2202838	2212856	10018	QTP18280.1	2209119	2209802	vitamin K epoxide reductase family protein
2202838	2216652	13814	QTP18273.1	2204274	2204633	winged helix-turn-helix transcriptional regulator
2202838	2216652	13814	QTP18276.1	2206245	2206577	winged helix-turn-helix transcriptional regulator
2202838	2212856	10018	QTP18273.1	2204274	2204633	winged helix-turn-helix transcriptional regulator
2202838	2212856	10018	QTP18276.1	2206245	2206577	winged helix-turn-helix transcriptional regulator
2396209	2400284	4075	QTP18451.1	2396209	2398119	DUF262 domain-containing protein
2396209	2400284	4075	QTP18452.1	2399088	2400284	Fic family protein
2396209	2400284	4075		2398116	2399016	IS5 family transposase
SB1254
Island start	Island end	Length	Gene name	Gene start	Gene end	Product
165964	210560	44596	QAV29932.1	178853	179215	ArsR family transcriptional regulator
165964	210560	44596	QAV28056.1	181676	182053	ArsR family transcriptional regulator
165964	210560	44596	QAV28057.1	182084	182992	cation transporter
165964	210560	44596	QAV29931.1	176901	178898	cation-transporting P-type ATPase
165964	210560	44596	QAV28071.1	202996	204498	conjugal transfer protein TraC
165964	210560	44596	QAV28054.1	179368	180117	cytochrome C biogenesis protein CcdA
165964	210560	44596	QAV28055.1	180160	180900	disulfide bond formation protein DsbA
165964	210560	44596	QAV28048.1	166272	167177	DUF1963 domain-containing protein
165964	210560	44596		173033	174180	glycerol dehydrogenase
165964	210560	44596	QAV28060.1	186531	186920	GNAT family N-acetyltransferase
165964	210560	44596	QAV28078.1	209538	210560	helix-turn-helix domain-containing protein
165964	210560	44596	QAV28047.1	165964	166185	hypothetical protein
165964	210560	44596	QAV28050.1	169175	169762	hypothetical protein
165964	210560	44596	QAV28051.1	169759	170109	hypothetical protein
165964	210560	44596	QAV29933.1	181070	181621	hypothetical protein
165964	210560	44596	QAV28062.1	188615	190012	hypothetical protein
165964	210560	44596	QAV28063.1	190029	190718	hypothetical protein
165964	210560	44596		195111	196139	hypothetical protein
165964	210560	44596	QAV28065.1	196319	196528	hypothetical protein
165964	210560	44596	QAV28067.1	198664	198846	hypothetical protein
165964	210560	44596	QAV28068.1	199623	200438	hypothetical protein
165964	210560	44596	QAV28069.1	200707	201087	hypothetical protein
165964	210560	44596	QAV28072.1	204498	206087	hypothetical protein
165964	210560	44596	QAV28073.1	206087	207127	hypothetical protein
165964	210560	44596	QAV28074.1	207160	207465	hypothetical protein
165964	210560	44596	QAV28075.1	207649	208311	hypothetical protein
165964	210560	44596	QAV28076.1	208397	208696	hypothetical protein
165964	210560	44596	QAV28079.1	210557	211690	hypothetical protein
165964	210560	44596		171609	172664	IS110 family transposase
165964	210560	44596		191143	192198	IS110 family transposase
165964	210560	44596	QAV28059.1	184542	185795	IS256 family transposase
165964	210560	44596	QAV28052.1	170127	171347	IS256-like element ISMlu1 family transposase
165964	210560	44596	QAV28064.1	193386	194639	IS256-like element ISMlu1 family transposase
165964	210560	44596	QAV28049.1	167764	169107	IS256-like element ISMlu11 family transposase
165964	210560	44596		167385	167732	IS3 family transposase
165964	210560	44596	QAV28058.1	183203	184210	IS481 family transposase
165964	210560	44596		174368	175265	IS5/IS1182 family transposase
165964	210560	44596		175309	176206	IS5/IS1182 family transposase
165964	210560	44596		184207	184419	IS5/IS1182 family transposase
165964	210560	44596		185841	186532	IS5/IS1182 family transposase
165964	210560	44596		192512	193376	IS5/IS1182 family transposase
165964	210560	44596	QAV28066.1	196787	197284	N-acetyltransferase
165964	210560	44596	QAV28077.1	208693	209541	RNA polymerase subunit sigma-70
165964	210560	44596	QAV28053.1	176247	176747	signal peptidase (SPase) II
165964	210560	44596	QAV28061.1	187480	188202	TIR domain protein
165964	210560	44596	QAV28070.1	201092	202996	type IV secretion system protein VirD4
169175	176206	7031		173033	174180	glycerol dehydrogenase
169175	176206	7031	QAV28050.1	169175	169762	hypothetical protein
169175	176206	7031	QAV28051.1	169759	170109	hypothetical protein
169175	176206	7031		171609	172664	IS110 family transposase
169175	176206	7031	QAV28052.1	170127	171347	IS256-like element ISMlu1 family transposase
169175	176206	7031		174368	175265	IS5/IS1182 family transposase
169175	176206	7031		175309	176206	IS5/IS1182 family transposase
185841	201087	15246	QAV28060.1	186531	186920	GNAT family N-acetyltransferase
185841	201087	15246	QAV28062.1	188615	190012	hypothetical protein
185841	201087	15246	QAV28063.1	190029	190718	hypothetical protein
185841	201087	15246		195111	196139	hypothetical protein
185841	201087	15246	QAV28065.1	196319	196528	hypothetical protein
185841	201087	15246	QAV28067.1	198664	198846	hypothetical protein
185841	201087	15246	QAV28068.1	199623	200438	hypothetical protein
185841	201087	15246	QAV28069.1	200707	201087	hypothetical protein
185841	201087	15246		191143	192198	IS110 family transposase
185841	201087	15246	QAV28064.1	193386	194639	IS256-like element ISMlu1 family transposase
185841	201087	15246		185841	186532	IS5/IS1182 family transposase
185841	201087	15246		192512	193376	IS5/IS1182 family transposase
185841	201087	15246	QAV28066.1	196787	197284	N-acetyltransferase
185841	201087	15246	QAV28061.1	187480	188202	TIR domain protein
206087	213178	7091	QAV28080.1	211687	212529	DNA-binding response regulator
206087	213178	7091	QAV28078.1	209538	210560	helix-turn-helix domain-containing protein
206087	213178	7091	QAV28073.1	206087	207127	hypothetical protein
206087	213178	7091	QAV28074.1	207160	207465	hypothetical protein
206087	213178	7091	QAV28075.1	207649	208311	hypothetical protein
206087	213178	7091	QAV28076.1	208397	208696	hypothetical protein
206087	213178	7091	QAV28079.1	210557	211690	hypothetical protein
206087	213178	7091	QAV28081.1	212526	212753	hypothetical protein
206087	213178	7091	QAV29934.1	212864	213178	hypothetical protein
206087	213178	7091	QAV28077.1	208693	209541	RNA polymerase subunit sigma-70
307506	311784	4278	QAV28156.1	309127	310413	FAD-dependent oxidoreductase
307506	311784	4278		310308	310598	IS3 family transposase
307506	311784	4278	QAV28157.1	310603	311784	IS30 family transposase
307506	311784	4278		307506	308890	peroxidase
882123	888485	6362		882123	883297	carnitine dehydratase
882123	888485	6362		885863	887334	DNA methyltransferase
882123	888485	6362	QAV28603.1	885429	885797	hypothetical protein
882123	888485	6362	QAV29964.1	884090	885418	replicative DNA helicase
882123	888485	6362	QAV28604.1	887655	888485	restriction endonuclease subunit S
917426	925438	8012		920087	920649	GNAT family N-acetyltransferase
917426	925438	8012	QAV28625.1	917426	917806	hypothetical protein
917426	925438	8012		919452	920023	hypothetical protein
917426	925438	8012	QAV28629.1	924013	924405	hypothetical protein
917426	925438	8012	QAV28626.1	918174	919427	IS256-like element ISMlu1 family transposase
917426	925438	8012	QAV28627.1	920646	921653	IS481 family transposase
917426	925438	8012		921863	922758	IS5/IS1182 family transposase
917426	925438	8012		924543	925438	IS5/IS1182 family transposase
917426	925438	8012	QAV28628.1	922744	923256	restriction endonuclease subunit M
1077230	1145674	68444	QAV28796.1	1119262	1120050	3-ketoacyl-ACP reductase
1077230	1145674	68444	QAV28801.1	1126045	1126491	4-carboxymuconolactone decarboxylase
1077230	1145674	68444	QAV28793.1	1115905	1116648	ABC transporter ATP-binding protein
1077230	1145674	68444		1120055	1120132	ABC transporter ATP-binding protein
1077230	1145674	68444	QAV28760.1	1076214	1077233	aldo/keto reductase
1077230	1145674	68444		1125052	1126031	aldo/keto reductase
1077230	1145674	68444	QAV28773.1	1092706	1093338	arsenate reductase ArsC
1077230	1145674	68444	QAV28776.1	1095808	1096248	arsenate reductase ArsC
1077230	1145674	68444	QAV28778.1	1096764	1097885	arsenical-resistance protein
1077230	1145674	68444	QAV28768.1	1087701	1088060	ArsR family transcriptional regulator
1077230	1145674	68444	QAV28764.1	1082976	1083899	ATP-binding protein
1077230	1145674	68444		1104808	1105551	ATP-binding protein
1077230	1145674	68444	QAV28769.1	1088057	1088659	cadmium transporter
1077230	1145674	68444		1138857	1138985	daunorubicin/doxorubicin resistance ABC transporter ATP-binding protein DrrA
1077230	1145674	68444	QAV28804.1	1130892	1132127	divalent metal cation transporter
1077230	1145674	68444	QAV28790.1	1111118	1112074	EamA family transporter
1077230	1145674	68444	QAV28774.1	1093366	1094787	flavoprotein
1077230	1145674	68444	QAV28766.1	1085649	1087037	flavoprotein oxidoreductase
1077230	1145674	68444		1120629	1120993	glyoxalase
1077230	1145674	68444	QAV28788.1	1109626	1110075	GNAT family acetyltransferase
1077230	1145674	68444	QAV28792.1	1114695	1115594	GNAT family N-acetyltransferase
1077230	1145674	68444		1112073	1113484	GntR family transcriptional regulator
1077230	1145674	68444	QAV28767.1	1087123	1087521	heavy metal-responsive transcriptional regulator
1077230	1145674	68444	QAV28785.1	1106507	1106824	helix-turn-helix domain-containing protein
1077230	1145674	68444	QAV28770.1	1089008	1089394	hypothetical protein
1077230	1145674	68444	QAV28771.1	1089894	1090295	hypothetical protein
1077230	1145674	68444	QAV28772.1	1091955	1092530	hypothetical protein
1077230	1145674	68444	QAV28789.1	1110085	1110531	hypothetical protein
1077230	1145674	68444		1120984	1121385	hypothetical protein
1077230	1145674	68444	QAV29981.1	1129640	1129912	hypothetical protein
1077230	1145674	68444	QAV28809.1	1136035	1136340	hypothetical protein
1077230	1145674	68444	QAV28811.1	1139283	1140176	hypothetical protein
1077230	1145674	68444	QAV28812.1	1140176	1141672	hypothetical protein
1077230	1145674	68444	QAV28813.1	1141669	1142742	hypothetical protein
1077230	1145674	68444	QAV28815.1	1144928	1145674	hypothetical protein
1077230	1145674	68444	QAV29979.1	1126634	1127647	integrase
1077230	1145674	68444	QAV29980.1	1127839	1129119	integrase
1077230	1145674	68444	QAV28814.1	1142742	1144943	integrase
1077230	1145674	68444	QAV28783.1	1103345	1104811	IS21 family transposase
1077230	1145674	68444	QAV28763.1	1080206	1081459	IS256 family transposase
1077230	1145674	68444	QAV28781.1	1099657	1100910	IS256 family transposase
1077230	1145674	68444		1100958	1101404	IS256 family transposase
1077230	1145674	68444	QAV28782.1	1102001	1103254	IS256 family transposase
1077230	1145674	68444	QAV28786.1	1107346	1108599	IS256 family transposase
1077230	1145674	68444		1077903	1078721	IS256-like element ISMlu11 family transposase
1077230	1145674	68444	QAV28762.1	1078779	1080122	IS256-like element ISMlu11 family transposase
1077230	1145674	68444	QAV28797.1	1121395	1122738	IS256-like element ISMlu11 family transposase
1077230	1145674	68444	QAV29982.1	1137753	1138903	IS3 family transposase
1077230	1145674	68444		1120298	1120510	IS481 family transposase
1077230	1145674	68444	QAV28810.1	1136469	1137476	IS481 family transposase
1077230	1145674	68444	QAV28777.1	1096292	1096735	low molecular weight phosphatase family protein
1077230	1145674	68444	QAV28799.1	1123525	1124157	LysE family translocator
1077230	1145674	68444	QAV28765.1	1084128	1085573	mercury(II) reductase
1077230	1145674	68444	QAV28761.1	1077230	1077688	MerR family transcriptional regulator
1077230	1145674	68444	QAV28800.1	1124639	1125052	MerR family transcriptional regulator
1077230	1145674	68444	QAV28805.1	1132144	1132824	metal-dependent transcriptional regulator
1077230	1145674	68444	QAV29978.1	1090523	1091815	MFS transporter
1077230	1145674	68444	QAV28807.1	1133618	1135159	MFS transporter
1077230	1145674	68444	QAV28787.1	1108697	1109449	N-acetyltransferase
1077230	1145674	68444	QAV28803.1	1130426	1130782	nucleoid-associated protein Lsr2
1077230	1145674	68444	QAV28794.1	1116648	1117970	permease
1077230	1145674	68444	QAV28780.1	1098370	1099485	pyridine nucleotide-disulfide oxidoreductase
1077230	1145674	68444	QAV28808.1	1135364	1135939	resolvase
1077230	1145674	68444	QAV28806.1	1133031	1133600	TetR/AcrR family transcriptional regulator
1077230	1145674	68444	QAV28775.1	1094780	1095793	thioredoxin-disulfide reductase
1077230	1145674	68444	QAV28779.1	1098020	1098331	transcriptional regulator
1077230	1145674	68444	QAV28791.1	1113750	1114520	transcriptional regulator
1077230	1145674	68444	QAV28798.1	1122801	1123508	transcriptional regulator
1077230	1145674	68444	QAV29977.1	1081748	1082989	transposase
1077230	1145674	68444	QAV28784.1	1105560	1106510	transposase
1077230	1145674	68444	QAV28802.1	1129119	1129508	transposase
1077230	1145674	68444	QAV28795.1	1118014	1119036	YdcF family protein
1111118	1115594	4476	QAV28790.1	1111118	1112074	EamA family transporter
1111118	1115594	4476	QAV28792.1	1114695	1115594	GNAT family N-acetyltransferase
1111118	1115594	4476		1112073	1113484	GntR family transcriptional regulator
1111118	1115594	4476	QAV28791.1	1113750	1114520	transcriptional regulator
1116078	1120107	4029	QAV28796.1	1119262	1120050	3-ketoacyl-ACP reductase
1116078	1120107	4029	QAV28793.1	1115905	1116648	ABC transporter ATP-binding protein
1116078	1120107	4029		1120055	1120132	ABC transporter ATP-binding protein
1116078	1120107	4029	QAV28794.1	1116648	1117970	permease
1116078	1120107	4029	QAV28795.1	1118014	1119036	YdcF family protein
1122801	1127647	4846	QAV28801.1	1126045	1126491	4-carboxymuconolactone decarboxylase
1122801	1127647	4846		1125052	1126031	aldo/keto reductase
1122801	1127647	4846	QAV29979.1	1126634	1127647	integrase
1122801	1127647	4846	QAV28799.1	1123525	1124157	LysE family translocator
1122801	1127647	4846	QAV28800.1	1124639	1125052	MerR family transcriptional regulator
1122801	1127647	4846	QAV28798.1	1122801	1123508	transcriptional regulator
1129119	1136340	7221	QAV28804.1	1130892	1132127	divalent metal cation transporter
1129119	1136340	7221	QAV29981.1	1129640	1129912	hypothetical protein
1129119	1136340	7221	QAV28809.1	1136035	1136340	hypothetical protein
1129119	1136340	7221	QAV28805.1	1132144	1132824	metal-dependent transcriptional regulator
1129119	1136340	7221	QAV28807.1	1133618	1135159	MFS transporter
1129119	1136340	7221	QAV28803.1	1130426	1130782	nucleoid-associated protein Lsr2
1129119	1136340	7221	QAV28808.1	1135364	1135939	resolvase
1129119	1136340	7221	QAV28806.1	1133031	1133600	TetR/AcrR family transcriptional regulator
1129119	1136340	7221	QAV28802.1	1129119	1129508	transposase
1142129	1149660	7531	QAV28813.1	1141669	1142742	hypothetical protein
1142129	1149660	7531	QAV28815.1	1144928	1145674	hypothetical protein
1142129	1149660	7531	QAV28816.1	1146862	1147551	hypothetical protein
1142129	1149660	7531	QAV28817.1	1147636	1148982	hypothetical protein
1142129	1149660	7531	QAV28818.1	1149085	1149579	hypothetical protein
1142129	1149660	7531	QAV28814.1	1142742	1144943	integrase
1144928	1149579	4651	QAV28815.1	1144928	1145674	hypothetical protein
1144928	1149579	4651	QAV28816.1	1146862	1147551	hypothetical protein
1144928	1149579	4651	QAV28817.1	1147636	1148982	hypothetical protein
1144928	1149579	4651	QAV28818.1	1149085	1149579	hypothetical protein
1144928	1149579	4651	QAV28814.1	1142742	1144943	integrase
1164759	1172175	7416	QAV28836.1	1167038	1170349	helicase
1164759	1172175	7416	QAV28835.1	1164906	1167041	hypothetical protein
1164759	1172175	7416	QAV28837.1	1170346	1171230	hypothetical protein
1164759	1172175	7416	QAV28838.1	1170993	1172135	hypothetical protein
1164759	1172175	7416	QAV28839.1	1172132	1176976	hypothetical protein
1164759	1172175	7416	QAV28834.1	1164008	1164760	short-chain dehydrogenase
1164906	1178685	13779	QAV29983.1	1177077	1178186	DNA (cytosine-5-)-methyltransferase
1164906	1178685	13779	QAV28836.1	1167038	1170349	helicase
1164906	1178685	13779	QAV28835.1	1164906	1167041	hypothetical protein
1164906	1178685	13779	QAV28837.1	1170346	1171230	hypothetical protein
1164906	1178685	13779	QAV28838.1	1170993	1172135	hypothetical protein
1164906	1178685	13779	QAV28839.1	1172132	1176976	hypothetical protein
1164906	1178685	13779	QAV28840.1	1178260	1178685	very short patch repair endonuclease
1273330	1278618	5288	QAV28912.1	1273330	1274418	hypothetical protein
1273330	1278618	5288	QAV28913.1	1277587	1278618	hypothetical protein
1273330	1278618	5288		1274425	1277690	restriction endonuclease subunit R
1403391	1419429	16038	QAV29003.1	1403391	1405574	carboxypeptidase
1403391	1419429	16038	QAV29010.1	1412667	1412996	copper chaperone
1403391	1419429	16038	QAV29012.1	1416581	1418146	copper oxidase
1403391	1419429	16038	QAV29009.1	1410339	1412591	copper-translocating P-type ATPase
1403391	1419429	16038	QAV29011.1	1414233	1414946	DNA-binding response regulator
1403391	1419429	16038	QAV29008.1	1409621	1410304	DUF305 domain-containing protein
1403391	1419429	16038	QAV29005.1	1406979	1407389	four-helix bundle copper-binding protein
1403391	1419429	16038	QAV29006.1	1407486	1408370	fructose bisphosphate aldolase
1403391	1419429	16038	QAV29014.1	1419112	1419429	helix-turn-helix domain-containing protein
1403391	1419429	16038	QAV29004.1	1405695	1406687	hypothetical protein
1403391	1419429	16038		1415061	1415968	hypothetical protein
1403391	1419429	16038	QAV29013.1	1418165	1419115	transposase
1403391	1419429	16038		1413068	1414236	two-component sensor histidine kinase
1403391	1419429	16038	QAV29007.1	1408477	1409532	type II glyceraldehyde-3-phosphate dehydrogenase
1749515	1768447	18932	QAV29300.1	1758005	1758574	antirestriction protein
1749515	1768447	18932		1763651	1766655	DNA-directed DNA polymerase
1749515	1768447	18932	QAV30012.1	1763331	1763648	DUF3223 domain-containing protein
1749515	1768447	18932	QAV29292.1	1749515	1749988	hypothetical protein
1749515	1768447	18932	QAV29293.1	1750218	1750439	hypothetical protein
1749515	1768447	18932	QAV29294.1	1751256	1752470	hypothetical protein
1749515	1768447	18932	QAV29295.1	1752550	1753026	hypothetical protein
1749515	1768447	18932	QAV29296.1	1753085	1754722	hypothetical protein
1749515	1768447	18932	QAV29297.1	1755399	1757132	hypothetical protein
1749515	1768447	18932	QAV29298.1	1757344	1757688	hypothetical protein
1749515	1768447	18932	QAV29299.1	1757685	1758008	hypothetical protein
1749515	1768447	18932	QAV29301.1	1759411	1759776	hypothetical protein
1749515	1768447	18932	QAV29302.1	1760318	1762672	hypothetical protein
1749515	1768447	18932	QAV29303.1	1762883	1763266	hypothetical protein
1749515	1768447	18932	QAV29304.1	1766736	1766975	hypothetical protein
1749515	1768447	18932	QAV29305.1	1767266	1768447	hypothetical protein
1749515	1768447	18932		1750574	1751156	transposase
1797238	1809731	12493	QAV29336.1	1805298	1805684	50S ribosomal protein L20
1797238	1809731	12493	QAV29335.1	1805014	1805208	50S ribosomal protein L35
1797238	1809731	12493	QAV29331.1	1798910	1800496	ATPase
1797238	1809731	12493		1800466	1801973	ATPase
1797238	1809731	12493	QAV29329.1	1797811	1798035	DNA-binding protein
1797238	1809731	12493	QAV29330.1	1798260	1798907	flagellar biosynthesis protein FlgA
1797238	1809731	12493	QAV29338.1	1806827	1807099	GlsB/YeaQ/YmgE family stress response membrane protein
1797238	1809731	12493	QAV29328.1	1797238	1797795	hypothetical protein
1797238	1809731	12493	QAV29333.1	1802651	1803127	hypothetical protein
1797238	1809731	12493	QAV29334.1	1803190	1803561	hypothetical protein
1797238	1809731	12493	QAV29340.1	1808724	1809731	IS481 family transposase
1797238	1809731	12493	QAV29339.1	1807241	1808563	MFS transporter
1797238	1809731	12493	QAV29337.1	1805821	1806717	RNA methyltransferase
1797238	1809731	12493	QAV30014.1	1803855	1804994	translation initiation factor IF-3
1797238	1809731	12493	QAV29332.1	1802036	1802284	WhiB family transcriptional regulator
1836834	1852172	15338	QAV29360.1	1846679	1847521	16S/23S rRNA (cytidine-2'-O)-methyltransferase
1836834	1852172	15338	QAV29362.1	1848719	1850461	DNA repair protein RecN
1836834	1852172	15338	QAV29359.1	1845856	1846686	haloacid dehalogenase
1836834	1852172	15338		1844531	1845859	hypothetical protein
1836834	1852172	15338	QAV29361.1	1847634	1848722	NAD kinase
1836834	1852172	15338	QAV29363.1	1850503	1851210	NUDIX hydrolase
1836834	1852172	15338	QAV29364.1	1851207	1852172	site-specific tyrosine recombinase XerD
1836834	1852172	15338	QAV29358.1	1836834	1838177	tyrosine--tRNA ligase
1871550	1885360	13810	QAV29383.1	1879764	1880933	ATP-dependent Clp protease ATP-binding subunit
1871550	1885360	13810		1880930	1881484	ATP-dependent endonuclease
1871550	1885360	13810	QAV29379.1	1873080	1873412	DUF3024 domain-containing protein
1871550	1885360	13810	QAV30017.1	1872838	1873035	hypothetical protein
1871550	1885360	13810	QAV29380.1	1873422	1873991	hypothetical protein
1871550	1885360	13810	QAV29382.1	1879001	1879774	hypothetical protein
1871550	1885360	13810	QAV29384.1	1883046	1883843	hypothetical protein
1871550	1885360	13810	QAV29386.1	1884995	1885360	hypothetical protein
1871550	1885360	13810	QAV29385.1	1883836	1884945	ImmA/IrrE family metallo-endopeptidase
1871550	1885360	13810		1871550	1872778	IS3 family transposase
1871550	1885360	13810		1881517	1882694	IS3 family transposase
1871550	1885360	13810	QAV29381.1	1874258	1876237	site-specific DNA-methyltransferase
1871550	1885360	13810	QAV30018.1	1876398	1879001	Type III site-specific deoxyribonuclease
2270188	2275760	5572	QAV30032.1	2270937	2275760	damage-inducible protein
2270188	2275760	5572	QAV29681.1	2270188	2270463	hypothetical protein
ML
Island start	Island end	Length	Gene name	Gene start	Gene end	Product
18126	23540	5414		23325	23540	integrase core domain-containing protein
18126	23540	5414	UTX34699.1	22238	23308	IS110 family transposase
18126	23540	5414	UTX34695.1	18742	20003	IS3 family transposase
18126	23540	5414	UTX34698.1	21277	22134	IS3 family transposase
18126	23540	5414	UTX34694.1	18126	18680	metal-dependent transcriptional regulator
18126	23540	5414	UTX34696.1	20050	20730	metal-dependent transcriptional regulator
18126	23540	5414	UTX34697.1	20966	21280	transposase
253989	261856	7867	UTX34901.1	257246	257482	helix-turn-helix domain-containing protein
253989	261856	7867	UTX34900.1	256703	257137	hypothetical protein
253989	261856	7867	UTX34902.1	257689	257886	hypothetical protein
253989	261856	7867	UTX34904.1	259429	259617	hypothetical protein
253989	261856	7867	UTX34905.1	259614	259847	hypothetical protein
253989	261856	7867	UTX34906.1	259837	260202	hypothetical protein
253989	261856	7867	UTX34907.1	260199	260408	hypothetical protein
253989	261856	7867	UTX34908.1	260405	260827	hypothetical protein
253989	261856	7867	UTX34909.1	260999	261856	phage major capsid protein
253989	261856	7867	UTX34903.1	257883	259301	phage/plasmid primase, P4 family
253989	261856	7867	UTX34899.1	255480	256706	site-specific integrase
253989	261856	7867	UTX34898.1	253989	254975	tRNA glutamyl-Q(34) synthetase GluQRS
255480	259847	4367	UTX34901.1	257246	257482	helix-turn-helix domain-containing protein
255480	259847	4367	UTX34900.1	256703	257137	hypothetical protein
255480	259847	4367	UTX34902.1	257689	257886	hypothetical protein
255480	259847	4367	UTX34904.1	259429	259617	hypothetical protein
255480	259847	4367	UTX34905.1	259614	259847	hypothetical protein
255480	259847	4367	UTX34906.1	259837	260202	hypothetical protein
255480	259847	4367	UTX34903.1	257883	259301	phage/plasmid primase, P4 family
255480	259847	4367	UTX34899.1	255480	256706	site-specific integrase
333234	350983	17749	UTX34974.1	336365	336709	AAA family ATPase
333234	350983	17749	UTX34971.1	333234	334322	alpha/beta hydrolase
333234	350983	17749	UTX34979.1	344006	344203	antitoxin VbhA family protein
333234	350983	17749	UTX34980.1	344329	344859	Fic family protein
333234	350983	17749	UTX34981.1	344884	345543	GNAT family N-acetyltransferase
333234	350983	17749	UTX34975.1	338217	339278	hypothetical protein
333234	350983	17749	UTX34976.1	339544	339879	hypothetical protein
333234	350983	17749	UTX34977.1	341694	342167	hypothetical protein
333234	350983	17749		346315	346842	integrase core domain-containing protein
333234	350983	17749	UTX34982.1	346966	348219	IS256 family transposase
333234	350983	17749		348493	349747	IS256 family transposase
333234	350983	17749		336719	337884	IS3 family transposase
333234	350983	17749	UTX34973.1	335070	336080	IS481 family transposase
333234	350983	17749		340402	341294	IS5 family transposase
333234	350983	17749	UTX34983.1	350089	350983	IS5 family transposase
333234	350983	17749	UTX34978.1	342202	343470	MFS transporter
333234	350983	17749	UTX34972.1	334554	335060	tRNA adenosine(34) deaminase TadA
334554	346842	12288	UTX34974.1	336365	336709	AAA family ATPase
334554	346842	12288	UTX34979.1	344006	344203	antitoxin VbhA family protein
334554	346842	12288	UTX34980.1	344329	344859	Fic family protein
334554	346842	12288	UTX34981.1	344884	345543	GNAT family N-acetyltransferase
334554	346842	12288	UTX34975.1	338217	339278	hypothetical protein
334554	346842	12288	UTX34976.1	339544	339879	hypothetical protein
334554	346842	12288	UTX34977.1	341694	342167	hypothetical protein
334554	346842	12288		346315	346842	integrase core domain-containing protein
334554	346842	12288		336719	337884	IS3 family transposase
334554	346842	12288	UTX34973.1	335070	336080	IS481 family transposase
334554	346842	12288		340402	341294	IS5 family transposase
334554	346842	12288	UTX34978.1	342202	343470	MFS transporter
334554	346842	12288	UTX34972.1	334554	335060	tRNA adenosine(34) deaminase TadA
655972	666446	10474	UTX35234.1	660581	661537	5'-nucleotidase
655972	666446	10474	UTX35238.1	664600	665016	ankyrin repeat domain-containing protein
655972	666446	10474	UTX35230.1	655972	657354	glycine--tRNA ligase
655972	666446	10474	UTX35231.1	657351	658481	GNAT family N-acetyltransferase
655972	666446	10474	UTX35232.1	658518	659090	hypothetical protein
655972	666446	10474	UTX35235.1	661974	662135	hypothetical protein
655972	666446	10474	UTX35233.1	659157	660164	IS481 family transposase
655972	666446	10474	UTX35237.1	663438	664460	LLM class flavin-dependent oxidoreductase
655972	666446	10474	UTX35236.1	662143	663441	MFS transporter
655972	666446	10474	UTX35239.1	665136	666446	tRNA dihydrouridine synthase DusB
676084	682833	6749	UTX35247.1	676308	677150	DNA-binding response regulator
676084	682833	6749	UTX35248.1	677147	678280	DUF2637 domain-containing protein
676084	682833	6749	UTX35249.1	678277	679380	helix-turn-helix domain-containing protein
676084	682833	6749	UTX35246.1	676084	676311	helix-turn-helix transcriptional regulator
676084	682833	6749	UTX35251.1	680222	680521	hypothetical protein
676084	682833	6749	UTX35252.1	680608	681270	hypothetical protein
676084	682833	6749	UTX35253.1	681455	681760	hypothetical protein
676084	682833	6749	UTX35250.1	679380	680225	RNA polymerase subunit sigma-70
676084	682833	6749	UTX35254.1	681793	682833	type IV secretion system protein
679380	712667	33287	UTX35265.1	695001	695312	antibiotic biosynthesis monooxygenase
679380	712667	33287	UTX35260.1	689367	690707	ATP-binding protein
679380	712667	33287	UTX35280.1	710126	711202	CHAT domain-containing protein
679380	712667	33287	UTX35281.1	711445	712419	Clp protease N-terminal domain-containing protein
679380	712667	33287	UTX35256.1	684425	685927	conjugal transfer protein TraC
679380	712667	33287	UTX35277.1	704875	705819	GDSL-type esterase/lipase family protein
679380	712667	33287	UTX35262.1	692065	692469	GNAT family N-acetyltransferase
679380	712667	33287	UTX35263.1	692851	693792	helix-turn-helix domain-containing protein
679380	712667	33287	UTX35251.1	680222	680521	hypothetical protein
679380	712667	33287	UTX35252.1	680608	681270	hypothetical protein
679380	712667	33287	UTX35253.1	681455	681760	hypothetical protein
679380	712667	33287	UTX35255.1	682833	684425	hypothetical protein
679380	712667	33287	UTX35258.1	687836	688216	hypothetical protein
679380	712667	33287	UTX35259.1	688485	689294	hypothetical protein
679380	712667	33287	UTX35266.1	696317	696547	hypothetical protein
679380	712667	33287	UTX35267.1	698175	698864	hypothetical protein
679380	712667	33287	UTX35268.1	698894	699184	hypothetical protein
679380	712667	33287	UTX35269.1	699205	700101	hypothetical protein
679380	712667	33287	UTX35271.1	701474	701650	hypothetical protein
679380	712667	33287	UTX35272.1	701857	702498	hypothetical protein
679380	712667	33287	UTX35273.1	702736	703134	hypothetical protein
679380	712667	33287	UTX35274.1	703528	703806	hypothetical protein
679380	712667	33287	UTX35275.1	704209	704358	hypothetical protein
679380	712667	33287	UTX35276.1	704447	704758	hypothetical protein
679380	712667	33287	UTX35282.1	712416	712667	hypothetical protein
679380	712667	33287	UTX35799.1	696570	697913	IS256-like element ISMlu11 family transposase
679380	712667	33287	UTX35798.1	695414	696235	IS3 family transposase
679380	712667	33287	UTX35264.1	693994	694989	IS481 family transposase
679380	712667	33287	UTX35270.1	700298	701305	IS481 family transposase
679380	712667	33287	UTX35279.1	706587	709943	N-6 DNA methylase
679380	712667	33287	UTX35278.1	706000	706590	recombinase family protein
679380	712667	33287	UTX35261.1	690760	691302	RloB family protein
679380	712667	33287	UTX35250.1	679380	680225	RNA polymerase subunit sigma-70
679380	712667	33287	UTX35257.1	685927	687831	TraM recognition domain-containing protein
679380	712667	33287	UTX35254.1	681793	682833	type IV secretion system protein
687836	696547	8711	UTX35265.1	695001	695312	antibiotic biosynthesis monooxygenase
687836	696547	8711	UTX35260.1	689367	690707	ATP-binding protein
687836	696547	8711	UTX35262.1	692065	692469	GNAT family N-acetyltransferase
687836	696547	8711	UTX35263.1	692851	693792	helix-turn-helix domain-containing protein
687836	696547	8711	UTX35258.1	687836	688216	hypothetical protein
687836	696547	8711	UTX35259.1	688485	689294	hypothetical protein
687836	696547	8711	UTX35266.1	696317	696547	hypothetical protein
687836	696547	8711	UTX35798.1	695414	696235	IS3 family transposase
687836	696547	8711	UTX35264.1	693994	694989	IS481 family transposase
687836	696547	8711	UTX35261.1	690760	691302	RloB family protein
704447	730950	26503	UTX35290.1	726934	727866	cation diffusion facilitator family transporter
704447	730950	26503	UTX35280.1	710126	711202	CHAT domain-containing protein
704447	730950	26503	UTX35281.1	711445	712419	Clp protease N-terminal domain-containing protein
704447	730950	26503	UTX35277.1	704875	705819	GDSL-type esterase/lipase family protein
704447	730950	26503	UTX35288.1	723963	725138	glutathione-dependent formaldehyde dehydrogenase
704447	730950	26503	UTX35276.1	704447	704758	hypothetical protein
704447	730950	26503	UTX35282.1	712416	712667	hypothetical protein
704447	730950	26503	UTX35285.1	714668	716125	hypothetical protein
704447	730950	26503	UTX35286.1	716325	716828	hypothetical protein
704447	730950	26503	UTX35287.1	716972	723781	hypothetical protein
704447	730950	26503		726479	726694	integrase core domain-containing protein
704447	730950	26503		728375	728590	integrase core domain-containing protein
704447	730950	26503	UTX35292.1	728607	729677	IS110 family transposase
704447	730950	26503	UTX35293.1	729880	730566	IS3 family transposase
704447	730950	26503	UTX35291.1	727866	728240	metalloregulator ArsR/SmtB family transcription factor
704447	730950	26503	UTX35279.1	706587	709943	N-6 DNA methylase
704447	730950	26503	UTX35289.1	725362	726294	NADP-dependent oxidoreductase
704447	730950	26503	UTX35278.1	706000	706590	recombinase family protein
704447	730950	26503	UTX35283.1	713481	714047	recombinase family protein
704447	730950	26503	UTX35284.1	714142	714654	single-stranded DNA-binding protein
704447	730950	26503	UTX35294.1	730636	730950	transposase
731059	758742	27683		754858	754992	ArsR family transcriptional regulator
731059	758742	27683	UTX35311.1	750078	750995	cation diffusion facilitator family transporter
731059	758742	27683	UTX35317.1	755445	756356	cation diffusion facilitator family transporter
731059	758742	27683	UTX35310.1	749292	750005	cation transporter
731059	758742	27683	UTX35314.1	752898	753920	cytochrome c oxidase assembly protein
731059	758742	27683	UTX35312.1	751076	751828	DsbA family protein
731059	758742	27683	UTX35303.1	742695	742985	glutaredoxin family protein
731059	758742	27683	UTX35320.1	758353	758742	heavy metal-responsive transcriptional regulator
731059	758742	27683	UTX35307.1	746239	746586	helix-turn-helix domain-containing protein
731059	758742	27683	UTX35296.1	734718	735299	hypothetical protein
731059	758742	27683	UTX35297.1	735615	736004	hypothetical protein
731059	758742	27683	UTX35298.1	736455	736826	hypothetical protein
731059	758742	27683	UTX35300.1	739431	740018	hypothetical protein
731059	758742	27683	UTX35302.1	741173	742531	hypothetical protein
731059	758742	27683	UTX35304.1	743000	743494	hypothetical protein
731059	758742	27683	UTX35305.1	745271	745864	hypothetical protein
731059	758742	27683	UTX35306.1	745980	746204	hypothetical protein
731059	758742	27683	UTX35313.1	752576	752806	hypothetical protein
731059	758742	27683	UTX35318.1	756421	756561	hypothetical protein
731059	758742	27683	UTX35800.1	743894	745237	IS256-like element ISMlu11 family transposase
731059	758742	27683	UTX35308.1	747199	748460	IS3 family transposase
731059	758742	27683		746556	747162	IS5 family transposase
731059	758742	27683	UTX35315.1	753917	754811	IS5 family transposase
731059	758742	27683	UTX35299.1	737421	738365	lysophospholipase
731059	758742	27683	UTX35301.1	740052	741176	M23 family metallopeptidase
731059	758742	27683	UTX35319.1	756833	758296	mercury(II) reductase
731059	758742	27683	UTX35309.1	748963	749295	metalloregulator ArsR/SmtB family transcription factor
731059	758742	27683	UTX35316.1	755071	755445	metalloregulator ArsR/SmtB family transcription factor
731059	758742	27683	UTX35295.1	731059	734721	relaxase domain-containing protein
731059	758742	27683		748521	748820	transposase
731059	758742	27683	UTX35801.1	751936	752520	vitamin K epoxide reductase family protein
759198	766410	7212	UTX35325.1	766309	766410	AbgT family transporter
759198	766410	7212	UTX35324.1	764475	765320	alpha/beta hydrolase
759198	766410	7212	UTX35322.1	763147	763449	antibiotic biosynthesis monooxygenase
759198	766410	7212		763485	763841	DJ-1/PfpI family protein
759198	766410	7212		765408	766176	DUF72 domain-containing protein
759198	766410	7212	UTX35321.1	760498	763086	excinuclease ABC subunit UvrA
759198	766410	7212	UTX35323.1	763925	764143	hypothetical protein
759198	766410	7212		759198	760375	IS3 family transposase
1053618	1075629	22011	UTX35570.1	1055361	1056335	ATP-binding protein
1053618	1075629	22011	UTX35817.1	1075027	1075629	ATP-binding protein
1053618	1075629	22011	UTX35582.1	1072008	1073027	cytochrome P450
1053618	1075629	22011	UTX35584.1	1075626	1076900	DNA-protecting protein DprA
1053618	1075629	22011	UTX35568.1	1054487	1054810	DUF2469 domain-containing protein
1053618	1075629	22011	UTX35571.1	1056712	1057581	hypothetical protein
1053618	1075629	22011	UTX35575.1	1062099	1062803	hypothetical protein
1053618	1075629	22011	UTX35576.1	1062793	1064397	hypothetical protein
1053618	1075629	22011	UTX35578.1	1066384	1067493	hypothetical protein
1053618	1075629	22011	UTX35581.1	1070807	1071802	hypothetical protein
1053618	1075629	22011	UTX35583.1	1073081	1073395	hypothetical protein
1053618	1075629	22011		1073519	1074684	IS3 family transposase
1053618	1075629	22011	UTX35572.1	1057709	1058716	IS481 family transposase
1053618	1075629	22011	UTX35580.1	1068187	1070865	lantibiotic dehydratase family protein
1053618	1075629	22011	UTX35816.1	1060201	1060953	MerR family transcriptional regulator
1053618	1075629	22011	UTX35574.1	1061077	1061892	NshR/TsnR family 23S rRNA methyltransferase
1053618	1075629	22011	UTX35567.1	1053618	1054370	ribonuclease HII
1053618	1075629	22011	UTX35566.1	1053022	1053621	signal peptidase I
1053618	1075629	22011	UTX35573.1	1059476	1059982	TetR/AcrR family transcriptional regulator C-terminal ligand-binding domain-containing protein
1053618	1075629	22011	UTX35579.1	1067914	1068054	thiocillin/thiostrepton family thiazolyl peptide
1053618	1075629	22011	UTX35577.1	1065032	1066387	YcaO-like family protein
1053618	1075629	22011	UTX35569.1	1054945	1055364	YraN family protein
1056712	1074684	17972	UTX35582.1	1072008	1073027	cytochrome P450
1056712	1074684	17972	UTX35571.1	1056712	1057581	hypothetical protein
1056712	1074684	17972	UTX35575.1	1062099	1062803	hypothetical protein
1056712	1074684	17972	UTX35576.1	1062793	1064397	hypothetical protein
1056712	1074684	17972	UTX35578.1	1066384	1067493	hypothetical protein
1056712	1074684	17972	UTX35581.1	1070807	1071802	hypothetical protein
1056712	1074684	17972	UTX35583.1	1073081	1073395	hypothetical protein
1056712	1074684	17972		1073519	1074684	IS3 family transposase
1056712	1074684	17972	UTX35572.1	1057709	1058716	IS481 family transposase
1056712	1074684	17972	UTX35580.1	1068187	1070865	lantibiotic dehydratase family protein
1056712	1074684	17972	UTX35816.1	1060201	1060953	MerR family transcriptional regulator
1056712	1074684	17972	UTX35574.1	1061077	1061892	NshR/TsnR family 23S rRNA methyltransferase
1056712	1074684	17972	UTX35573.1	1059476	1059982	TetR/AcrR family transcriptional regulator C-terminal ligand-binding domain-containing protein
1056712	1074684	17972	UTX35579.1	1067914	1068054	thiocillin/thiostrepton family thiazolyl peptide
1056712	1074684	17972	UTX35577.1	1065032	1066387	YcaO-like family protein
1089140	1099791	10651	UTX35596.1	1088809	1089153	AzlD domain-containing protein
1089140	1099791	10651	UTX35601.1	1093355	1094485	DUF262 domain-containing protein
1089140	1099791	10651	UTX35597.1	1089140	1089622	hypothetical protein
1089140	1099791	10651	UTX35599.1	1090843	1091343	hypothetical protein
1089140	1099791	10651	UTX35598.1	1089708	1090715	IS481 family transposase
1089140	1099791	10651	UTX35602.1	1094561	1095455	IS5 family transposase
1089140	1099791	10651	UTX35605.1	1097240	1098134	IS5 family transposase
1089140	1099791	10651	UTX35606.1	1098229	1099791	NADP-dependent phosphogluconate dehydrogenase
1089140	1099791	10651	UTX35600.1	1091548	1092462	polyphosphate kinase 2
1089140	1099791	10651	UTX35603.1	1095441	1095953	restriction endonuclease subunit M
1089140	1099791	10651	UTX35604.1	1096710	1097102	SHOCT domain-containing protein
1093355	1098134	4779	UTX35601.1	1093355	1094485	DUF262 domain-containing protein
1093355	1098134	4779	UTX35602.1	1094561	1095455	IS5 family transposase
1093355	1098134	4779	UTX35605.1	1097240	1098134	IS5 family transposase
1093355	1098134	4779	UTX35603.1	1095441	1095953	restriction endonuclease subunit M
1093355	1098134	4779	UTX35604.1	1096710	1097102	SHOCT domain-containing protein
1112018	1116109	4091	UTX35619.1	1112018	1112323	antibiotic biosynthesis monooxygenase
1112018	1116109	4091	UTX35818.1	1110183	1112102	cation-translocating P-type ATPase
1112018	1116109	4091	UTX35623.1	1115876	1116109	DUF3263 domain-containing protein
1112018	1116109	4091	UTX35620.1	1113738	1114184	hypothetical protein
1112018	1116109	4091	UTX35622.1	1115421	1115573	hypothetical protein
1112018	1116109	4091	UTX35621.1	1114305	1115312	IS481 family transposase
1112018	1116109	4091		1112572	1113327	MFS transporter
1199267	1204482	5215	UTX35696.1	1200784	1204482	DNA polymerase III subunit alpha
1199267	1204482	5215	UTX35694.1	1199267	1199986	DUF6318 family protein
1199267	1204482	5215	UTX35695.1	1200461	1200787	DUF6504 family protein
1502775	1508822	6047	UTX33739.1	1506586	1508628	AAA family ATPase
1502775	1508628	5853	UTX33739.1	1506586	1508628	AAA family ATPase
1502775	1508822	6047	UTX33733.1	1502775	1503281	hypothetical protein
1502775	1508822	6047	UTX33735.1	1505111	1505350	hypothetical protein
1502775	1508822	6047	UTX33736.1	1505412	1505717	hypothetical protein
1502775	1508822	6047	UTX33737.1	1505875	1506087	hypothetical protein
1502775	1508822	6047	UTX33738.1	1506084	1506227	hypothetical protein
1502775	1508822	6047	UTX33740.1	1508625	1508822	hypothetical protein
1502775	1508628	5853	UTX33733.1	1502775	1503281	hypothetical protein
1502775	1508628	5853	UTX33735.1	1505111	1505350	hypothetical protein
1502775	1508628	5853	UTX33736.1	1505412	1505717	hypothetical protein
1502775	1508628	5853	UTX33737.1	1505875	1506087	hypothetical protein
1502775	1508628	5853	UTX33738.1	1506084	1506227	hypothetical protein
1502775	1508628	5853	UTX33740.1	1508625	1508822	hypothetical protein
1502775	1508822	6047	UTX33734.1	1503555	1504856	phage major capsid protein
1502775	1508628	5853	UTX33734.1	1503555	1504856	phage major capsid protein
1584282	1592683	8401	UTX33802.1	1584282	1584569	AAA family ATPase
1584282	1592683	8401	UTX33803.1	1584566	1585735	AAA family ATPase
1584282	1592683	8401	UTX33806.1	1588603	1590720	DEAD/DEAH box helicase family protein
1584282	1592683	8401	UTX33804.1	1585725	1586498	DUF6414 family protein
1584282	1592683	8401	UTX33805.1	1586498	1587205	hypothetical protein
1584282	1592683	8401	UTX35831.1	1587276	1588619	IS256-like element ISMlu11 family transposase
1584282	1592683	8401	UTX33807.1	1590704	1592683	site-specific DNA-methyltransferase
1588603	1594386	5783	UTX33806.1	1588603	1590720	DEAD/DEAH box helicase family protein
1588603	1594386	5783	UTX33809.1	1593529	1593861	DUF3024 domain-containing protein
1588603	1594386	5783	UTX33808.1	1592950	1593519	hypothetical protein
1588603	1594386	5783	UTX33810.1	1593905	1594102	hypothetical protein
1588603	1594386	5783	UTX35831.1	1587276	1588619	IS256-like element ISMlu11 family transposase
1588603	1594386	5783		1594162	1594386	IS3 family transposase
1588603	1594386	5783	UTX33807.1	1590704	1592683	site-specific DNA-methyltransferase
1617668	1635304	17636	UTX35834.1	1633025	1635304	AAA family ATPase
1617668	1635304	17636	UTX33828.1	1619409	1621151	DNA repair protein RecN
1617668	1635304	17636	UTX33831.1	1623186	1624016	HAD-IIA family hydrolase
1617668	1635304	17636	UTX33832.1	1624013	1625236	hypothetical protein
1617668	1635304	17636	UTX33829.1	1621148	1622236	NAD kinase
1617668	1635304	17636	UTX33827.1	1618660	1619367	NUDIX hydrolase
1617668	1635304	17636	UTX33826.1	1617668	1618663	site-specific tyrosine recombinase XerD
1617668	1635304	17636	UTX33830.1	1622351	1623193	TlyA family RNA methyltransferase
1617668	1635304	17636	UTX33833.1	1631581	1632924	tyrosine--tRNA ligase
1823593	1835201	11608	UTX33996.1	1826746	1827384	ABC transporter ATP-binding protein
1823593	1835201	11608	UTX33998.1	1828706	1830028	ABC transporter permease
1823593	1835201	11608	UTX33997.1	1827393	1828646	FtsX-like permease family protein
1823593	1835201	11608	UTX33995.1	1826035	1826451	hypothetical protein
1823593	1835201	11608	UTX34000.1	1834524	1834835	hypothetical protein
1823593	1835201	11608		1824892	1825038	integrase core domain-containing protein
1823593	1835201	11608		1830710	1830952	integrase core domain-containing protein
1823593	1835201	11608	UTX33993.1	1823593	1824846	IS256 family transposase
1823593	1835201	11608	UTX35839.1	1831401	1832744	IS256-like element ISMlu11 family transposase
1823593	1835201	11608		1832801	1833760	IS256-like element ISMlu11 family transposase
1823593	1835201	11608	UTX33999.1	1833751	1834521	IS3 family transposase
1823593	1835201	11608	UTX33994.1	1825035	1825929	IS5 family transposase
1823593	1835201	11608		1830397	1830657	transposase
1823593	1835201	11608		1830975	1831367	transposase
1823593	1835201	11608	UTX34001.1	1834887	1835201	transposase
1826035	1830952	4917	UTX33996.1	1826746	1827384	ABC transporter ATP-binding protein
1826035	1830952	4917	UTX33998.1	1828706	1830028	ABC transporter permease
1826035	1830952	4917	UTX33997.1	1827393	1828646	FtsX-like permease family protein
1826035	1830952	4917	UTX33995.1	1826035	1826451	hypothetical protein
1826035	1830952	4917		1830710	1830952	integrase core domain-containing protein
1826035	1830952	4917		1830397	1830657	transposase
1909603	1914509	4906	UTX34062.1	1911486	1912634	aminotransferase class I/II-fold pyridoxal phosphate-dependent enzyme
1909603	1914509	4906	UTX34063.1	1912673	1913665	ATP-grasp domain-containing protein
1909603	1914509	4906	UTX34061.1	1909603	1911489	polysaccharide biosynthesis protein
1909603	1914509	4906	UTX34064.1	1913652	1914509	sugar transferase
2065590	2082869	17279	UTX34219.1	2077363	2079387	AAA family ATPase
2065590	2082869	17279	UTX34222.1	2080818	2081627	CoA pyrophosphatase
2065590	2082869	17279	UTX34206.1	2065590	2068190	DUF1998 domain-containing protein
2065590	2082869	17279	UTX34209.1	2068982	2069209	DUF4244 domain-containing protein
2065590	2082869	17279		2070510	2071121	Flp pilus assembly complex ATPase component TadA
2065590	2082869	17279	UTX34221.1	2079916	2080659	Flp pilus assembly complex ATPase component TadA
2065590	2082869	17279	UTX34205.1	2064820	2065593	GNAT family N-acetyltransferase
2065590	2082869	17279	UTX34207.1	2068106	2068549	hypothetical protein
2065590	2082869	17279	UTX34208.1	2068546	2068989	hypothetical protein
2065590	2082869	17279	UTX34212.1	2073709	2074365	hypothetical protein
2065590	2082869	17279	UTX34214.1	2075753	2076310	hypothetical protein
2065590	2082869	17279	UTX34215.1	2076313	2076615	hypothetical protein
2065590	2082869	17279	UTX34216.1	2076608	2076973	hypothetical protein
2065590	2082869	17279	UTX34217.1	2076970	2077215	hypothetical protein
2065590	2082869	17279	UTX34218.1	2077205	2077366	hypothetical protein
2065590	2082869	17279	UTX34220.1	2079384	2079590	hypothetical protein
2065590	2082869	17279	UTX34223.1	2081664	2082869	NAD(P)/FAD-dependent oxidoreductase
2065590	2082869	17279	UTX34213.1	2074733	2075581	phage major capsid protein
2065590	2082869	17279	UTX34211.1	2071155	2072744	recombinase family protein
2065590	2082869	17279	UTX34210.1	2069386	2070459	type II secretion system F family protein
2180489	2193251	12762	UTX34318.1	2186915	2188930	acetoacetate--CoA ligase
2180489	2193251	12762	UTX34319.1	2189068	2190219	glutathione S-transferase C-terminal domain-containing protein
2180489	2193251	12762	UTX34314.1	2181890	2182618	GntR family transcriptional regulator
2180489	2193251	12762	UTX34316.1	2184199	2185338	helix-turn-helix domain-containing protein
2180489	2193251	12762	UTX34315.1	2182694	2183958	IS3 family transposase
2180489	2193251	12762	UTX34320.1	2190232	2191047	MBL fold metallo-hydrolase
2180489	2193251	12762	UTX34322.1	2191674	2193251	mechanosensitive ion channel family protein
2180489	2193251	12762	UTX34313.1	2180489	2181850	MFS transporter
2180489	2193251	12762	UTX34317.1	2185483	2186856	TIGR00366 family protein
2180489	2193251	12762	UTX34321.1	2191121	2191657	universal stress protein
2182694	2188930	6236	UTX34318.1	2186915	2188930	acetoacetate--CoA ligase
2182694	2188930	6236	UTX34316.1	2184199	2185338	helix-turn-helix domain-containing protein
2182694	2188930	6236	UTX34315.1	2182694	2183958	IS3 family transposase
2182694	2188930	6236	UTX34317.1	2185483	2186856	TIGR00366 family protein
2331349	2344362	13013	UTX34432.1	2332545	2334020	aldehyde dehydrogenase family protein
2331349	2344362	13013	UTX34433.1	2334654	2335793	DNA (cytosine-5-)-methyltransferase
2331349	2344362	13013	UTX34435.1	2337169	2339043	DUF262 domain-containing protein
2331349	2344362	13013	UTX34431.1	2331349	2332284	hypothetical protein
2331349	2344362	13013	UTX34436.1	2340782	2341711	hypothetical protein
2331349	2344362	13013	UTX35854.1	2339416	2340759	IS256-like element ISMlu11 family transposase
2331349	2344362	13013	UTX34434.1	2335891	2336898	IS481 family transposase
2331349	2344362	13013	UTX34438.1	2343301	2344362	PD-(D/E)XK motif protein
2331349	2344362	13013	UTX34437.1	2341689	2343287	Z1 domain-containing protein
2334654	2339043	4389	UTX34433.1	2334654	2335793	DNA (cytosine-5-)-methyltransferase
2334654	2339043	4389	UTX34435.1	2337169	2339043	DUF262 domain-containing protein
2334654	2339043	4389	UTX34434.1	2335891	2336898	IS481 family transposase
2373116	2380708	7592	UTX34462.1	2374560	2375483	AAA family ATPase
2373116	2380708	7592	UTX34464.1	2377233	2378621	FAD-dependent oxidoreductase
2373116	2380708	7592	UTX34465.1	2378749	2379105	heavy metal-responsive transcriptional regulator
2373116	2380708	7592	UTX34463.1	2375712	2377157	mercury(II) reductase
2373116	2380708	7592	UTX34461.1	2373116	2374573	Mu transposase C-terminal domain-containing protein
2373116	2380708	7592	UTX34466.1	2379264	2379836	recombinase family protein
2373116	2380708	7592	UTX34467.1	2380040	2380708	S41 family peptidase
2616322	2622692	6370	UTX34682.1	2617118	2617255	50S ribosomal protein L34
2616322	2622692	6370	UTX35900.1	2622468	2622692	hypothetical protein
2616322	2622692	6370	UTX35897.1	2618957	2619869	IS5 family transposase
2616322	2622692	6370	UTX34680.1	2616322	2616690	membrane protein insertion efficiency factor YidD
2616322	2622692	6370	UTX35899.1	2620802	2622430	N-6 DNA methylase
2616322	2622692	6370		2618599	2618982	recombinase family protein
2616322	2622692	6370	UTX34681.1	2616691	2617089	ribonuclease P protein component
2616322	2622692	6370	UTX35898.1	2619916	2620746	XamI family restriction endonuclease
2619916	2627954	8038	UTX35908.1	2627535	2627954	DUF6527 family protein
2619916	2627954	8038	UTX35900.1	2622468	2622692	hypothetical protein
2619916	2627954	8038	UTX35902.1	2623660	2623911	hypothetical protein
2619916	2627954	8038	UTX35903.1	2624023	2624316	hypothetical protein
2619916	2627954	8038	UTX35904.1	2624495	2624818	hypothetical protein
2619916	2627954	8038	UTX35905.1	2625285	2625602	hypothetical protein
2619916	2627954	8038	UTX35906.1	2625842	2626120	hypothetical protein
2619916	2627954	8038	UTX35907.1	2626905	2627330	hypothetical protein
2619916	2627954	8038	UTX35899.1	2620802	2622430	N-6 DNA methylase
2619916	2627954	8038	UTX35919.1	2626523	2626765	NrdH-redoxin
2619916	2627954	8038	UTX35901.1	2623049	2623663	ParA family protein
2619916	2627954	8038	UTX35909.1	2627951	2629174	ThiF family adenylyltransferase
2619916	2627954	8038	UTX35898.1	2619916	2620746	XamI family restriction endonuclease
2627951	2653369	25418	UTX35918.1	2635273	2638014	class I SAM-dependent DNA methyltransferase
2627951	2653369	25418	UTX35882.1	2641938	2642387	DUF4913 domain-containing protein
2627951	2653369	25418	UTX35908.1	2627535	2627954	DUF6527 family protein
2627951	2653369	25418	UTX35912.1	2629935	2631032	helix-turn-helix domain-containing protein
2627951	2653369	25418	UTX35891.1	2651683	2651910	helix-turn-helix domain-containing protein
2627951	2653369	25418	UTX35915.1	2632184	2632849	HNH endonuclease family protein
2627951	2653369	25418	UTX35914.1	2631836	2632078	hypothetical protein
2627951	2653369	25418	UTX35916.1	2633447	2634361	hypothetical protein
2627951	2653369	25418	UTX35917.1	2634515	2634913	hypothetical protein
2627951	2653369	25418	UTX35878.1	2638421	2638759	hypothetical protein
2627951	2653369	25418	UTX35881.1	2640823	2641941	hypothetical protein
2627951	2653369	25418	UTX35883.1	2642442	2642864	hypothetical protein
2627951	2653369	25418	UTX35885.1	2644624	2646306	hypothetical protein
2627951	2653369	25418	UTX35886.1	2646310	2647827	hypothetical protein
2627951	2653369	25418	UTX35887.1	2647827	2649755	hypothetical protein
2627951	2653369	25418	UTX35888.1	2649881	2650588	hypothetical protein
2627951	2653369	25418	UTX35889.1	2650626	2650898	hypothetical protein
2627951	2653369	25418	UTX35890.1	2650913	2651536	hypothetical protein
2627951	2653369	25418	UTX35892.1	2651903	2653369	hypothetical protein
2627951	2653369	25418	UTX35879.1	2639005	2639388	MobC family plasmid mobilization relaxosome protein
2627951	2653369	25418	UTX35910.1	2629149	2629418	multiubiquitin domain-containing protein
2627951	2653369	25418	UTX35913.1	2631224	2631796	recombinase family protein
2627951	2653369	25418	UTX35880.1	2639385	2640839	relaxase/mobilization nuclease domain-containing protein
2627951	2653369	25418	UTX35909.1	2627951	2629174	ThiF family adenylyltransferase
2627951	2653369	25418	UTX35884.1	2642934	2644574	TraM recognition domain-containing protein
2627951	2653369	25418	UTX35911.1	2629614	2629910	type II toxin-antitoxin system RelE/ParE family toxin
2629614	2656725	27111	UTX35896.1	2655718	2656725	BlaI/MecI/CopY family transcriptional regulator
2629614	2656725	27111	UTX35918.1	2635273	2638014	class I SAM-dependent DNA methyltransferase
2629614	2656725	27111	UTX35882.1	2641938	2642387	DUF4913 domain-containing protein
2629614	2656725	27111	UTX35912.1	2629935	2631032	helix-turn-helix domain-containing protein
2629614	2656725	27111	UTX35891.1	2651683	2651910	helix-turn-helix domain-containing protein
2629614	2656725	27111	UTX35915.1	2632184	2632849	HNH endonuclease family protein
2629614	2656725	27111	UTX35914.1	2631836	2632078	hypothetical protein
2629614	2656725	27111	UTX35916.1	2633447	2634361	hypothetical protein
2629614	2656725	27111	UTX35917.1	2634515	2634913	hypothetical protein
2629614	2656725	27111	UTX35878.1	2638421	2638759	hypothetical protein
2629614	2656725	27111	UTX35881.1	2640823	2641941	hypothetical protein
2629614	2656725	27111	UTX35883.1	2642442	2642864	hypothetical protein
2629614	2656725	27111	UTX35885.1	2644624	2646306	hypothetical protein
2629614	2656725	27111	UTX35886.1	2646310	2647827	hypothetical protein
2629614	2656725	27111	UTX35887.1	2647827	2649755	hypothetical protein
2629614	2656725	27111	UTX35888.1	2649881	2650588	hypothetical protein
2629614	2656725	27111	UTX35889.1	2650626	2650898	hypothetical protein
2629614	2656725	27111	UTX35890.1	2650913	2651536	hypothetical protein
2629614	2656725	27111	UTX35892.1	2651903	2653369	hypothetical protein
2629614	2656725	27111	UTX35894.1	2654438	2655016	hypothetical protein
2629614	2656725	27111	UTX35895.1	2655072	2655317	hypothetical protein
2629614	2656725	27111	UTX35879.1	2639005	2639388	MobC family plasmid mobilization relaxosome protein
2629614	2656725	27111	UTX35893.1	2653380	2654438	peptidoglycan DD-metalloendopeptidase family protein
2629614	2656725	27111	UTX35913.1	2631224	2631796	recombinase family protein
2629614	2656725	27111	UTX35880.1	2639385	2640839	relaxase/mobilization nuclease domain-containing protein
2629614	2656725	27111	UTX35884.1	2642934	2644574	TraM recognition domain-containing protein
2629614	2656725	27111	UTX35911.1	2629614	2629910	type II toxin-antitoxin system RelE/ParE family toxin
V017
Island start	Island end	Length	Gene name	Gene start	Gene end	Product
11222	24054	12832	WP_144786684.1	23827	24054	amphi-Trp domain-containing protein
11222	24054	12832	WP_020624432.1	11222	11383	hypothetical protein
11222	24054	12832	WP_221625879.1	11720	11944	hypothetical protein
11222	24054	12832	WP_185194478.1	14851	15108	hypothetical protein
11222	24054	12832	WP_144786710.1	15105	15779	hypothetical protein
11222	24054	12832	WP_144825641.1	15772	18657	hypothetical protein
11222	24054	12832		11921	12418	integrase core domain-containing protein
11222	24054	12832		22188	22670	integrase core domain-containing protein
11222	24054	12832	WP_031943827.1	20451	21974	IS21 family transposase
11222	24054	12832	WP_010078636.1	19669	20454	IS21-like element helper ATPase IstB
11222	24054	12832	WP_185194737.1	12454	13797	IS256 family transposase
11222	24054	12832	WP_144786685.1	22962	23750	queuosine precursor transporter
11222	24054	12832		13834	14513	transposase
11222	24054	12832		18868	19541	transposase
424106	429761	5655	WP_159832863.1	427395	428396	glycosyltransferase
424106	429761	5655	WP_135019429.1	424106	424396	hypothetical protein
424106	429761	5655	WP_135019428.1	425776	427395	hypothetical protein
424106	429761	5655	WP_210079166.1	428880	429761	hypothetical protein
424106	429761	5655	WP_095353390.1	424413	425666	IS256 family transposase
538113	553711	15598	WP_070708700.1	549346	550218	glucose-1-phosphate thymidylyltransferase RfbA
538113	553711	15598	WP_136940085.1	538113	539075	glycosyltransferase
538113	553711	15598	WP_240756407.1	539086	540198	glycosyltransferase
538113	553711	15598	WP_070708701.1	543600	544358	glycosyltransferase
538113	553711	15598	WP_185194669.1	552566	553711	glycosyltransferase
538113	553711	15598	WP_141762489.1	541677	542522	glycosyltransferase family 2 protein
538113	553711	15598	WP_168167984.1	542719	543603	glycosyltransferase family 2 protein
538113	553711	15598	WP_070708698.1	551643	552569	glycosyltransferase family 2 protein
538113	553711	15598	WP_185194668.1	548675	549319	hypothetical protein
538113	553711	15598	WP_070708699.1	550322	551590	hypothetical protein
538113	553711	15598	WP_031943827.1	546214	547737	IS21 family transposase
538113	553711	15598	WP_010078636.1	547734	548519	IS21-like element helper ATPase IstB
538113	553711	15598	WP_012750929.1	540257	541600	IS256 family transposase
538113	553711	15598	WP_036382543.1	544723	545976	IS256 family transposase
541677	545976	4299	WP_070708701.1	543600	544358	glycosyltransferase
541677	545976	4299	WP_141762489.1	541677	542522	glycosyltransferase family 2 protein
541677	545976	4299	WP_168167984.1	542719	543603	glycosyltransferase family 2 protein
541677	545976	4299	WP_036382543.1	544723	545976	IS256 family transposase
548675	554751	6076	WP_070708700.1	549346	550218	glucose-1-phosphate thymidylyltransferase RfbA
548675	554751	6076	WP_185194669.1	552566	553711	glycosyltransferase
548675	554751	6076	WP_070708698.1	551643	552569	glycosyltransferase family 2 protein
548675	554751	6076	WP_070708696.1	553753	554751	glycosyltransferase family 2 protein
548675	554751	6076	WP_185194668.1	548675	549319	hypothetical protein
548675	554751	6076	WP_070708699.1	550322	551590	hypothetical protein
626774	645529	18755	WP_041105078.1	643850	644695	alpha/beta hydrolase
626774	645529	18755	WP_201749648.1	634161	636179	copper-translocating P-type ATPase
626774	645529	18755	WP_041102733.1	633400	634101	DUF305 domain-containing protein
626774	645529	18755	WP_041105080.1	644783	645529	DUF72 domain-containing protein
626774	645529	18755	WP_002854316.1	630758	631168	four-helix bundle copper-binding protein
626774	645529	18755	WP_041102735.1	631265	632149	fructose bisphosphate aldolase
626774	645529	18755	WP_002854301.1	636904	638046	HAMP domain-containing histidine kinase
626774	645529	18755	WP_002854303.1	636477	636806	heavy-metal-associated domain-containing protein
626774	645529	18755	WP_002854299.1	638925	639791	hypothetical protein
626774	645529	18755		630106	630417	integrase core domain-containing protein
626774	645529	18755	WP_185194745.1	626774	627924	IS3 family transposase
626774	645529	18755		628005	628903	IS3 family transposase
626774	645529	18755	WP_144786150.1	628960	629766	IS3 family transposase
626774	645529	18755		642191	643368	IS3 family transposase
626774	645529	18755	WP_041102731.1	640404	641969	multicopper oxidase family protein
626774	645529	18755	WP_036340673.1	638043	638768	response regulator transcription factor
626774	645529	18755	WP_041102734.1	632256	633311	type II glyceraldehyde-3-phosphate dehydrogenase
636477	643368	6891	WP_002854301.1	636904	638046	HAMP domain-containing histidine kinase
636477	643368	6891	WP_002854303.1	636477	636806	heavy-metal-associated domain-containing protein
636477	643368	6891	WP_002854299.1	638925	639791	hypothetical protein
636477	643368	6891		642191	643368	IS3 family transposase
636477	643368	6891	WP_041102731.1	640404	641969	multicopper oxidase family protein
636477	643368	6891	WP_036340673.1	638043	638768	response regulator transcription factor
968547	977492	8945	WP_010078879.1	970464	970769	antibiotic biosynthesis monooxygenase
968547	977492	8945	WP_010078873.1	975006	975278	DUF3263 domain-containing protein
968547	977492	8945		969913	970548	HAD-IC family P-type ATPase
968547	977492	8945	WP_095346850.1	974390	974965	hypothetical protein
968547	977492	8945	WP_134417058.1	973902	974309	ImmA/IrrE family metallo-endopeptidase
968547	977492	8945	WP_002854328.1	968547	969800	IS256 family transposase
968547	977492	8945		970903	971082	MFS transporter
968547	977492	8945	WP_002857127.1	976866	977492	oligoribonuclease
968547	977492	8945	WP_010078876.1	973009	973764	phage Gp37/Gp68 family protein
968547	977492	8945	WP_010078872.1	975378	976568	site-specific integrase
968547	977492	8945	WP_095346851.1	971829	973037	three-Cys-motif partner protein TcmP
1038644	1052471	13827	WP_052520104.1	1038644	1038961	hypothetical protein
1038644	1052471	13827	WP_101967810.1	1044426	1044932	hypothetical protein
1038644	1052471	13827	WP_041102996.1	1045025	1046221	hypothetical protein
1038644	1052471	13827	WP_036381595.1	1050603	1051682	hypothetical protein
1038644	1052471	13827	WP_012750929.1	1040217	1041560	IS256 family transposase
1038644	1052471	13827		1047255	1048184	IS256 family transposase
1038644	1052471	13827	WP_042752856.1	1048241	1049584	IS256 family transposase
1038644	1052471	13827	WP_185194703.1	1039413	1040207	IS3 family transposase
1038644	1052471	13827	WP_167755892.1	1042388	1044067	P-loop NTPase fold protein
1038644	1052471	13827	WP_041102998.1	1046218	1046973	TatD family hydrolase
1038644	1052471	13827	WP_036381598.1	1051779	1052471	TetR/AcrR family transcriptional regulator C-terminal domain-containing protein
1038644	1052471	13827	WP_185194702.1	1039117	1039416	transposase
1038644	1052471	13827		1049615	1049950	transposase
1104860	1115783	10923	WP_036383758.1	1109661	1110143	6,7-dimethyl-8-ribityllumazine synthase
1104860	1115783	10923		1111899	1112033	ArsR family transcriptional regulator
[truncated: 2,531 more rows]

## Sheet: Table S3
AKS4c		AS2		V017		CW.Ay		TU02		SGAir0127		SB1254		S1		RIT305		ML		NCCP 16831		MT1631313
Actinobacteria bacterium	Actinobacteria	Corynebacterium striatum	Actinobacteria	Micrococcus luteus	Actinobacteria	Corynebacterium striatum	Actinobacteria	Micrococcus luteus	Actinobacteria	Micrococcus luteus	Actinobacteria	Micrococcus luteus	Actinobacteria	Arthrobacter arilaitensis	Actinobacteria	Micrococcus luteus	Actinobacteria	Micrococcus luteus	Actinobacteria	Micrococcus luteus	Actinobacteria	Micrococcus luteus	Actinobacteria
Propionibacterium freudenreichii	Actinobacteria	Corynebacterium glutamicum	Actinobacteria	Micrococcus luteus	Actinobacteria	Corynebacterium glutamicum	Actinobacteria	Micrococcus luteus	Actinobacteria	Micrococcus luteus	Actinobacteria	Micrococcus luteus	Actinobacteria	Propionibacterium freudenreichii	Actinobacteria	Micrococcus luteus	Actinobacteria	Micrococcus luteus	Actinobacteria	Micrococcus luteus	Actinobacteria	Micrococcus luteus	Actinobacteria
Arthrobacter arilaitensis	Actinobacteria	Micrococcus luteus	Actinobacteria	Micrococcus luteus	Actinobacteria	Micrococcus luteus	Actinobacteria	Micrococcus luteus	Actinobacteria	Micrococcus luteus	Actinobacteria	Micrococcus luteus	Actinobacteria	Propionibacterium freudenreichii	Actinobacteria	Micrococcus luteus	Actinobacteria	Micrococcus luteus	Actinobacteria	Micrococcus luteus	Actinobacteria	Micrococcus luteus	Actinobacteria
Brevibacterium linens	Actinobacteria	Micrococcus luteus	Actinobacteria	Propionibacterium freudenreichii	Actinobacteria	Micrococcus luteus	Actinobacteria	Micrococcus luteus	Actinobacteria	Micrococcus luteus	Actinobacteria	Micrococcus luteus	Actinobacteria	Micrococcus luteus	Actinobacteria	Micrococcus luteus	Actinobacteria	Micrococcus luteus	Actinobacteria	Micrococcus luteus	Actinobacteria	Micrococcus luteus	Actinobacteria
Brevibacterium linens	Actinobacteria	Mycobacterium fortuitum	Actinobacteria	Micrococcus luteus	Actinobacteria	Mycobacterium fortuitum	Actinobacteria	Micrococcus luteus	Actinobacteria	Micrococcus luteus	Actinobacteria	Micrococcus luteus	Actinobacteria	Micrococcus luteus	Actinobacteria	Micrococcus luteus	Actinobacteria	Micrococcus luteus	Actinobacteria	Micrococcus luteus	Actinobacteria	Micrococcus luteus	Actinobacteria
Arthrobacter chlorophenolicus	Actinobacteria	Aeromonas salmonicida	Proteobacteria	Micrococcus luteus	Actinobacteria	Aeromonas salmonicida	Proteobacteria	Micrococcus luteus	Proteobacteria	Micrococcus luteus	Actinobacteria	Micrococcus luteus	Actinobacteria	Micrococcus luteus	Actinobacteria	Micrococcus luteus	Actinobacteria	Micrococcus luteus	Actinobacteria	Micrococcus luteus	Actinobacteria	Micrococcus luteus	Actinobacteria
Mycobacterium marinum	Actinobacteria	Micrococcus luteus	Actinobacteria	Micrococcus luteus	Actinobacteria	Micrococcus luteus	Actinobacteria	Micrococcus luteus	Actinobacteria	Micrococcus luteus	Actinobacteria	Micrococcus luteus	Actinobacteria	Arthrobacter sp.	Actinobacteria	Micrococcus luteus	Actinobacteria	Micrococcus luteus	Actinobacteria	Micrococcus luteus	Actinobacteria	Micrococcus luteus	Actinobacteria
Rhodococcus sp.	Actinobacteria	Micrococcus luteus	Actinobacteria	Arthrobacter arilaitensis	Actinobacteria	Micrococcus luteus	Actinobacteria	Propionibacterium freudenreichii	Actinobacteria	Micrococcus luteus	Actinobacteria	Micrococcus luteus	Actinobacteria	Propionibacterium freudenreichii	Actinobacteria	Propionibacterium freudenreichii	Actinobacteria	Micrococcus luteus	Actinobacteria	Propionibacterium freudenreichii	Actinobacteria	Propionibacterium freudenreichii	Actinobacteria
Brevibacterium linens	Actinobacteria	Micrococcus luteus	Actinobacteria	Propionibacterium freudenreichii	Actinobacteria	Micrococcus luteus	Actinobacteria	Propionibacterium freudenreichii	Actinobacteria	Propionibacterium freudenreichii	Actinobacteria	Propionibacterium freudenreichii	Actinobacteria	Brevibacterium linens	Actinobacteria	Propionibacterium freudenreichii	Actinobacteria	Propionibacterium freudenreichii	Actinobacteria	Arthrobacter arilaitensis	Actinobacteria	Arthrobacter arilaitensis	Actinobacteria
Brevibacterium linens	Actinobacteria	Micrococcus luteus	Actinobacteria	Micrococcus luteus	Actinobacteria	Micrococcus luteus	Actinobacteria	Arthrobacter arilaitensis	Actinobacteria	Arthrobacter arilaitensis	Actinobacteria	Propionibacterium freudenreichii	Actinobacteria	Terrabacter sp.	Actinobacteria	Arthrobacter arilaitensis	Actinobacteria	Arthrobacter arilaitensis	Actinobacteria	Propionibacterium freudenreichii	Actinobacteria	Propionibacterium freudenreichii	Actinobacteria
Mycobacterium smegmatis	Actinobacteria	Micrococcus luteus	Actinobacteria	Arthrobacter sp.	Actinobacteria	Micrococcus luteus	Actinobacteria	Terrabacter sp.	Actinobacteria	Propionibacterium freudenreichii	Actinobacteria	Arthrobacter arilaitensis	Actinobacteria	Arthrobacter sp.	Actinobacteria	Mycobacterium avium	Actinobacteria	Terrabacter sp.	Actinobacteria	Mycobacterium avium	Actinobacteria	Mycobacterium avium	Actinobacteria
Micrococcus luteus	Actinobacteria	Propionibacterium freudenreichii	Actinobacteria	Propionibacterium freudenreichii	Actinobacteria	Propionibacterium freudenreichii	Actinobacteria	Mycobacterium avium	Actinobacteria	Mycobacterium avium	Actinobacteria	Terrabacter sp.	Actinobacteria	Arthrobacter sp.	Actinobacteria	Brevibacterium linens	Actinobacteria	Propionibacterium freudenreichii	Actinobacteria	Brevibacterium linens	Actinobacteria	Brevibacterium linens	Actinobacteria
Propionibacterium freudenreichii	Actinobacteria	Arthrobacter arilaitensis	Actinobacteria	Mycobacterium avium	Actinobacteria	Arthrobacter arilaitensis	Actinobacteria	Brevibacterium linens	Actinobacteria	Brevibacterium linens	Actinobacteria	Mycobacterium avium	Actinobacteria	Kocuria rhizophila	Actinobacteria	Arthrobacter sp.	Actinobacteria	Mycobacterium avium	Actinobacteria	Arthrobacter sp.	Actinobacteria	Arthrobacter sp.	Actinobacteria
Propionibacterium freudenreichii	Actinobacteria	Propionibacterium freudenreichii	Actinobacteria	Brevibacterium linens	Actinobacteria	Propionibacterium freudenreichii	Actinobacteria	Propionibacterium freudenreichii	Actinobacteria	Arthrobacter sp.	Actinobacteria	Brevibacterium linens	Actinobacteria	Mycobacterium marinum	Actinobacteria	Terrabacter sp.	Actinobacteria	Brevibacterium linens	Actinobacteria	Propionibacterium freudenreichii	Actinobacteria	Brevibacterium linens	Actinobacteria
Kocuria rhizophila	Actinobacteria	Arthrobacter sp.	Actinobacteria	Arthrobacter sp.	Actinobacteria	Arthrobacter sp.	Actinobacteria	Brevibacterium linens	Actinobacteria	Micrococcus luteus	Actinobacteria	Propionibacterium freudenreichii	Actinobacteria	Micrococcus terreus	Actinobacteria	Brevibacterium linens	Actinobacteria	Brevibacterium linens	Actinobacteria	Terrabacter sp.	Actinobacteria	Terrabacter sp.	Actinobacteria
Kocuria rhizophila	Actinobacteria	Mycobacterium avium	Actinobacteria	Arthrobacter sp.	Actinobacteria	Mycobacterium avium	Actinobacteria	Propionibacterium freudenreichii	Actinobacteria	Propionibacterium freudenreichii	Actinobacteria	Propionibacterium freudenreichii	Actinobacteria	Mycobacterium avium	Actinobacteria	Propionibacterium freudenreichii	Actinobacteria	Propionibacterium freudenreichii	Actinobacteria	Brevibacterium linens	Actinobacteria	Propionibacterium freudenreichii	Actinobacteria
Leifsonia xyli	Actinobacteria	Propionibacterium freudenreichii	Actinobacteria	Brevibacterium linens	Actinobacteria	Propionibacterium freudenreichii	Actinobacteria	Terrabacter sp.	Actinobacteria	Brevibacterium linens	Actinobacteria	Brevibacterium linens	Actinobacteria	Leifsonia xyli	Actinobacteria	Arthrobacter arilaitensis	Actinobacteria	Arthrobacter sp.	Actinobacteria	Propionibacterium freudenreichii	Actinobacteria	Saccharopolyspora erythraea	Actinobacteria
Gemmatimonas aurantiaca	Gemmatimonadota	Brevibacterium linens	Actinobacteria	Terrabacter sp.	Actinobacteria	Brevibacterium linens	Actinobacteria	Arthrobacter sp.	Actinobacteria	Propionibacterium freudenreichii	Actinobacteria	Arthrobacter sp.	Actinobacteria	Leifsonia xyli	Actinobacteria	Kocuria rhizophila	Actinobacteria	Propionibacterium freudenreichii	Actinobacteria	Arthrobacter sp.	Actinobacteria	Arthrobacter arilaitensis	Actinobacteria
Leifsonia xyli	Actinobacteria	Arthrobacter sp.	Actinobacteria	Arthrobacter sp.	Actinobacteria	Arthrobacter sp.	Actinobacteria	Arthrobacter sp.	Actinobacteria	Terrabacter sp.	Actinobacteria	Terrabacter sp.	Actinobacteria	Brevibacterium linens	Actinobacteria	Saccharopolyspora erythraea	Actinobacteria	Arthrobacter sp.	Actinobacteria	Saccharopolyspora erythraea	Actinobacteria	Arthrobacter sp.	Actinobacteria
Corynebacterium striatum	Actinobacteria	Brevibacterium linens	Actinobacteria	Propionibacterium freudenreichii	Actinobacteria	Brevibacterium linens	Actinobacteria	Arthrobacter arilaitensis	Actinobacteria	Propionibacterium freudenreichii	Actinobacteria	Arthrobacter sp.	Actinobacteria	Actinobacteria bacterium	Actinobacteria	Arthrobacter sp.	Actinobacteria	Brevibacterium linens	Actinobacteria	Gordonia terrae	Actinobacteria	Rhodococcus rhodochrous	Actinobacteria
Corynebacterium glutamicum	Actinobacteria	Arthrobacter sp.	Actinobacteria	Saccharopolyspora erythraea	Actinobacteria	Arthrobacter sp.	Actinobacteria	Saccharopolyspora erythraea	Actinobacteria	Saccharopolyspora erythraea	Actinobacteria	Saccharopolyspora erythraea	Actinobacteria	Brevibacterium linens	Actinobacteria	Rhodococcus rhodochrous	Actinobacteria	Kocuria rhizophila	Actinobacteria	Arthrobacter sp.	Actinobacteria	Gordonia terrae	Actinobacteria
Arthrobacter sp.	Actinobacteria	Kocuria rhizophila	Actinobacteria	Arthrobacter arilaitensis	Actinobacteria	Kocuria rhizophila	Actinobacteria	Propionibacterium freudenreichii	Actinobacteria	Arthrobacter arilaitensis	Actinobacteria	Arthrobacter sp.	Actinobacteria	Kocuria rhizophila	Actinobacteria	Gordonia terrae	Actinobacteria	Saccharopolyspora erythraea	Actinobacteria	Mycobacterium marinum	Actinobacteria	Micrococcus luteus	Actinobacteria
Mycobacterium sp.	Actinobacteria	Arthrobacter sp.	Actinobacteria	Brevibacterium linens	Actinobacteria	Arthrobacter sp.	Actinobacteria	Arthrobacter sp.	Actinobacteria	Arthrobacter sp.	Actinobacteria	Rhodococcus rhodochrous	Actinobacteria	Corynebacterium striatum	Actinobacteria	Mycobacterium smegmatis	Actinobacteria	Terrabacter sp.	Actinobacteria	Kocuria rhizophila	Actinobacteria	Propionibacterium freudenreichii	Actinobacteria
Corynebacterium efficiens	Actinobacteria	Saccharopolyspora erythraea	Actinobacteria	Brevibacterium linens	Actinobacteria	Saccharopolyspora erythraea	Actinobacteria	Kocuria rhizophila	Actinobacteria	Arthrobacter sp.	Actinobacteria	Gordonia terrae	Actinobacteria	Arthrobacter chlorophenolicus	Actinobacteria	Micrococcus luteus	Actinobacteria	Brevibacterium linens	Actinobacteria	Mycobacterium avium	Actinobacteria	Mycobacterium smegmatis	Actinobacteria
Brevibacterium linens	Actinobacteria	Terrabacter sp.	Actinobacteria	Rhodococcus rhodochrous	Actinobacteria	Terrabacter sp.	Actinobacteria	Gordonia terrae	Actinobacteria	Methylobacterium extorquens	Proteobacteria	Kocuria rhizophila	Actinobacteria	Rhodococcus sp.	Actinobacteria	Propionibacterium freudenreichii	Actinobacteria	Gordonia terrae	Actinobacteria	Mycobacterium vanbaalenii	Actinobacteria	Arthrobacter sp.	Actinobacteria
Micrococcus terreus	Actinobacteria	Janibacter sp.	Actinobacteria	Gordonia terrae	Actinobacteria	Janibacter sp.	Actinobacteria	Mycobacterium smegmatis	Actinobacteria	Gordonia terrae	Actinobacteria	Mycobacterium marinum	Actinobacteria	Rhodococcus equi	Actinobacteria	Arthrobacter sp.	Actinobacteria	Arthrobacter sp.	Actinobacteria	Nakamurella multipartita	Actinobacteria	Mycobacterium marinum	Actinobacteria
Brevibacterium linens	Actinobacteria	Propionibacterium freudenreichii	Actinobacteria	Mycobacterium smegmatis	Actinobacteria	Propionibacterium freudenreichii	Actinobacteria	Micrococcus luteus	Actinobacteria	Mycobacterium smegmatis	Actinobacteria	Nakamurella multipartita	Actinobacteria	Janibacter sp.	Actinobacteria	Mycobacterium marinum	Actinobacteria	Propionibacterium freudenreichii	Actinobacteria	Rhodococcus rhodochrous	Actinobacteria	Kocuria rhizophila	Actinobacteria
Arthrobacter sp.	Actinobacteria	Methylobacterium extorquens	Proteobacteria	Micrococcus luteus	Actinobacteria	Methylobacterium extorquens	Proteobacteria	Propionibacterium freudenreichii	Proteobacteria	Micrococcus luteus	Actinobacteria	Mycobacterium vanbaalenii	Actinobacteria	Brevibacterium linens	Actinobacteria	Propionibacterium freudenreichii	Actinobacteria	Mycobacterium marinum	Actinobacteria	Micrococcus terreus	Actinobacteria	Nakamurella multipartita	Actinobacteria
Arthrobacter sp.	Actinobacteria	Gordonia terrae	Actinobacteria	Propionibacterium freudenreichii	Actinobacteria	Gordonia terrae	Actinobacteria	Mycobacterium marinum	Actinobacteria	Propionibacterium freudenreichii	Actinobacteria	Kocuria rhizophila	Actinobacteria			Mycobacterium avium	Actinobacteria	Arthrobacter sp.	Actinobacteria	Mycobacterium smegmatis	Actinobacteria	Mycobacterium avium	Actinobacteria
Rhizhobium sp.	Pseudomonadota	Mycobacterium marinum	Actinobacteria	Janibacter sp.	Actinobacteria	Mycobacterium marinum	Actinobacteria	Mycobacterium avium	Actinobacteria	Aeromonas salmonicida	Proteobacteria	Mycobacterium branderi	Actinobacteria			Mycobacterium vanbaalenii	Actinobacteria	Mycobacterium vanbaalenii	Actinobacteria	Mycobacterium branderi	Actinobacteria	Mycobacterium vanbaalenii	Actinobacteria
		Nakamurella multipartita	Actinobacteria	Mycobacterium marinum	Actinobacteria	Nakamurella multipartita	Actinobacteria	Propionibacterium freudenreichii	Actinobacteria	Mycobacterium marinum	Actinobacteria	Arthrobacter sp.	Actinobacteria			Propionibacterium freudenreichii	Actinobacteria	Nakamurella multipartita	Actinobacteria	Rhodococcus aetherivorans	Actinobacteria	Propionibacterium freudenreichii	Actinobacteria
		Mycobacterium vanbaalenii	Actinobacteria	Propionibacterium freudenreichii	Actinobacteria	Mycobacterium vanbaalenii	Actinobacteria	Mycobacterium vanbaalenii	Actinobacteria	Kocuria rhizophila	Actinobacteria	Mycobacterium avium	Actinobacteria			Nakamurella multipartita	Actinobacteria	Corynebacterium striatum	Actinobacteria	Actinobacteria bacterium	Actinobacteria	Propionibacterium freudenreichii	Actinobacteria
		Propionibacterium freudenreichii	Actinobacteria	Nakamurella multipartita	Actinobacteria	Propionibacterium freudenreichii	Actinobacteria	Nakamurella multipartita	Actinobacteria	Propionibacterium freudenreichii	Actinobacteria	Kocuria rhizophila	Actinobacteria			Arthrobacter arilaitensis	Actinobacteria	Leifsonia xyli	Actinobacteria	Mycobacterium gordonae	Actinobacteria	Arthrobacter arilaitensis	Actinobacteria
Tn3 elements were absent in Fleming strain		Kocuria rhizophila	Actinobacteria	Kocuria rhizophila	Actinobacteria	Kocuria rhizophila	Actinobacteria	Propionibacterium freudenreichii	Actinobacteria	Nakamurella multipartita	Actinobacteria	Micrococcus terreus	Actinobacteria			Propionibacterium freudenreichii	Actinobacteria	Arthrobacter chlorophenolicus	Actinobacteria	Brevibacterium linens	Actinobacteria	Propionibacterium freudenreichii	Actinobacteria
		Rhodococcus rhodochrous	Actinobacteria	Mycobacterium avium	Actinobacteria	Rhodococcus rhodochrous	Actinobacteria	Propionibacterium freudenreichii	Actinobacteria	Mycobacterium avium	Actinobacteria	Mycobacterium gordonae	Actinobacteria			Propionibacterium freudenreichii	Actinobacteria	Arthrobacter sp.	Actinobacteria	Mycobacterium gilvum	Actinobacteria	Propionibacterium freudenreichii	Actinobacteria
		Kocuria rhizophila	Actinobacteria	Mycobacterium vanbaalenii	Proteobacteria	Kocuria rhizophila	Actinobacteria	Propionibacterium freudenreichii	Proteobacteria	Mycobacterium vanbaalenii	Actinobacteria	Rhodococcus erythropolis	Actinobacteria			Micrococcus terreus	Actinobacteria	Mycobacterium smegmatis	Actinobacteria	Kocuria rhizophila	Actinobacteria	Propionibacterium freudenreichii	Actinobacteria
		Kocuria rhizophila	Actinobacteria	Propionibacterium freudenreichii	Actinobacteria	Kocuria rhizophila	Actinobacteria	Propionibacterium freudenreichii	Actinobacteria	Propionibacterium freudenreichii	Actinobacteria	Brevibacterium linens	Actinobacteria			Propionibacterium freudenreichii	Actinobacteria	Streptomyces coelicolor	Actinobacteria	Brevibacterium linens	Actinobacteria	Leifsonia xyli	Actinobacteria
		Brevibacterium linens	Actinobacteria	Arthrobacter arilaitensis	Actinobacteria	Brevibacterium linens	Actinobacteria	Brevibacterium linens	Actinobacteria	Arthrobacter arilaitensis	Actinobacteria	Rhodococcus equi	Actinobacteria			Rhodococcus sp.	Actinobacteria	Mycobacterium avium	Actinobacteria	Arthrobacter arilaitensis	Actinobacteria	Corynebacterium striatum	Actinobacteria
		Mycobacterium sp.	Actinobacteria	Propionibacterium freudenreichii	Actinobacteria	Mycobacterium sp.	Actinobacteria	Micrococcus terreus	Actinobacteria	Propionibacterium freudenreichii	Actinobacteria	Brevibacterium linens	Actinobacteria			Mycobacterium gordonae	Actinobacteria	Mycobacterium branderi	Actinobacteria	Kocuria rhizophila	Actinobacteria	Mycobacterium gordonae	Actinobacteria
		Leifsonia xyli	Actinobacteria	Arthrobacter chlorophenolicus	Actinobacteria	Leifsonia xyli	Actinobacteria	Rhodococcus rhodochrous	Actinobacteria	Propionibacterium freudenreichii	Actinobacteria	Mycobacterium gilvum	Actinobacteria			Rhodococcus erythropolis	Actinobacteria	Propionibacterium freudenreichii	Actinobacteria	Rhodococcus equi	Actinobacteria	Mycobacterium branderi	Actinobacteria
		Mycobacterium avium	Actinobacteria	Propionibacterium freudenreichii	Actinobacteria	Mycobacterium avium	Actinobacteria	Mycobacterium gordonae	Actinobacteria	Leifsonia xyli	Actinobacteria	Kocuria rhizophila	Actinobacteria			Brevibacterium linens	Actinobacteria	Corynebacterium glutamicum	Actinobacteria	Brevibacterium linens	Actinobacteria	Kocuria rhizophila	Actinobacteria
		Mycobacterium gordonae	Actinobacteria	Leifsonia xyli	Actinobacteria	Mycobacterium gordonae	Actinobacteria	Mycobacterium gilvum	Actinobacteria	Rhodococcus rhodochrous	Actinobacteria	Brevibacterium linens	Actinobacteria			Arthrobacter arilaitensis	Actinobacteria	Streptomyces ambofaciens	Actinobacteria	Propionibacterium freudenreichii	Actinobacteria	Brevibacterium linens	Actinobacteria
		Brevibacterium linens	Actinobacteria	Kocuria rhizophila	Actinobacteria	Brevibacterium linens	Actinobacteria	Rhodococcus aetherivorans	Actinobacteria	Kocuria rhizophila	Actinobacteria	Janibacter sp.	Actinobacteria			Mycobacterium gordonae	Actinobacteria	Propionibacterium freudenreichii	Actinobacteria	Mycobacterium gordonae	Actinobacteria	Rhodococcus erythropolis	Actinobacteria
		Leifsonia xyli	Actinobacteria	Mycobacterium smegmatis	Actinobacteria	Leifsonia xyli	Actinobacteria	Mycobacterium branderi	Actinobacteria	Propionibacterium freudenreichii	Actinobacteria	Rhodococcus aetherivorans	Actinobacteria			Rhodococcus equi	Actinobacteria	Kocuria rhizophila	Actinobacteria	Kocuria rhizophila	Actinobacteria	Mycobacterium gordonae	Actinobacteria
		Propionibacterium freudenreichii	Actinobacteria	Propionibacterium freudenreichii	Actinobacteria	Propionibacterium freudenreichii	Actinobacteria	Kocuria rhizophila	Actinobacteria	Brevibacterium linens	Actinobacteria	Arthrobacter arilaitensis	Actinobacteria			Mycobacterium gilvum	Actinobacteria	Arthrobacter arilaitensis	Actinobacteria	Mycobacterium xenopi	Actinobacteria	Mycobacterium gilvum	Actinobacteria
		Mycobacterium sp.	Actinobacteria	Mycobacterium sp.	Actinobacteria	Mycobacterium sp.	Actinobacteria	Arthrobacter arilaitensis	Actinobacteria	Corynebacterium striatum	Actinobacteria	Propionibacterium freudenreichii	Actinobacteria			Rhodococcus aetherivorans	Actinobacteria	Kocuria rhizophila	Actinobacteria	Corynebacterium diphtheriae	Actinobacteria	Rhodococcus aetherivorans	Actinobacteria
		Brevibacterium linens	Actinobacteria	Mycobacterium sp.	Actinobacteria	Brevibacterium linens	Actinobacteria	Kocuria rhizophila	Actinobacteria	Brevibacterium linens	Actinobacteria	Nocardia farcinica	Actinobacteria			Brevibacterium linens	Actinobacteria	Rhodococcus rhodochrous	Actinobacteria	Leifsonia xyli	Actinobacteria	Brevibacterium linens	Actinobacteria
		Rhodococcus aetherivorans	Actinobacteria	Corynebacterium striatum	Actinobacteria	Rhodococcus aetherivorans	Actinobacteria	Brevibacterium linens	Actinobacteria	Arthrobacter chlorophenolicus	Actinobacteria	Arthrobacter chlorophenolicus	Actinobacteria			Brevibacterium linens	Actinobacteria	Nocardia farcinica	Actinobacteria	Nocardia farcinica	Actinobacteria	Arthrobacter arilaitensis	Actinobacteria
		Mycobacterium gilvum	Actinobacteria	Mycobacterium gordonae	Actinobacteria	Mycobacterium gilvum	Actinobacteria	Rhizhobium sp.	Proteobacteria	Rhodococcus erythropolis	Actinobacteria	Actinobacteria bacterium	Actinobacteria			Mycobacterium branderi	Actinobacteria	Mycobacterium gilvum	Actinobacteria	Gemmatimonas aurantiaca	Gemmatimonadetes	Corynebacterium glutamicum	Actinobacteria
		Corynebacterium jeikeium	Actinobacteria	Mycobacterium branderi	Actinobacteria	Corynebacterium jeikeium	Actinobacteria	Propionibacterium freudenreichii	Actinobacteria	Arthrobacter arilaitensis	Actinobacteria	Kocuria rhizophila	Actinobacteria			Arthrobacter arilaitensis	Actinobacteria	Saccharopolyspora erythraea	Actinobacteria	Arthrobacter chlorophenolicus	Actinobacteria	Corynebacterium diphtheriae	Actinobacteria
		Mycobacterium branderi	Actinobacteria	Leifsonia xyli	Actinobacteria	Mycobacterium branderi	Actinobacteria	Arthrobacter arilaitensis	Actinobacteria	Mycobacterium gordonae	Actinobacteria	Propionibacterium freudenreichii	Actinobacteria			Propionibacterium freudenreichii	Actinobacteria	Kocuria rhizophila	Actinobacteria	Rhodococcus erythropolis	Actinobacteria	Brevibacterium linens	Actinobacteria
		Rhodococcus equi	Actinobacteria	Rhodococcus erythropolis	Actinobacteria	Rhodococcus equi	Actinobacteria	Nocardia farcinica	Actinobacteria	Mycobacterium gilvum	Actinobacteria	Corynebacterium diphtheriae	Actinobacteria			Actinobacteria bacterium	Actinobacteria	Streptomyces aculeolatus	Actinobacteria	Mycobacterium celatum	Actinobacteria	Propionibacterium freudenreichii	Actinobacteria
		Actinobacteria bacterium	Actinobacteria	Arthrobacter arilaitensis	Actinobacteria	Actinobacteria bacterium	Actinobacteria	Rhodococcus equi	Actinobacteria	Rhodococcus aetherivorans	Actinobacteria	Methylobacterium sp.	Proteobacteria			Arthrobacter chlorophenolicus	Actinobacteria	Rhodococcus equi	Actinobacteria	Arthrobacter arilaitensis	Actinobacteria	Arthrobacter arilaitensis	Actinobacteria
		Arthrobacter arilaitensis	Actinobacteria	Mycobacterium gordonae	Actinobacteria	Arthrobacter arilaitensis	Actinobacteria	Arthrobacter arilaitensis	Actinobacteria	Mycobacterium branderi	Actinobacteria	Leifsonia xyli	Actinobacteria			Kocuria rhizophila	Actinobacteria	Brevibacterium linens	Actinobacteria	Mycobacterium bovis	Actinobacteria	Rhodococcus equi	Actinobacteria
		Kocuria rhizophila	Actinobacteria	Mycobacterium gilvum	Actinobacteria	Kocuria rhizophila	Actinobacteria	Mycobacterium gordonae	Actinobacteria	Arthrobacter arilaitensis	Actinobacteria	Mycobacterium celatum	Actinobacteria			Mycobacterium xenopi	Actinobacteria	Propionibacterium freudenreichii	Actinobacteria			Propionibacterium freudenreichii	Actinobacteria
		Gluconacetobacter diazotrophicus	Proteobacteria	Corynebacterium jeikeium	Actinobacteria	Gluconacetobacter diazotrophicus	Proteobacteria	Brevibacterium linens	Actinobacteria	Corynebacterium glutamicum	Actinobacteria	Mycobacterium bovis	Actinobacteria			Corynebacterium diphtheriae	Actinobacteria	Arthrobacter arilaitensis	Actinobacteria			Actinobacteria bacterium	Actinobacteria
		Arthrobacter chlorophenolicus	Actinobacteria	Corynebacterium glutamicum	Actinobacteria	Arthrobacter chlorophenolicus	Actinobacteria	Actinobacteria bacterium	Actinobacteria	Kocuria rhizophila	Actinobacteria	Gemmatimonas aurantiaca	Gemmatimonadetes			Frankia sp.	Actinobacteria	Rhodococcus aetherivorans	Actinobacteria			Mycobacterium xenopi	Actinobacteria
		Nocardia farcinica	Actinobacteria	Arthrobacter arilaitensis	Actinobacteria	Nocardia farcinica	Actinobacteria	Mycobacterium xenopi	Actinobacteria	Brevibacterium linens	Actinobacteria	Arthrobacter arilaitensis	Actinobacteria			Nocardia farcinica	Actinobacteria	Actinobacteria bacterium	Actinobacteria			Arthrobacter sp.	Actinobacteria
		Rhodococcus sp.	Actinobacteria	Brevibacterium linens	Actinobacteria	Rhodococcus sp.	Actinobacteria	Corynebacterium diphtheriae	Actinobacteria	Rhodococcus equi	Actinobacteria					Corynebacterium jeikeium	Actinobacteria	Corynebacterium diphtheriae	Actinobacteria			Brevibacterium linens	Actinobacteria
		Mycobacterium gordonae	Actinobacteria	Propionibacterium freudenreichii	Actinobacteria	Mycobacterium gordonae	Actinobacteria	Frankia sp.	Actinobacteria	Propionibacterium freudenreichii	Actinobacteria					Brevibacterium linens	Actinobacteria	Rhizhobium sp.	Proteobacteria			Shewanella sp.	Proteobacteria
		Mycobacterium celatum	Actinobacteria	Kocuria rhizophila	Actinobacteria	Mycobacterium celatum	Actinobacteria	Leifsonia xyli	Actinobacteria	Mycobacterium gordonae	Actinobacteria					Shewanella sp.	Proteobacteria	Arthrobacter arilaitensis	Actinobacteria			Arthrobacter chlorophenolicus	Actinobacteria
		Stappia aggregata	Proteobacteria	Propionibacterium freudenreichii	Actinobacteria	Stappia aggregata	Proteobacteria	Mycobacterium celatum	Actinobacteria	Actinobacteria bacterium	Actinobacteria					Rhodococcus erythropolis	Actinobacteria	Leifsonia xyli	Actinobacteria			Rhodococcus erythropolis	Actinobacteria
		Mycobacterium bovis	Actinobacteria	Mycobacterium avium	Actinobacteria	Mycobacterium bovis	Actinobacteria	Brevibacterium linens	Actinobacteria	Mycobacterium xenopi	Actinobacteria					Mycobacterium celatum	Actinobacteria	Burkholderia mallei	Proteobacteria			Mycobacterium celatum	Actinobacteria
				Rhodococcus equi	Actinobacteria			Gemmatimonas aurantiaca	Gemmatimonadetes	Kocuria rhizophila	Actinobacteria					Mycobacterium bovis	Actinobacteria	Mycobacterium gordonae	Actinobacteria			Arthrobacter arilaitensis	Actinobacteria
				Actinobacteria bacterium	Actinobacteria			Shewanella sp.	Actinobacteria	Leifsonia xyli	Actinobacteria					Clavibacter michiganensis	Actinobacteria	Mycobacterium celatum	Actinobacteria			Mycobacterium bovis	Actinobacteria
				Mycobacterium avium	Proteobacteria			Arthrobacter chlorophenolicus	Actinobacteria	Mycobacterium celatum	Actinobacteria					Rhodococcus erythropolis	Actinobacteria	Gemmatimonas aurantiaca	Actinobacteria
				Mycobacterium xenopi	Actinobacteria			Rhodococcus erythropolis	Actinobacteria	Brevibacterium linens	Actinobacteria					Bifidobacterium longum	Firmicutes	Corynebacterium jeikeium	Actinobacteria
				Arthrobacter arilaitensis	Actinobacteria			Kocuria rhizophila	Actinobacteria	Gemmatimonas aurantiaca	Gemmatimonadetes					Arthrobacter arilaitensis	Actinobacteria	Mycobacterium sp.	Actinobacteria
				Frankia sp.	Actinobacteria			Propionibacterium freudenreichii	Actinobacteria							Mycobacterium bovis	Actinobacteria
				Brevibacterium linens	Actinobacteria			Arthrobacter arilaitensis	Actinobacteria
				Shewanella sp.	Proteobacteria			Mycobacterium bovis	Actinobacteria
				Rhodococcus erythropolis	Actinobacteria			Mycobacterium celatum	Actinobacteria
				Rhodococcus aetherivorans	Actinobacteria			Mycobacterium bovis	Actinobacteria
								Mycobacterium smegmatis	Actinobacteria

## Sheet: Table S4
CW.Ay
Sequences	IS Family	Group	Origin	Score	E. value
significant alignments				(bits)
ISPfr16	IS30		Propionibacterium freudenreichii	1724	0
ISMlu9	IS481		Micrococcus luteus	1491	0
ISMlu10	IS481		Micrococcus luteus	1471	0
ISMlu8	IS481		Micrococcus luteus	1305	0
ISBli29	ISNCY		Brevibacterium linens	618	0
ISArsp9	ISNCY		Arthrobacter sp.	349	2e-92
ISArsp6	Tn3		Arthrobacter sp.	169	3e-38
ISArsp14	ISNCY		Arthrobacter sp.	151	6e-33
ISArsp12	IS481		Arthrobacter sp.	121	1e-23
ISPfr21	IS481		Propionibacterium freudenreichii	112	5e-21
ISAcl2	IS3	IS3	Arthrobacter chlorophenolicus	110	2e-20
ISAcba1	IS1595	ISSod11	Actinobacteria bacterium	101	1e-17
ISCmi3	IS30		Clavibacter michiganensis	101	1e-17
ISKrh2	IS481		Kocuria rhizophila	99.1	4e-17
ISMsm7	IS3	IS3	Mycobacterium smegmatis	92.5	4e-15
ISKrh4	IS30		Kocuria rhizophila	90.3	2e-14
ISRsp12	Tn3		Rhizhobium sp.	90.3	2e-14
ISRhosp5	IS3	IS51	Rhodococcus sp.	88.2	9e-14
ISMdi25	IS30		Methylobacterium dichloromethanicum	86	4e-13
ISBlo4	IS30		Bifidobacterium longum	86	4e-13
ISAcl1	IS30		Arthrobacter chlorophenolicus	83.8	2e-12
ISRe46	IS481		Rhodococcus equi	81.6	8e-12
ISLxc4	IS30		Leifsonia xyli	81.6	8e-12
IS1394	IS30		Pseudomonas alcaligenes	81.6	8e-12
ISRae1	IS481		Rhodococcus aetherivorans	79.4	4e-11
ISBli17	IS3	IS3	Brevibacterium linens	77.2	2e-10
ISGdi14	IS3	IS51	Gluconacetobacter diazotrophicus	75	8e-10
ISTesp3	IS3	IS51	Terrabacter sp.	75	8e-10
SGAir0127
Sequences producing	IS Family	Group	Origin	Score	E. value
significant alignments				(bits)
ISMlu14	IS21		Micrococcus luteus	5689	0
ISMlu7	IS30		Micrococcus luteus	3190	0
ISMlu11	IS256		Micrococcus luteus	3071	0
ISMlu2	IS256		Micrococcus luteus	2853	0
ISMlu9	IS481		Micrococcus luteus	1624	0
ISMlu10	IS481		Micrococcus luteus	1570	0
ISMlu1	IS256		Micrococcus luteus	1464	0
ISMlu8	IS481		Micrococcus luteus	1458	0
ISPfr10	IS3	IS407	Propionibacterium freudenreichii	1410	0
ISAar43	IS3	IS407	Arthrobacter arilaitensis	1365	0
ISPfr12	IS3	IS51	Propionibacterium freudenreichii	808	0
IS1601	IS256		Mycobacterium avium	549	0
ISBli29	ISNCY		Brevibacterium linens	490	0
ISArsp9	ISNCY		Arthrobacter sp.	343	9e-91
ISMlu13	ISL3		Micrococcus luteus	257	9e-65
ISPfr14	IS30		Propionibacterium freudenreichii	257	9e-65
ISBli19	IS256		Brevibacterium linens	244	7e-61
ISPfr9	IS30		Propionibacterium freudenreichii	229	3e-56
ISTesp1	IS3	IS51	Terrabacter sp.	222	2e-54
ISPfr2	ISL3		Propionibacterium freudenreichii	188	6e-44
ISSer2	IS256		Saccharopolyspora erythraea	179	2e-41
ISAar42	ISL3		Arthrobacter arilaitensis	177	1e-40
ISArsp14	ISNCY		Arthrobacter sp.	175	5e-40
ISArsp6	Tn3		Arthrobacter sp.	168	4e-38
ISMex22	Tn3		Methylobacterium extorquens	166	2e-37
ISGte1	IS256		Gordonia terrae	164	8e-37
IS1096	ISL3		Mycobacterium smegmatis	162	4e-36
ISMlu5	ISL3		Micrococcus luteus	158	8e-35
ISPfr4	ISL3		Propionibacterium freudenreichii	158	8e-35
TnAs3	Tn3		Aeromonas salmonicida	147	1e-31
ISMyma1	IS3	IS407	Mycobacterium marinum	147	1e-31
ISKrh2	IS481		Kocuria rhizophila	145	6e-31
ISPfr7	ISL3		Propionibacterium freudenreichii	138	5e-29
ISNml4	IS256		Nakamurella multipartita	136	2e-28
IS999	IS3	IS51	Mycobacterium avium	136	2e-28
ISMva4	IS256		Mycobacterium vanbaalenii	132	5e-27
ISPfr6	ISL3		Propionibacterium freudenreichii	130	2e-26
ISAar39	ISL3		Arthrobacter arilaitensis	127	1e-25
ISPfr1	ISL3		Propionibacterium freudenreichii	125	4e-25
ISPfr3	ISL3		Propionibacterium freudenreichii	123	2e-24
ISLxx4	IS481		Leifsonia xyli	121	9e-24
IS1164	IS256		Rhodococcus rhodochrous	121	9e-24
ISKrh5	IS30		Kocuria rhizophila	119	4e-23
ISPfr18	ISL3		Propionibacterium freudenreichii	112	3e-21
ISBli17	IS3	IS3	Brevibacterium linens	106	3e-19
IS5564	IS481		Corynebacterium striatum	106	3e-19
ISBli35	IS3	IS3	Brevibacterium linens	101	6e-18
ISAcl2	IS3	IS3	Arthrobacter chlorophenolicus	101	6e-18
IS1415	IS21		Rhodococcus erythropolis	99.8	3e-17
ISAar30	ISL3		Arthrobacter arilaitensis	97.6	1e-16
IS1511	IS256		Mycobacterium gordonae	97.6	1e-16
ISMgi5	IS256		Mycobacterium gilvum	95.5	5e-16
ISRae1	IS481		Rhodococcus aetherivorans	95.5	5e-16
IS1408	IS256		Mycobacterium branderi	95.5	5e-16
ISAar6	IS256		Arthrobacter arilaitensis	91.2	1e-14
ISCgl1	IS481		Corynebacterium glutamicum	91.2	1e-14
ISKrh7	IS30		Kocuria rhizophila	89	5e-14
ISBli33	IS3	IS3	Brevibacterium linens	89	5e-14
ISRe46	IS481		Rhodococcus equi	86.8	2e-13
ISPfr8	ISL3		Propionibacterium freudenreichii	86.8	2e-13
IS1512	IS256		Mycobacterium gordonae	86.8	2e-13
ISAcba1	IS1595	ISSod11	Actinobacteria bacterium	84.7	1e-12
IS1395	IS256		Mycobacterium xenopi	84.7	1e-12
ISKrh3	IS481		Kocuria rhizophila	80.4	2e-11
ISLxc3	IS30		Leifsonia xyli	80.4	2e-11
IS1407	IS256		Mycobacterium celatum	80.4	2e-11
ISBli14	ISL3		Brevibacterium linens	78.2	9e-11
ISGau8	IS30		Gemmatimonas aurantiaca	78.2	9e-11
ISRer1	IS1380		Rhodococcus erythropolis	78.2	9e-11
ISBlo4	IS30		Bifidobacterium longum	78.2	9e-11
ISAar45	IS3	IS3	Arthrobacter arilaitensis	76	4e-10
IS1081	IS256		Mycobacterium bovis	76	4e-10
MT1691313
Sequences producing	IS Family	Group	Origin	Score	E. value
significant alignments				(bits)
ISMlu14	IS21		Micrococcus luteus	5708	0
ISMlu11	IS256		Micrococcus luteus	3090	0
ISMlu1	IS256		Micrococcus luteus	3034	0
ISMlu9	IS481		Micrococcus luteus	1734	0
ISMlu8	IS481		Micrococcus luteus	1584	0
ISMlu10	IS481		Micrococcus luteus	1573	0
ISMlu2	IS256		Micrococcus luteus	1532	0
ISPfr10	IS3	IS407	Propionibacterium freudenreichii	1415	0
ISAar43	IS3	IS407	Arthrobacter arilaitensis	1370	0
ISPfr12	IS3	IS51	Propionibacterium freudenreichii	1367	0
IS1601	IS256		Mycobacterium avium	663	0
ISBli29	ISNCY		Brevibacterium linens	546	0
ISArsp9	ISNCY		Arthrobacter sp.	353	1e-93
ISBli19	IS256		Brevibacterium linens	245	4e-61
ISTesp1	IS3	IS51	Terrabacter sp.	223	1e-54
ISPfr2	ISL3		Propionibacterium freudenreichii	186	2e-43
ISSer2	IS256		Saccharopolyspora erythraea	180	2e-41
ISAar42	ISL3		Arthrobacter arilaitensis	180	2e-41
ISArsp6	Tn3		Arthrobacter sp.	169	3e-38
IS1164	IS256		Rhodococcus rhodochrous	167	1e-37
ISGte1	IS256		Gordonia terrae	165	6e-37
ISMlu5	ISL3		Micrococcus luteus	158	5e-35
ISPfr4	ISL3		Propionibacterium freudenreichii	156	2e-34
IS1096	ISL3		Mycobacterium smegmatis	156	2e-34
ISArsp14	ISNCY		Arthrobacter sp.	149	2e-32
ISMyma1	IS3	IS407	Mycobacterium marinum	147	9e-32
ISKrh2	IS481		Kocuria rhizophila	139	4e-29
ISNml4	IS256		Nakamurella multipartita	136	2e-28
IS999	IS3	IS51	Mycobacterium avium	134	8e-28
ISMva4	IS256		Mycobacterium vanbaalenii	132	3e-27
ISPfr7	ISL3		Propionibacterium freudenreichii	130	2e-26
ISPfr6	ISL3		Propionibacterium freudenreichii	130	2e-26
ISAar39	ISL3		Arthrobacter arilaitensis	128	7e-26
ISPfr1	ISL3		Propionibacterium freudenreichii	126	3e-25
ISPfr3	ISL3		Propionibacterium freudenreichii	117	1e-22
ISPfr18	ISL3		Propionibacterium freudenreichii	113	3e-21
ISLxx4	IS481		Leifsonia xyli	113	3e-21
IS5564	IS481		Corynebacterium striatum	108	5e-20
IS1512	IS256		Mycobacterium gordonae	108	5e-20
IS1408	IS256		Mycobacterium branderi	106	2e-19
ISKrh3	IS481		Kocuria rhizophila	104	1e-18
ISBli35	IS3	IS3	Brevibacterium linens	102	5e-18
IS1415	IS21		Rhodococcus erythropolis	102	5e-18
IS1511	IS256		Mycobacterium gordonae	98	9e-17
ISMgi5	IS256		Mycobacterium gilvum	95.8	4e-16
ISRae1	IS481		Rhodococcus aetherivorans	95.8	4e-16
ISBli17	IS3	IS3	Brevibacterium linens	93.6	2e-15
ISAar6	IS256		Arthrobacter arilaitensis	91.5	8e-15
ISCgl1	IS481		Corynebacterium glutamicum	91.5	8e-15
IS1132	IS256		Corynebacterium diphtheriae	91.5	8e-15
ISBli33	IS3	IS3	Brevibacterium linens	89.3	4e-14
ISPfr13	IS3	IS51	Propionibacterium freudenreichii	89.3	4e-14
ISAar30	ISL3		Arthrobacter arilaitensis	89.3	4e-14
ISRe46	IS481		Rhodococcus equi	87.1	2e-13
ISPfr8	ISL3		Propionibacterium freudenreichii	87.1	2e-13
ISAcba1	IS1595	ISSod11	Actinobacteria bacterium	85	8e-13
IS1395	IS256		Mycobacterium xenopi	85	8e-13
ISArsp12	IS481		Arthrobacter sp.	78.5	7e-11
ISBli14	ISL3		Brevibacterium linens	78.5	7e-11
ISShes11	Tn3		Shewanella sp.	78.5	7e-11
ISAcl2	IS3	IS3	Arthrobacter chlorophenolicus	78.5	7e-11
ISRer1	IS1380		Rhodococcus erythropolis	78.5	7e-11
IS1407	IS256		Mycobacterium celatum	78.5	7e-11
ISAar45	IS3	IS3	Arthrobacter arilaitensis	76.3	3e-10
IS1081	IS256		Mycobacterium bovis	76.3	3e-10
SB1254
Sequences producing	IS Family	Group	Origin	Score	E. value
significant alignments				(bits)
ISMlu14	IS21		Micrococcus luteus	4840	0
ISMlu11	IS256		Micrococcus luteus	3082	0
ISMlu1	IS256		Micrococcus luteus	3026	0
ISMlu2	IS256		Micrococcus luteus	3020	0
ISMlu7	IS30		Micrococcus luteus	2274	0
ISMlu8	IS481		Micrococcus luteus	2036	0
ISMlu10	IS481		Micrococcus luteus	1926	0
ISMlu9	IS481		Micrococcus luteus	1805	0
ISPfr10	IS3	IS407	Propionibacterium freudenreichii	1394	0
ISPfr12	IS3	IS51	Propionibacterium freudenreichii	1377	0
ISAar43	IS3	IS407	Arthrobacter arilaitensis	1366	0
ISTesp3	IS3	IS51	Terrabacter sp.	778	0
IS1601	IS256		Mycobacterium avium	687	0
ISBli29	ISNCY		Brevibacterium linens	484	0
ISPfr14	IS30		Propionibacterium freudenreichii	283	1e-72
ISPfr9	IS30		Propionibacterium freudenreichii	264	9e-67
ISBli19	IS256		Brevibacterium linens	244	6e-61
ISArsp9	ISNCY		Arthrobacter sp.	242	3e-60
ISTesp1	IS3	IS51	Terrabacter sp.	223	2e-54
ISArsp14	ISNCY		Arthrobacter sp.	199	3e-47
ISSer2	IS256		Saccharopolyspora erythraea	179	2e-41
ISArsp6	Tn3		Arthrobacter sp.	173	2e-39
IS1164	IS256		Rhodococcus rhodochrous	166	2e-37
ISGte1	IS256		Gordonia terrae	164	8e-37
ISKrh2	IS481		Kocuria rhizophila	156	3e-34
ISMyma1	IS3	IS407	Mycobacterium marinum	147	1e-31
ISNml4	IS256		Nakamurella multipartita	136	2e-28
ISMva4	IS256		Mycobacterium vanbaalenii	132	4e-27
ISKrh1	IS481		Kocuria rhizophila	127	9e-26
IS1408	IS256		Mycobacterium branderi	123	2e-24
ISArsp12	IS481		Arthrobacter sp.	117	2e-22
IS999	IS3	IS51	Mycobacterium avium	112	3e-21
ISKrh7	IS30		Kocuria rhizophila	108	6e-20
ISMcte1	IS5	IS427	Micrococcus terreus	108	6e-20
IS1512	IS256		Mycobacterium gordonae	108	6e-20
IS1415	IS21		Rhodococcus erythropolis	102	6e-18
ISBli33	IS3	IS3	Brevibacterium linens	97.7	1e-16
ISRe46	IS481		Rhodococcus equi	95.6	5e-16
ISBli35	IS3	IS3	Brevibacterium linens	95.6	5e-16
ISMgi5	IS256		Mycobacterium gilvum	95.6	5e-16
ISKrh5	IS30		Kocuria rhizophila	93.4	2e-15
ISBli17	IS3	IS3	Brevibacterium linens	93.4	2e-15
ISJs1	IS481		Janibacter sp.	93.4	2e-15
ISRae1	IS481		Rhodococcus aetherivorans	93.4	2e-15
ISAar6	IS256		Arthrobacter arilaitensis	91.2	1e-14
ISPfr13	IS3	IS51	Propionibacterium freudenreichii	89.1	5e-14
ISNfa1	IS481		Nocardia farcinica	89.1	5e-14
ISAcl2	IS3	IS3	Arthrobacter chlorophenolicus	86.9	2e-13
ISAcba1	IS1595	ISSod11	Actinobacteria bacterium	84.7	9e-13
ISKrh3	IS481		Kocuria rhizophila	84.7	9e-13
ISPfr21	IS481		Propionibacterium freudenreichii	82.6	4e-12
IS1132	IS256		Corynebacterium diphtheriae	82.6	4e-12
ISMtsp4	IS30		Methylobacterium sp.	80.4	2e-11
ISLxc3	IS30		Leifsonia xyli	80.4	2e-11
IS1407	IS256		Mycobacterium celatum	80.4	2e-11
IS1081	IS256		Mycobacterium bovis	80.4	2e-11
ISGau8	IS30		Gemmatimonas aurantiaca	78.3	8e-11
ISAar45	IS3	IS3	Arthrobacter arilaitensis	76.1	4e-10
ML
Sequences producing	IS Family	Group	Origin	Score	E. value
significant alignments				(bits)
ISMlu12	IS110		Micrococcus luteus	3210	0
ISMlu11	IS256		Micrococcus luteus	3081	0
ISMlu2	IS256		Micrococcus luteus	3036	0
ISMlu7	IS30		Micrococcus luteus	2853	0
ISMlu8	IS481		Micrococcus luteus	1880	0
ISMlu10	IS481		Micrococcus luteus	1741	0
ISMlu9	IS481		Micrococcus luteus	1736	0
ISMlu1	IS256		Micrococcus luteus	1565	0
ISPfr10	IS3	IS407	Propionibacterium freudenreichii	1393	0
ISAar43	IS3	IS407	Arthrobacter arilaitensis	1365	0
ISTesp3	IS3	IS51	Terrabacter sp.	1310	0
ISPfr12	IS3	IS51	Propionibacterium freudenreichii	1299	0
IS1601	IS256		Mycobacterium avium	665	0
ISBli29	ISNCY		Brevibacterium linens	472	0
ISBli19	IS256		Brevibacterium linens	252	3e-63
ISPfr14	IS30		Propionibacterium freudenreichii	232	2e-57
ISArsp14	ISNCY		Arthrobacter sp.	196	3e-46
ISPfr9	IS30		Propionibacterium freudenreichii	196	3e-46
ISArsp9	ISNCY		Arthrobacter sp.	191	6e-45
ISBli17	IS3	IS3	Brevibacterium linens	180	1e-41
ISKrh2	IS481		Kocuria rhizophila	178	5e-41
ISSer2	IS256		Saccharopolyspora erythraea	172	5e-39
ISTesp1	IS3	IS51	Terrabacter sp.	172	5e-39
ISBli35	IS3	IS3	Brevibacterium linens	169	2e-38
ISGte1	IS256		Gordonia terrae	165	4e-37
ISArsp6	Tn3		Arthrobacter sp.	161	9e-36
ISPfr2	ISL3		Propionibacterium freudenreichii	152	4e-33
ISMyma1	IS3	IS407	Mycobacterium marinum	148	8e-32
ISArsp5	IS110		Arthrobacter sp.	141	7e-30
ISMva4	IS256		Mycobacterium vanbaalenii	133	3e-27
ISNml4	IS256		Nakamurella multipartita	128	6e-26
IS5564	IS481		Corynebacterium striatum	128	6e-26
ISLxx4	IS481		Leifsonia xyli	126	3e-25
ISAcl2	IS3	IS3	Arthrobacter chlorophenolicus	124	1e-24
ISArsp12	IS481		Arthrobacter sp.	119	2e-23
ISMsm7	IS3	IS3	Mycobacterium smegmatis	115	5e-22
IS110	IS110		Streptomyces coelicolor	115	5e-22
IS999	IS3	IS51	Mycobacterium avium	113	2e-21
IS1408	IS256		Mycobacterium branderi	113	2e-21
ISPfr21	IS481		Propionibacterium freudenreichii	111	1e-20
ISCgl1	IS481		Corynebacterium glutamicum	111	1e-20
ISSam1	IS110		Streptomyces ambofaciens	104	9e-19
ISPfr6	ISL3		Propionibacterium freudenreichii	102	4e-18
ISKrh7	IS30		Kocuria rhizophila	100	2e-17
ISAar6	IS256		Arthrobacter arilaitensis	100	2e-17
ISKrh3	IS481		Kocuria rhizophila	100	2e-17
IS1164	IS256		Rhodococcus rhodochrous	100	2e-17
ISNfa1	IS481		Nocardia farcinica	98.2	8e-17
ISMgi5	IS256		Mycobacterium gilvum	96.1	4e-16
ISSer1	IS110		Saccharopolyspora erythraea	96.1	4e-16
ISKrh5	IS30		Kocuria rhizophila	93.9	2e-15
ISStac1	IS110	IS1111	Streptomyces aculeolatus	93.9	2e-15
ISRe46	IS481		Rhodococcus equi	89.5	3e-14
ISBli33	IS3	IS3	Brevibacterium linens	89.5	3e-14
ISPfr13	IS3	IS51	Propionibacterium freudenreichii	89.5	3e-14
ISAar30	ISL3		Arthrobacter arilaitensis	89.5	3e-14
ISRae1	IS481		Rhodococcus aetherivorans	87.4	2e-13
ISAcba1	IS1595	ISSod11	Actinobacteria bacterium	85.2	7e-13
IS1132	IS256		Corynebacterium diphtheriae	83	3e-12
ISRsp12	Tn3		Rhizhobium sp.	80.8	1e-11
ISAar45	IS3	IS3	Arthrobacter arilaitensis	80.8	1e-11
ISCARN86	IS3	IS407	Metagenomic data	80.8	1e-11
ISLxc3	IS30		Leifsonia xyli	80.8	1e-11
ISBma3	IS110		Burkholderia mallei	80.8	1e-11
IS1512	IS256		Mycobacterium gordonae	80.8	1e-11
IS1407	IS256		Mycobacterium celatum	80.8	1e-11
ISGau8	IS30		Gemmatimonas aurantiaca	78.7	7e-11
IS3501	IS3	IS51	Corynebacterium jeikeium	78.7	7e-11
ISMysp5	IS481		Mycobacterium sp.	76.5	3e-10
V017
Sequences producing	IS Family	Group	Origin	Score	E. value
significant alignments				(bits)
ISMlu14	IS21		Micrococcus luteus	5748	0
ISMlu11	IS256		Micrococcus luteus	3112	0
ISMlu1	IS256		Micrococcus luteus	3038	0
ISPfr10	IS3	IS407	Propionibacterium freudenreichii	2678	0
ISMlu2	IS256		Micrococcus luteus	1560	0
ISMlu10	IS481		Micrococcus luteus	1543	0
ISMlu9	IS481		Micrococcus luteus	1466	0
ISAar43	IS3	IS407	Arthrobacter arilaitensis	1447	0
ISPfr12	IS3	IS51	Propionibacterium freudenreichii	1377	0
ISMlu8	IS481		Micrococcus luteus	1368	0
ISArsp12	IS481		Arthrobacter sp.	899	0
ISPfr21	IS481		Propionibacterium freudenreichii	722	0
IS1601	IS256		Mycobacterium avium	676	0
ISBli29	ISNCY		Brevibacterium linens	550	0
ISArsp14	ISNCY		Arthrobacter sp.	369	2e-98
ISArsp9	ISNCY		Arthrobacter sp.	356	2e-94
ISBli19	IS256		Brevibacterium linens	247	1e-61
ISTesp1	IS3	IS51	Terrabacter sp.	225	5e-55
ISArsp6	Tn3		Arthrobacter sp.	192	3e-45
ISPfr2	ISL3		Propionibacterium freudenreichii	190	2e-44
ISSer2	IS256		Saccharopolyspora erythraea	181	7e-42
ISAar42	ISL3		Arthrobacter arilaitensis	179	3e-41
ISBli35	IS3	IS3	Brevibacterium linens	177	1e-40
ISBli17	IS3	IS3	Brevibacterium linens	172	3e-39
IS1164	IS256		Rhodococcus rhodochrous	168	6e-38
ISGte1	IS256		Gordonia terrae	166	3e-37
IS1096	ISL3		Mycobacterium smegmatis	164	1e-36
ISMlu5	ISL3		Micrococcus luteus	159	2e-35
ISPfr4	ISL3		Propionibacterium freudenreichii	159	2e-35
ISJs1	IS481		Janibacter sp.	153	2e-33
ISMyma1	IS3	IS407	Mycobacterium marinum	148	5e-32
ISPfr7	ISL3		Propionibacterium freudenreichii	140	2e-29
ISNml4	IS256		Nakamurella multipartita	137	9e-29
ISKrh2	IS481		Kocuria rhizophila	137	9e-29
IS999	IS3	IS51	Mycobacterium avium	137	9e-29
ISMva4	IS256		Mycobacterium vanbaalenii	133	2e-27
ISPfr6	ISL3		Propionibacterium freudenreichii	131	9e-27
ISAar39	ISL3		Arthrobacter arilaitensis	129	4e-26
ISPfr1	ISL3		Propionibacterium freudenreichii	127	2e-25
ISAcl2	IS3	IS3	Arthrobacter chlorophenolicus	127	2e-25
ISPfr3	ISL3		Propionibacterium freudenreichii	124	8e-25
ISLxx4	IS481		Leifsonia xyli	122	4e-24
ISKrh1	IS481		Kocuria rhizophila	120	2e-23
ISMsm7	IS3	IS3	Mycobacterium smegmatis	116	3e-22
ISPfr18	ISL3		Propionibacterium freudenreichii	113	2e-21
ISMysp4	IS481		Mycobacterium sp.	111	7e-21
ISMysp5	IS481		Mycobacterium sp.	111	7e-21
IS5564	IS481		Corynebacterium striatum	111	7e-21
IS1512	IS256		Mycobacterium gordonae	109	3e-20
IS1408	IS256		Mycobacterium branderi	107	1e-19
ISLxc2	IS481		Leifsonia xyli	103	3e-18
IS1415	IS21		Rhodococcus erythropolis	103	3e-18
ISAar30	ISL3		Arthrobacter arilaitensis	98.6	6e-17
IS1511	IS256		Mycobacterium gordonae	98.6	6e-17
ISMgi5	IS256		Mycobacterium gilvum	96.5	3e-16
IS3501	IS3	IS51	Corynebacterium jeikeium	96.5	3e-16
ISCgl1	IS481		Corynebacterium glutamicum	94.3	1e-15
ISAar6	IS256		Arthrobacter arilaitensis	92.1	6e-15
ISBli33	IS3	IS3	Brevibacterium linens	89.9	3e-14
ISPfr13	IS3	IS51	Propionibacterium freudenreichii	89.9	3e-14
ISKrh3	IS481		Kocuria rhizophila	89.9	3e-14
ISPfr8	ISL3		Propionibacterium freudenreichii	87.7	1e-13
ISMav4	IS481		Mycobacterium avium	87.7	1e-13
ISRe46	IS481		Rhodococcus equi	85.6	5e-13
ISAcba1	IS1595	ISSod11	Actinobacteria bacterium	85.6	5e-13
ISMav3	IS481		Mycobacterium avium	85.6	5e-13
IS1395	IS256		Mycobacterium xenopi	85.6	5e-13
ISAar45	IS3	IS3	Arthrobacter arilaitensis	81.2	1e-11
ISFsp14	IS1380		Frankia sp.	81.2	1e-11
ISBli14	ISL3		Brevibacterium linens	79	5e-11
ISShes11	Tn3		Shewanella sp.	79	5e-11
ISRer1	IS1380		Rhodococcus erythropolis	79	5e-11
ISRae1	IS481		Rhodococcus aetherivorans	79	5e-11
IS1407	IS256		Mycobacterium celatum	79	5e-11
IS1081	IS256		Mycobacterium bovis	79	5e-11
ISMsm9	IS481		Mycobacterium smegmatis	76.8	2e-10
AS2
Sequences producing	IS Family	Group	Origin	Score	E. value
significant alignments				(bits)
IS5564	IS481		Corynebacterium striatum	4865	0
ISCgl1	IS481		Corynebacterium glutamicum	4764	0
ISMlu11	IS256		Micrococcus luteus	3062	0
ISMlu2	IS256		Micrococcus luteus	3017	0
IS6100	IS6		Mycobacterium fortuitum	1900	0
TnAs3	Tn3		Aeromonas salmonicida	1866	0
ISMlu7	IS30		Micrococcus luteus	1859	0
ISMlu10	IS481		Micrococcus luteus	1715	0
ISMlu8	IS481		Micrococcus luteus	1611	0
ISMlu1	IS256		Micrococcus luteus	1537	0
ISMlu9	IS481		Micrococcus luteus	1492	0
ISPfr10	IS3	IS407	Propionibacterium freudenreichii	1410	0
ISAar43	IS3	IS407	Arthrobacter arilaitensis	1365	0
ISPfr12	IS3	IS51	Propionibacterium freudenreichii	1235	0
ISArsp12	IS481		Arthrobacter sp.	810	0
IS1601	IS256		Mycobacterium avium	687	0
ISPfr21	IS481		Propionibacterium freudenreichii	568	0
ISBli29	ISNCY		Brevibacterium linens	453	0
ISArsp14	ISNCY		Arthrobacter sp.	255	5e-64
ISBli19	IS256		Brevibacterium linens	244	9e-61
ISArsp9	ISNCY		Arthrobacter sp.	225	6e-55
ISKrh1	IS481		Kocuria rhizophila	186	3e-43
ISArsp6	Tn3		Arthrobacter sp.	183	1e-42
ISSer2	IS256		Saccharopolyspora erythraea	179	3e-41
ISTesp1	IS3	IS51	Terrabacter sp.	177	1e-40
ISJs1	IS481		Janibacter sp.	168	5e-38
ISPfr9	IS30		Propionibacterium freudenreichii	166	2e-37
ISMex22	Tn3		Methylobacterium extorquens	166	2e-37
ISGte1	IS256		Gordonia terrae	164	1e-36
ISMyma1	IS3	IS407	Mycobacterium marinum	147	2e-31
ISNml4	IS256		Nakamurella multipartita	136	3e-28
ISMva4	IS256		Mycobacterium vanbaalenii	132	5e-27
ISPfr14	IS30		Propionibacterium freudenreichii	132	5e-27
ISKrh2	IS481		Kocuria rhizophila	132	5e-27
IS1164	IS256		Rhodococcus rhodochrous	123	2e-24
ISKrh7	IS30		Kocuria rhizophila	117	2e-22
ISKrh5	IS30		Kocuria rhizophila	110	2e-20
ISBli17	IS3	IS3	Brevibacterium linens	110	2e-20
ISMysp7	IS256		Mycobacterium sp.	110	2e-20
ISLxx4	IS481		Leifsonia xyli	106	3e-19
IS999	IS3	IS51	Mycobacterium avium	104	2e-18
IS1511	IS256		Mycobacterium gordonae	104	2e-18
ISBli35	IS3	IS3	Brevibacterium linens	101	7e-18
ISLxc2	IS481		Leifsonia xyli	101	7e-18
ISPfr13	IS3	IS51	Propionibacterium freudenreichii	99.8	3e-17
ISMysp5	IS481		Mycobacterium sp.	99.8	3e-17
ISBli33	IS3	IS3	Brevibacterium linens	97.6	1e-16
ISRae1	IS481		Rhodococcus aetherivorans	97.6	1e-16
ISMgi5	IS256		Mycobacterium gilvum	95.5	6e-16
IS3501	IS3	IS51	Corynebacterium jeikeium	95.5	6e-16
IS1408	IS256		Mycobacterium branderi	95.5	6e-16
ISRe46	IS481		Rhodococcus equi	93.3	3e-15
ISAcba1	IS1595	ISSod11	Actinobacteria bacterium	93.3	3e-15
ISAar6	IS256		Arthrobacter arilaitensis	91.1	1e-14
ISKrh3	IS481		Kocuria rhizophila	91.1	1e-14
ISGdi14	IS3	IS51	Gluconacetobacter diazotrophicus	91.1	1e-14
ISAcl2	IS3	IS3	Arthrobacter chlorophenolicus	89	5e-14
ISNfa1	IS481		Nocardia farcinica	89	5e-14
ISRhosp6	IS481		Rhodococcus sp.	82.5	5e-12
IS1512	IS256		Mycobacterium gordonae	80.3	2e-11
IS1407	IS256		Mycobacterium celatum	80.3	2e-11
ISStag1	IS6		Stappia aggregata	78.2	1e-10
IS1081	IS256		Mycobacterium bovis	78.2	1e-10
AKS4c
Sequence	IS Family	Group	Origin	Score	E. value
significant alignments				(bits)
ISMlu7	IS30		Micrococcus luteus	3077	0
ISPfr10	IS3	IS407	Propionibacterium freudenreichii	1392	0
ISAar43	IS3	IS407	Arthrobacter arilaitensis	1338	0
ISBli29	ISNCY		Brevibacterium linens	612	0
ISPfr14	IS30		Propionibacterium freudenreichii	250	1e-62
ISBli17	IS3	IS3	Brevibacterium linens	204	8e-49
ISPfr9	IS30		Propionibacterium freudenreichii	204	8e-49
ISArsp6	Tn3		Arthrobacter sp.	191	6e-45
ISBli35	IS3	IS3	Brevibacterium linens	171	5e-39
ISArsp14	ISNCY		Arthrobacter sp.	167	1e-37
ISCef8	IS5	IS427	Corynebacterium efficiens	150	2e-32
ISAcl2	IS3	IS3	Arthrobacter chlorophenolicus	150	2e-32
ISBli8	IS5	IS427	Brevibacterium linens	141	7e-30
ISMyma1	IS3	IS407	Mycobacterium marinum	139	3e-29
ISLxx4	IS481		Leifsonia xyli	122	5e-24
IS5564	IS481		Corynebacterium striatum	106	2e-19
ISKrh7	IS30		Kocuria rhizophila	100	2e-17
ISAcba1	IS1595	ISSod11	Actinobacteria bacterium	100	2e-17
ISKrh5	IS30		Kocuria rhizophila	93.8	2e-15
ISCgl1	IS481		Corynebacterium glutamicum	93.8	2e-15
ISRsp12	Tn3		Rhizhobium sp.	89.5	3e-14
ISRhosp5	IS3	IS51	Rhodococcus sp.	87.3	2e-13
ISMcte1	IS5	IS427	Micrococcus terreus	85.1	7e-13
ISArsp12	IS481		Arthrobacter sp.	80.8	1e-11
ISLxc3	IS30		Leifsonia xyli	80.8	1e-11
ISBli25	IS3	IS51	Brevibacterium linens	78.6	6e-11
ISGau8	IS30		Gemmatimonas aurantiaca	78.6	6e-11
ISMysp5	IS481		Mycobacterium sp.	78.6	6e-11
ISBli28	IS3	IS51	Brevibacterium linens	76.4	3e-10
ISMsm7	IS3	IS3	Mycobacterium smegmatis	76.4	3e-10
RIT305
Sequences producing	IS Family	Group	Origin	Score	E. value
significant alignments				(bits)
ISMlu14	IS21		Micrococcus luteus	3699	0
ISMlu1	IS256		Micrococcus luteus	2945	0
ISMlu11	IS256		Micrococcus luteus	2783	0
ISMlu10	IS481		Micrococcus luteus	1773	0
ISMlu8	IS481		Micrococcus luteus	1771	0
ISMlu9	IS481		Micrococcus luteus	1594	0
ISMlu2	IS256		Micrococcus luteus	1546	0
ISPfr12	IS3	IS51	Propionibacterium freudenreichii	1390	0
ISPfr10	IS3	IS407	Propionibacterium freudenreichii	942	0
ISAar43	IS3	IS407	Arthrobacter arilaitensis	855	0
IS1601	IS256		Mycobacterium avium	671	0
ISBli29	ISNCY		Brevibacterium linens	457	0
ISArsp9	ISNCY		Arthrobacter sp.	353	1e-93
ISTesp1	IS3	IS51	Terrabacter sp.	240	1e-59
ISBli19	IS256		Brevibacterium linens	236	2e-58
ISPfr2	ISL3		Propionibacterium freudenreichii	188	4e-44
ISAar42	ISL3		Arthrobacter arilaitensis	178	8e-41
ISKrh2	IS481		Kocuria rhizophila	178	8e-41
ISSer2	IS256		Saccharopolyspora erythraea	171	7e-39
ISArsp6	Tn3		Arthrobacter sp.	167	1e-37
IS1164	IS256		Rhodococcus rhodochrous	167	1e-37
ISGte1	IS256		Gordonia terrae	165	7e-37
IS1096	ISL3		Mycobacterium smegmatis	162	3e-36
ISMlu5	ISL3		Micrococcus luteus	158	6e-35
ISPfr4	ISL3		Propionibacterium freudenreichii	158	6e-35
ISArsp14	ISNCY		Arthrobacter sp.	149	2e-32
ISMyma1	IS3	IS407	Mycobacterium marinum	147	1e-31
ISPfr7	ISL3		Propionibacterium freudenreichii	139	4e-29
IS999	IS3	IS51	Mycobacterium avium	139	4e-29
ISMva4	IS256		Mycobacterium vanbaalenii	132	4e-27
ISPfr6	ISL3		Propionibacterium freudenreichii	130	2e-26
ISNml4	IS256		Nakamurella multipartita	128	8e-26
ISAar39	ISL3		Arthrobacter arilaitensis	128	8e-26
ISPfr1	ISL3		Propionibacterium freudenreichii	126	4e-25
ISPfr3	ISL3		Propionibacterium freudenreichii	123	2e-24
ISMcte1	IS5	IS427	Micrococcus terreus	113	3e-21
ISPfr18	ISL3		Propionibacterium freudenreichii	113	3e-21
ISRhosp5	IS3	IS51	Rhodococcus sp.	110	1e-20
IS1512	IS256		Mycobacterium gordonae	108	6e-20
IS1415	IS21		Rhodococcus erythropolis	102	5e-18
ISBli33	IS3	IS3	Brevibacterium linens	97.9	1e-16
ISAar30	ISL3		Arthrobacter arilaitensis	97.9	1e-16
IS1511	IS256		Mycobacterium gordonae	97.9	1e-16
ISRe46	IS481		Rhodococcus equi	95.7	5e-16
ISMgi5	IS256		Mycobacterium gilvum	95.7	5e-16
ISRae1	IS481		Rhodococcus aetherivorans	95.7	5e-16
ISBli17	IS3	IS3	Brevibacterium linens	93.6	2e-15
ISBli35	IS3	IS3	Brevibacterium linens	93.6	2e-15
IS1408	IS256		Mycobacterium branderi	93.6	2e-15
ISAar6	IS256		Arthrobacter arilaitensis	91.4	1e-14
ISPfr8	ISL3		Propionibacterium freudenreichii	87.1	2e-13
ISAcba1	IS1595	ISSod11	Actinobacteria bacterium	84.9	9e-13
ISAcl2	IS3	IS3	Arthrobacter chlorophenolicus	84.9	9e-13
ISKrh3	IS481		Kocuria rhizophila	84.9	9e-13
IS1395	IS256		Mycobacterium xenopi	84.9	9e-13
IS1132	IS256		Corynebacterium diphtheriae	82.7	4e-12
ISFsp14	IS1380		Frankia sp.	80.6	2e-11
ISNfa1	IS481		Nocardia farcinica	80.6	2e-11
IS3501	IS3	IS51	Corynebacterium jeikeium	80.6	2e-11
ISBli14	ISL3		Brevibacterium linens	78.4	8e-11
ISShes11	Tn3		Shewanella sp.	78.4	8e-11
ISRer1	IS1380		Rhodococcus erythropolis	78.4	8e-11
IS1407	IS256		Mycobacterium celatum	78.4	8e-11
IS1081	IS256		Mycobacterium bovis	78.4	8e-11
ISCmi3	IS30		Clavibacter michiganensis	76.2	4e-10
TYU2
Sequences producing	IS Family	Group	Origin	Score	E. value
significant alignments				(bits)
ISMlu11	IS256		Micrococcus luteus	3078	0
ISMlu7	IS30		Micrococcus luteus	3076	0
ISMlu2	IS256		Micrococcus luteus	3033	0
ISMlu8	IS481		Micrococcus luteus	1649	0
ISMlu9	IS481		Micrococcus luteus	1608	0
ISMlu10	IS481		Micrococcus luteus	1563	0
ISMlu1	IS256		Micrococcus luteus	1541	0
ISPfr10	IS3	IS407	Propionibacterium freudenreichii	1414	0
ISPfr12	IS3	IS51	Propionibacterium freudenreichii	1372	0
ISAar43	IS3	IS407	Arthrobacter arilaitensis	1368	0
ISTesp3	IS3	IS51	Terrabacter sp.	1303	0
IS1601	IS256		Mycobacterium avium	582	0
ISBli29	ISNCY		Brevibacterium linens	470	0
ISPfr14	IS30		Propionibacterium freudenreichii	258	6e-65
ISBli19	IS256		Brevibacterium linens	238	4e-59
ISPfr9	IS30		Propionibacterium freudenreichii	236	2e-58
ISTesp1	IS3	IS51	Terrabacter sp.	223	2e-54
ISArsp14	ISNCY		Arthrobacter sp.	199	2e-47
ISArsp9	ISNCY		Arthrobacter sp.	199	2e-47
ISAar42	ISL3		Arthrobacter arilaitensis	177	8e-41
ISSer2	IS256		Saccharopolyspora erythraea	171	7e-39
ISPfr2	ISL3		Propionibacterium freudenreichii	169	3e-38
ISArsp6	Tn3		Arthrobacter sp.	169	3e-38
ISKrh2	IS481		Kocuria rhizophila	169	3e-38
ISGte1	IS256		Gordonia terrae	164	6e-37
IS1096	ISL3		Mycobacterium smegmatis	162	3e-36
ISMlu5	ISL3		Micrococcus luteus	158	6e-35
ISPfr4	ISL3		Propionibacterium freudenreichii	158	6e-35
ISMyma1	IS3	IS407	Mycobacterium marinum	147	1e-31
IS999	IS3	IS51	Mycobacterium avium	147	1e-31
ISPfr7	ISL3		Propionibacterium freudenreichii	138	4e-29
ISMva4	IS256		Mycobacterium vanbaalenii	132	4e-27
ISNml4	IS256		Nakamurella multipartita	128	8e-26
ISPfr6	ISL3		Propionibacterium freudenreichii	123	2e-24
ISPfr3	ISL3		Propionibacterium freudenreichii	123	2e-24
ISPfr1	ISL3		Propionibacterium freudenreichii	119	3e-23
ISPfr18	ISL3		Propionibacterium freudenreichii	113	3e-21
ISBli35	IS3	IS3	Brevibacterium linens	108	6e-20
ISMcte1	IS5	IS427	Micrococcus terreus	106	3e-19
IS1164	IS256		Rhodococcus rhodochrous	104	1e-18
IS1511	IS256		Mycobacterium gordonae	97.9	1e-16
ISMgi5	IS256		Mycobacterium gilvum	95.7	5e-16
ISRae1	IS481		Rhodococcus aetherivorans	95.7	5e-16
IS1408	IS256		Mycobacterium branderi	95.7	5e-16
ISKrh5	IS30		Kocuria rhizophila	93.5	2e-15
ISAar6	IS256		Arthrobacter arilaitensis	91.4	9e-15
ISKrh7	IS30		Kocuria rhizophila	89.2	4e-14
ISBli33	IS3	IS3	Brevibacterium linens	89.2	4e-14
ISRsp12	Tn3		Rhizhobium sp.	89.2	4e-14
ISPfr13	IS3	IS51	Propionibacterium freudenreichii	89.2	4e-14
ISAar30	ISL3		Arthrobacter arilaitensis	89.2	4e-14
ISNfa1	IS481		Nocardia farcinica	89.2	4e-14
ISRe46	IS481		Rhodococcus equi	87	2e-13
ISAar39	ISL3		Arthrobacter arilaitensis	87	2e-13
IS1512	IS256		Mycobacterium gordonae	87	2e-13
ISBli17	IS3	IS3	Brevibacterium linens	84.9	8e-13
ISAcba1	IS1595	ISSod11	Actinobacteria bacterium	84.9	8e-13
IS1395	IS256		Mycobacterium xenopi	84.9	8e-13
IS1132	IS256		Corynebacterium diphtheriae	82.7	4e-12
ISFsp14	IS1380		Frankia sp.	80.5	2e-11
ISLxc3	IS30		Leifsonia xyli	80.5	2e-11
IS1407	IS256		Mycobacterium celatum	80.5	2e-11
ISBli25	IS3	IS51	Brevibacterium linens	78.4	7e-11
ISGau8	IS30		Gemmatimonas aurantiaca	78.4	7e-11
ISShes11	Tn3		Shewanella sp.	78.4	7e-11
ISAcl2	IS3	IS3	Arthrobacter chlorophenolicus	78.4	7e-11
ISRer1	IS1380		Rhodococcus erythropolis	78.4	7e-11
ISKrh3	IS481		Kocuria rhizophila	78.4	7e-11
ISPfr8	ISL3		Propionibacterium freudenreichii	76.2	3e-10
ISAar45	IS3	IS3	Arthrobacter arilaitensis	76.2	3e-10
IS1081	IS256		Mycobacterium bovis	76.2	3e-10
S1
Sequences producing	IS Family	Group	Origin	Score	E. value
significant alignments				(bits)
ISAar43	IS3	IS407	Arthrobacter arilaitensis	2637	0
ISPfr10	IS3	IS407	Propionibacterium freudenreichii	1517	0
ISPfr12	IS3	IS51	Propionibacterium freudenreichii	1246	0
ISMlu8	IS481		Micrococcus luteus	1209	0
ISMlu10	IS481		Micrococcus luteus	1191	0
ISMlu9	IS481		Micrococcus luteus	1142	0
ISArsp12	IS481		Arthrobacter sp.	929	0
ISPfr21	IS481		Propionibacterium freudenreichii	753	0
ISBli29	ISNCY		Brevibacterium linens	612	0
ISTesp1	IS3	IS51	Terrabacter sp.	213	2e-51
ISArsp14	ISNCY		Arthrobacter sp.	187	1e-43
ISArsp6	Tn3		Arthrobacter sp.	171	6e-39
ISKrh1	IS481		Kocuria rhizophila	169	2e-38
ISMyma1	IS3	IS407	Mycobacterium marinum	152	4e-33
ISMcte1	IS5	IS427	Micrococcus terreus	113	2e-21
IS999	IS3	IS51	Mycobacterium avium	113	2e-21
ISLxc2	IS481		Leifsonia xyli	111	1e-20
ISLxx4	IS481		Leifsonia xyli	106	2e-19
ISBli17	IS3	IS3	Brevibacterium linens	100	2e-17
ISAcba1	IS1595	ISSod11	Actinobacteria bacterium	100	2e-17
ISBli35	IS3	IS3	Brevibacterium linens	95.9	4e-16
ISKrh2	IS481		Kocuria rhizophila	95.9	4e-16
IS5564	IS481		Corynebacterium striatum	95.9	4e-16
ISAcl2	IS3	IS3	Arthrobacter chlorophenolicus	93.8	2e-15
ISRhosp5	IS3	IS51	Rhodococcus sp.	87.3	2e-13
ISRe46	IS481		Rhodococcus equi	85.1	8e-13
ISJs1	IS481		Janibacter sp.	82.9	3e-12
ISBli33	IS3	IS3	Brevibacterium linens	80.7	2e-11
NCCP16831
Sequences producing	IS Family	Group	Origin	Score	E. value
significant alignments				(bits)
ISMlu11	IS256		Micrococcus luteus	3072	0
ISMlu7	IS30		Micrococcus luteus	2448	0
ISMlu2	IS256		Micrococcus luteus	2171	0
ISMlu9	IS481		Micrococcus luteus	1869	0
ISMlu10	IS481		Micrococcus luteus	1737	0
ISMlu8	IS481		Micrococcus luteus	1661	0
ISMlu1	IS256		Micrococcus luteus	1482	0
ISPfr10	IS3	IS407	Propionibacterium freudenreichii	1423	0
ISAar43	IS3	IS407	Arthrobacter arilaitensis	1378	0
ISPfr12	IS3	IS51	Propionibacterium freudenreichii	1168	0
IS1601	IS256		Mycobacterium avium	663	0
ISBli29	ISNCY		Brevibacterium linens	468	0
ISArsp9	ISNCY		Arthrobacter sp.	353	1e-93
ISPfr14	IS30		Propionibacterium freudenreichii	258	5e-65
ISTesp1	IS3	IS51	Terrabacter sp.	240	9e-60
ISBli19	IS256		Brevibacterium linens	236	2e-58
ISPfr9	IS30		Propionibacterium freudenreichii	230	2e-56
ISArsp6	Tn3		Arthrobacter sp.	191	9e-45
ISSer2	IS256		Saccharopolyspora erythraea	171	6e-39
ISGte1	IS256		Gordonia terrae	165	6e-37
ISArsp14	ISNCY		Arthrobacter sp.	156	2e-34
ISMyma1	IS3	IS407	Mycobacterium marinum	147	1e-31
ISKrh2	IS481		Kocuria rhizophila	143	2e-30
IS999	IS3	IS51	Mycobacterium avium	139	4e-29
ISMva4	IS256		Mycobacterium vanbaalenii	132	4e-27
ISNml4	IS256		Nakamurella multipartita	128	7e-26
IS1164	IS256		Rhodococcus rhodochrous	119	3e-23
ISMcte1	IS5	IS427	Micrococcus terreus	113	3e-21
ISMsm7	IS3	IS3	Mycobacterium smegmatis	113	3e-21
IS1408	IS256		Mycobacterium branderi	113	3e-21
ISRae1	IS481		Rhodococcus aetherivorans	104	1e-18
ISAcba1	IS1595	ISSod11	Actinobacteria bacterium	102	5e-18
IS1511	IS256		Mycobacterium gordonae	97.9	1e-16
ISBli35	IS3	IS3	Brevibacterium linens	95.8	4e-16
ISMgi5	IS256		Mycobacterium gilvum	95.8	4e-16
ISKrh5	IS30		Kocuria rhizophila	93.6	2e-15
ISBli17	IS3	IS3	Brevibacterium linens	91.4	9e-15
ISAar6	IS256		Arthrobacter arilaitensis	91.4	9e-15
ISKrh7	IS30		Kocuria rhizophila	89.3	4e-14
ISRe46	IS481		Rhodococcus equi	89.3	4e-14
ISBli33	IS3	IS3	Brevibacterium linens	89.3	4e-14
ISPfr13	IS3	IS51	Propionibacterium freudenreichii	89.3	4e-14
IS1512	IS256		Mycobacterium gordonae	87.1	2e-13
ISKrh3	IS481		Kocuria rhizophila	84.9	8e-13
IS1395	IS256		Mycobacterium xenopi	84.9	8e-13
IS1132	IS256		Corynebacterium diphtheriae	82.8	4e-12
ISLxc3	IS30		Leifsonia xyli	80.6	2e-11
ISNfa1	IS481		Nocardia farcinica	80.6	2e-11
ISGau8	IS30		Gemmatimonas aurantiaca	78.4	7e-11
ISAcl2	IS3	IS3	Arthrobacter chlorophenolicus	78.4	7e-11
ISRer1	IS1380		Rhodococcus erythropolis	78.4	7e-11
IS1407	IS256		Mycobacterium celatum	78.4	7e-11
ISAar45	IS3	IS3	Arthrobacter arilaitensis	76.3	3e-10
IS1081	IS256		Mycobacterium bovis	76.3	3e-10
