# Supplementary material for: Unveiling the genomic secrets of Micrococcus luteus through a comprehensive comparative genomics approach
Source: Front Genet. 2026 May 7;17:1778782. doi: 10.3389/fgene.2026.1778782 (PMC13189705; doi:10.3389/fgene.2026.1778782)
Supplement: Supplementary file 4 [file Supplementaryfile4.xlsx]

## Sheet: Table S1
K00001	map00010	00010 Glycolysis / Gluconeogenesis
K00001	map00071	00071 Fatty acid degradation
K00001	map00350	00350 Tyrosine metabolism
K00001	map00620	00620 Pyruvate metabolism
K00001	map00625	00625 Chloroalkane and chloroalkene degradation
K00001	map00626	00626 Naphthalene degradation
K00001	map00830	00830 Retinol metabolism
K00001	map00980	00980 Metabolism of xenobiotics by cytochrome P450
K00001	map00982	00982 Drug metabolism - cytochrome P450
K00002	map00010	00010 Glycolysis / Gluconeogenesis
K00002	map00040	00040 Pentose and glucuronate interconversions
K00002	map00053	00053 Ascorbate and aldarate metabolism
K00002	map00561	00561 Glycerolipid metabolism
K00002	map00620	00620 Pyruvate metabolism
K00002	map00930	00930 Caprolactam degradation
K00002	map01522	01522 Endocrine resistance
K00002	map05208	05208 Chemical carcinogenesis - reactive oxygen species
K00003	map00260	00260 Glycine, serine and threonine metabolism
K00003	map00270	00270 Cysteine and methionine metabolism
K00003	map00300	00300 Lysine biosynthesis
K00004	map00650	00650 Butanoate metabolism
K00005	map00561	00561 Glycerolipid metabolism
K00005	map00640	00640 Propanoate metabolism
K00006	map00564	00564 Glycerophospholipid metabolism
K00006	map04011	04011 MAPK signaling pathway - yeast
K00007	map00040	00040 Pentose and glucuronate interconversions
K00007	map00051	00051 Fructose and mannose metabolism
K00008	map00040	00040 Pentose and glucuronate interconversions
K00008	map00051	00051 Fructose and mannose metabolism
K00009	map00051	00051 Fructose and mannose metabolism
K00010	map00521	00521 Streptomycin biosynthesis
K00010	map00562	00562 Inositol phosphate metabolism
K00011	map00040	00040 Pentose and glucuronate interconversions
K00011	map00051	00051 Fructose and mannose metabolism
K00011	map00052	00052 Galactose metabolism
K00011	map00561	00561 Glycerolipid metabolism
K00011	map00790	00790 Folate biosynthesis
K00012	map00040	00040 Pentose and glucuronate interconversions
K00012	map00053	00053 Ascorbate and aldarate metabolism
K00012	map00520	00520 Amino sugar and nucleotide sugar metabolism
K00012	map00541	00541 Biosynthesis of various nucleotide sugars
K00013	map00340	00340 Histidine metabolism
K00014	map00400	00400 Phenylalanine, tyrosine and tryptophan biosynthesis
K00014	map00999	00999 Biosynthesis of various plant secondary metabolites
K00015	map00630	00630 Glyoxylate and dicarboxylate metabolism
K00016	map00010	00010 Glycolysis / Gluconeogenesis
K00016	map00270	00270 Cysteine and methionine metabolism
K00016	map00620	00620 Pyruvate metabolism
K00016	map00640	00640 Propanoate metabolism
K00016	map01522	01522 Endocrine resistance
K00016	map04066	04066 HIF-1 signaling pathway
K00016	map04922	04922 Glucagon signaling pathway
K00016	map05230	05230 Central carbon metabolism in cancer
K00018	map00260	00260 Glycine, serine and threonine metabolism
K00018	map00630	00630 Glyoxylate and dicarboxylate metabolism
K00018	map00680	00680 Methane metabolism
K00019	map00650	00650 Butanoate metabolism
K00020	map00280	00280 Valine, leucine and isoleucine degradation
K00021	map00900	00900 Terpenoid backbone biosynthesis
K00021	map04152	04152 AMPK signaling pathway
K00021	map04976	04976 Bile secretion
K00022	map00062	00062 Fatty acid elongation
K00022	map00071	00071 Fatty acid degradation
K00022	map00280	00280 Valine, leucine and isoleucine degradation
K00022	map00310	00310 Lysine degradation
K00022	map00380	00380 Tryptophan metabolism
K00022	map00650	00650 Butanoate metabolism
K00022	map00907	00907 Pinene, camphor and geraniol degradation
K00022	map00930	00930 Caprolactam degradation
K00023	map00630	00630 Glyoxylate and dicarboxylate metabolism
K00023	map00650	00650 Butanoate metabolism
K00024	map00020	00020 Citrate cycle (TCA cycle)
K00024	map00270	00270 Cysteine and methionine metabolism
K00024	map00566	00566 Sulfoquinovose metabolism
K00024	map00620	00620 Pyruvate metabolism
K00024	map00630	00630 Glyoxylate and dicarboxylate metabolism
K00024	map00680	00680 Methane metabolism
K00024	map00710	00710 Carbon fixation by Calvin cycle
K00024	map00720	00720 Other carbon fixation pathways
K00025	map00020	00020 Citrate cycle (TCA cycle)
K00025	map00270	00270 Cysteine and methionine metabolism
K00025	map00566	00566 Sulfoquinovose metabolism
K00025	map00620	00620 Pyruvate metabolism
K00025	map00630	00630 Glyoxylate and dicarboxylate metabolism
K00025	map00710	00710 Carbon fixation by Calvin cycle
K00025	map04964	04964 Proximal tubule bicarbonate reclamation
K00026	map00020	00020 Citrate cycle (TCA cycle)
K00026	map00270	00270 Cysteine and methionine metabolism
K00026	map00566	00566 Sulfoquinovose metabolism
K00026	map00620	00620 Pyruvate metabolism
K00026	map00630	00630 Glyoxylate and dicarboxylate metabolism
K00026	map00710	00710 Carbon fixation by Calvin cycle
K00027	map00620	00620 Pyruvate metabolism
K00027	map02020	02020 Two-component system
K00028	map00620	00620 Pyruvate metabolism
K00028	map00710	00710 Carbon fixation by Calvin cycle
K00029	map00620	00620 Pyruvate metabolism
K00029	map00710	00710 Carbon fixation by Calvin cycle
K00029	map03320	03320 PPAR signaling pathway
K00030	map00020	00020 Citrate cycle (TCA cycle)
K00031	map00020	00020 Citrate cycle (TCA cycle)
K00031	map00480	00480 Glutathione metabolism
K00031	map00720	00720 Other carbon fixation pathways
K00031	map04146	04146 Peroxisome
K00031	map05230	05230 Central carbon metabolism in cancer
K00032	map00030	00030 Pentose phosphate pathway
K00032	map00480	00480 Glutathione metabolism
K00033	map00030	00030 Pentose phosphate pathway
K00033	map00480	00480 Glutathione metabolism
K00034	map00030	00030 Pentose phosphate pathway
K00035	map00052	00052 Galactose metabolism
K00036	map00030	00030 Pentose phosphate pathway
K00036	map00480	00480 Glutathione metabolism
K00036	map01522	01522 Endocrine resistance
K00036	map05230	05230 Central carbon metabolism in cancer
K00036	map05415	05415 Diabetic cardiomyopathy
K00037	map00120	00120 Primary bile acid biosynthesis
K00037	map00140	00140 Steroid hormone biosynthesis
K00037	map05208	05208 Chemical carcinogenesis - reactive oxygen species
K00038	map00140	00140 Steroid hormone biosynthesis
K00039	map00040	00040 Pentose and glucuronate interconversions
K00040	map00040	00040 Pentose and glucuronate interconversions
K00041	map00040	00040 Pentose and glucuronate interconversions
K00042	map00630	00630 Glyoxylate and dicarboxylate metabolism
K00043	map00650	00650 Butanoate metabolism
K00044	map00140	00140 Steroid hormone biosynthesis
K00044	map04913	04913 Ovarian steroidogenesis
K00045	map00051	00051 Fructose and mannose metabolism
K00046	map01522	01522 Endocrine resistance
K00048	map00630	00630 Glyoxylate and dicarboxylate metabolism
K00048	map00640	00640 Propanoate metabolism
K00049	map00260	00260 Glycine, serine and threonine metabolism
K00049	map00620	00620 Pyruvate metabolism
K00049	map00630	00630 Glyoxylate and dicarboxylate metabolism
K00051	map00620	00620 Pyruvate metabolism
K00051	map00710	00710 Carbon fixation by Calvin cycle
K00052	map00290	00290 Valine, leucine and isoleucine biosynthesis
K00052	map00660	00660 C5-Branched dibasic acid metabolism
K00053	map00290	00290 Valine, leucine and isoleucine biosynthesis
K00053	map00770	00770 Pantothenate and CoA biosynthesis
K00054	map00900	00900 Terpenoid backbone biosynthesis
K00055	map00350	00350 Tyrosine metabolism
K00055	map00360	00360 Phenylalanine metabolism
K00055	map00622	00622 Xylene degradation
K00055	map00623	00623 Toluene degradation
K00057	map00564	00564 Glycerophospholipid metabolism
K00058	map00260	00260 Glycine, serine and threonine metabolism
K00058	map00270	00270 Cysteine and methionine metabolism
K00058	map00680	00680 Methane metabolism
K00058	map01522	01522 Endocrine resistance
K00059	map00061	00061 Fatty acid biosynthesis
K00059	map00333	00333 Prodigiosin biosynthesis
K00059	map00780	00780 Biotin metabolism
K00059	map01522	01522 Endocrine resistance
K00060	map00260	00260 Glycine, serine and threonine metabolism
K00061	map00140	00140 Steroid hormone biosynthesis
K00061	map00830	00830 Retinol metabolism
K00062	map00053	00053 Ascorbate and aldarate metabolism
K00063	map00053	00053 Ascorbate and aldarate metabolism
K00064	map00051	00051 Fructose and mannose metabolism
K00064	map00053	00053 Ascorbate and aldarate metabolism
K00065	map00040	00040 Pentose and glucuronate interconversions
K00066	map00051	00051 Fructose and mannose metabolism
K00066	map00520	00520 Amino sugar and nucleotide sugar metabolism
K00066	map02020	02020 Two-component system
K00067	map00521	00521 Streptomycin biosynthesis
K00067	map00523	00523 Polyketide sugar unit biosynthesis
K00067	map00541	00541 Biosynthesis of various nucleotide sugars
K00068	map00051	00051 Fructose and mannose metabolism
K00069	map00590	00590 Arachidonic acid metabolism
K00069	map01522	01522 Endocrine resistance
K00069	map05202	05202 Transcriptional misregulation in cancer
K00070	map00140	00140 Steroid hormone biosynthesis
K00070	map04913	04913 Ovarian steroidogenesis
K00070	map04925	04925 Aldosterone synthesis and secretion
K00070	map04927	04927 Cortisol synthesis and secretion
K00070	map04934	04934 Cushing syndrome
K00071	map00140	00140 Steroid hormone biosynthesis
K00071	map04960	04960 Aldosterone-regulated sodium reabsorption
K00072	map00790	00790 Folate biosynthesis
K00072	map01522	01522 Endocrine resistance
K00073	map00230	00230 Purine metabolism
K00074	map00360	00360 Phenylalanine metabolism
K00074	map00362	00362 Benzoate degradation
K00074	map00650	00650 Butanoate metabolism
K00075	map00520	00520 Amino sugar and nucleotide sugar metabolism
K00075	map00550	00550 Peptidoglycan biosynthesis
K00075	map01522	01522 Endocrine resistance
K00076	map00121	00121 Secondary bile acid biosynthesis
K00077	map00770	00770 Pantothenate and CoA biosynthesis
K00078	map00040	00040 Pentose and glucuronate interconversions
K00078	map00980	00980 Metabolism of xenobiotics by cytochrome P450
K00079	map00590	00590 Arachidonic acid metabolism
K00079	map00790	00790 Folate biosynthesis
K00079	map00980	00980 Metabolism of xenobiotics by cytochrome P450
K00079	map05204	05204 Chemical carcinogenesis - DNA adducts
K00079	map05208	05208 Chemical carcinogenesis - reactive oxygen species
K00081	map00590	00590 Arachidonic acid metabolism
K00081	map00980	00980 Metabolism of xenobiotics by cytochrome P450
K00082	map00740	00740 Riboflavin metabolism
K00083	map00940	00940 Phenylpropanoid biosynthesis
K00084	map00590	00590 Arachidonic acid metabolism
K00084	map00980	00980 Metabolism of xenobiotics by cytochrome P450
K00085	map01522	01522 Endocrine resistance
K00086	map00561	00561 Glycerolipid metabolism
K00086	map00640	00640 Propanoate metabolism
K00087	map00230	00230 Purine metabolism
K00088	map00230	00230 Purine metabolism
K00088	map00983	00983 Drug metabolism - other enzymes
K00088	map01522	01522 Endocrine resistance
K00089	map00140	00140 Steroid hormone biosynthesis
K00089	map05204	05204 Chemical carcinogenesis - DNA adducts
K00089	map05208	05208 Chemical carcinogenesis - reactive oxygen species
K00090	map00030	00030 Pentose phosphate pathway
K00090	map00260	00260 Glycine, serine and threonine metabolism
K00090	map00620	00620 Pyruvate metabolism
K00090	map00630	00630 Glyoxylate and dicarboxylate metabolism
K00091	map01522	01522 Endocrine resistance
K00093	map00680	00680 Methane metabolism
K00094	map00052	00052 Galactose metabolism
K00095	map01522	01522 Endocrine resistance
K00096	map00564	00564 Glycerophospholipid metabolism
K00097	map00750	00750 Vitamin B6 metabolism
K00098	map01522	01522 Endocrine resistance
K00099	map00900	00900 Terpenoid backbone biosynthesis
K00100	map00650	00650 Butanoate metabolism
K00101	map00620	00620 Pyruvate metabolism
K00102	map00620	00620 Pyruvate metabolism
K00103	map00053	00053 Ascorbate and aldarate metabolism
K00104	map00630	00630 Glyoxylate and dicarboxylate metabolism
K00105	map00564	00564 Glycerophospholipid metabolism
K00106	map00230	00230 Purine metabolism
K00106	map00232	00232 Caffeine metabolism
K00106	map00983	00983 Drug metabolism - other enzymes
K00106	map01522	01522 Endocrine resistance
K00106	map04146	04146 Peroxisome
K00107	map00053	00053 Ascorbate and aldarate metabolism
K00108	map00260	00260 Glycine, serine and threonine metabolism
K00108	map00670	00670 One carbon pool by folate
K00109	map00650	00650 Butanoate metabolism
K00111	map00564	00564 Glycerophospholipid metabolism
K00112	map00564	00564 Glycerophospholipid metabolism
K00113	map00564	00564 Glycerophospholipid metabolism
K00114	map00010	00010 Glycolysis / Gluconeogenesis
K00114	map00620	00620 Pyruvate metabolism
K00114	map00625	00625 Chloroalkane and chloroalkene degradation
K00115	map00030	00030 Pentose phosphate pathway
K00116	map00020	00020 Citrate cycle (TCA cycle)
K00116	map00620	00620 Pyruvate metabolism
K00117	map00030	00030 Pentose phosphate pathway
K00118	map01522	01522 Endocrine resistance
K00119	map01522	01522 Endocrine resistance
K00120	map00074	00074 Mycolic acid biosynthesis
K00121	map00010	00010 Glycolysis / Gluconeogenesis
K00121	map00071	00071 Fatty acid degradation
K00121	map00350	00350 Tyrosine metabolism
K00121	map00620	00620 Pyruvate metabolism
K00121	map00625	00625 Chloroalkane and chloroalkene degradation
K00121	map00626	00626 Naphthalene degradation
K00121	map00680	00680 Methane metabolism
K00121	map00830	00830 Retinol metabolism
K00121	map00980	00980 Metabolism of xenobiotics by cytochrome P450
K00121	map00982	00982 Drug metabolism - cytochrome P450
K00121	map04936	04936 Alcoholic liver disease
K00122	map00630	00630 Glyoxylate and dicarboxylate metabolism
K00122	map00680	00680 Methane metabolism
K00123	map00630	00630 Glyoxylate and dicarboxylate metabolism
K00123	map00680	00680 Methane metabolism
K00124	map00630	00630 Glyoxylate and dicarboxylate metabolism
K00124	map00680	00680 Methane metabolism
K00125	map00680	00680 Methane metabolism
K00126	map00630	00630 Glyoxylate and dicarboxylate metabolism
K00126	map00680	00680 Methane metabolism
K00127	map00630	00630 Glyoxylate and dicarboxylate metabolism
K00127	map00680	00680 Methane metabolism
K00128	map00010	00010 Glycolysis / Gluconeogenesis
K00128	map00053	00053 Ascorbate and aldarate metabolism
K00128	map00071	00071 Fatty acid degradation
K00128	map00280	00280 Valine, leucine and isoleucine degradation
K00128	map00310	00310 Lysine degradation
K00128	map00330	00330 Arginine and proline metabolism
K00128	map00340	00340 Histidine metabolism
K00128	map00380	00380 Tryptophan metabolism
K00128	map00410	00410 beta-Alanine metabolism
K00128	map00561	00561 Glycerolipid metabolism
K00128	map00620	00620 Pyruvate metabolism
K00128	map00625	00625 Chloroalkane and chloroalkene degradation
K00128	map00770	00770 Pantothenate and CoA biosynthesis
K00128	map00903	00903 Limonene degradation
K00128	map00981	00981 Insect hormone biosynthesis
K00128	map04936	04936 Alcoholic liver disease
K00129	map00010	00010 Glycolysis / Gluconeogenesis
K00129	map00340	00340 Histidine metabolism
K00129	map00350	00350 Tyrosine metabolism
K00129	map00360	00360 Phenylalanine metabolism
K00129	map00410	00410 beta-Alanine metabolism
K00129	map00980	00980 Metabolism of xenobiotics by cytochrome P450
K00129	map00982	00982 Drug metabolism - cytochrome P450
K00130	map00260	00260 Glycine, serine and threonine metabolism
K00130	map00670	00670 One carbon pool by folate
K00131	map00010	00010 Glycolysis / Gluconeogenesis
K00131	map00030	00030 Pentose phosphate pathway
K00132	map00620	00620 Pyruvate metabolism
K00132	map00650	00650 Butanoate metabolism
K00133	map00260	00260 Glycine, serine and threonine metabolism
K00133	map00261	00261 Monobactam biosynthesis
K00133	map00270	00270 Cysteine and methionine metabolism
K00133	map00300	00300 Lysine biosynthesis
K00134	map00010	00010 Glycolysis / Gluconeogenesis
K00134	map00710	00710 Carbon fixation by Calvin cycle
K00134	map01522	01522 Endocrine resistance
K00134	map04066	04066 HIF-1 signaling pathway
K00134	map05010	05010 Alzheimer disease
K00134	map05130	05130 Pathogenic Escherichia coli infection
K00134	map05132	05132 Salmonella infection
K00134	map05415	05415 Diabetic cardiomyopathy
K00135	map00250	00250 Alanine, aspartate and glutamate metabolism
K00135	map00310	00310 Lysine degradation
K00135	map00350	00350 Tyrosine metabolism
K00135	map00650	00650 Butanoate metabolism
K00135	map00760	00760 Nicotinate and nicotinamide metabolism
K00137	map00310	00310 Lysine degradation
K00137	map00330	00330 Arginine and proline metabolism
K00137	map00410	00410 beta-Alanine metabolism
K00138	map00010	00010 Glycolysis / Gluconeogenesis
K00138	map00620	00620 Pyruvate metabolism
K00139	map00250	00250 Alanine, aspartate and glutamate metabolism
K00139	map00650	00650 Butanoate metabolism
K00140	map00280	00280 Valine, leucine and isoleucine degradation
K00140	map00410	00410 beta-Alanine metabolism
K00140	map00562	00562 Inositol phosphate metabolism
K00140	map00640	00640 Propanoate metabolism
K00141	map00622	00622 Xylene degradation
K00141	map00623	00623 Toluene degradation
K00141	map00627	00627 Aminobenzoate degradation
K00142	map01522	01522 Endocrine resistance
K00143	map00300	00300 Lysine biosynthesis
K00145	map00220	00220 Arginine biosynthesis
K00146	map00350	00350 Tyrosine metabolism
K00146	map00360	00360 Phenylalanine metabolism
K00146	map00643	00643 Styrene degradation
K00147	map00330	00330 Arginine and proline metabolism
K00147	map00332	00332 Carbapenem biosynthesis
K00148	map00625	00625 Chloroalkane and chloroalkene degradation
K00148	map00680	00680 Methane metabolism
K00149	map00010	00010 Glycolysis / Gluconeogenesis
K00149	map00053	00053 Ascorbate and aldarate metabolism
K00149	map00071	00071 Fatty acid degradation
K00149	map00280	00280 Valine, leucine and isoleucine degradation
K00149	map00310	00310 Lysine degradation
K00149	map00330	00330 Arginine and proline metabolism
K00149	map00340	00340 Histidine metabolism
K00149	map00380	00380 Tryptophan metabolism
K00149	map00410	00410 beta-Alanine metabolism
K00149	map00561	00561 Glycerolipid metabolism
K00149	map00620	00620 Pyruvate metabolism
K00149	map04936	04936 Alcoholic liver disease
K00150	map00010	00010 Glycolysis / Gluconeogenesis
K00150	map00710	00710 Carbon fixation by Calvin cycle
K00151	map00350	00350 Tyrosine metabolism
K00152	map00626	00626 Naphthalene degradation
K00153	map01522	01522 Endocrine resistance
K00154	map01522	01522 Endocrine resistance
K00155	map01522	01522 Endocrine resistance
K00156	map00620	00620 Pyruvate metabolism
K00157	map00280	00280 Valine, leucine and isoleucine degradation
K00157	map00350	00350 Tyrosine metabolism
K00157	map00380	00380 Tryptophan metabolism
K00157	map00750	00750 Vitamin B6 metabolism
K00157	map00760	00760 Nicotinate and nicotinamide metabolism
K00157	map00830	00830 Retinol metabolism
K00157	map00982	00982 Drug metabolism - cytochrome P450
K00157	map04630	04630 JAK-STAT signaling pathway
K00158	map00620	00620 Pyruvate metabolism
K00161	map00010	00010 Glycolysis / Gluconeogenesis
K00161	map00020	00020 Citrate cycle (TCA cycle)
K00161	map00620	00620 Pyruvate metabolism
K00161	map00785	00785 Lipoic acid metabolism
K00161	map04066	04066 HIF-1 signaling pathway
K00161	map04922	04922 Glucagon signaling pathway
K00161	map05230	05230 Central carbon metabolism in cancer
K00161	map05415	05415 Diabetic cardiomyopathy
K00162	map00010	00010 Glycolysis / Gluconeogenesis
K00162	map00020	00020 Citrate cycle (TCA cycle)
K00162	map00620	00620 Pyruvate metabolism
K00162	map00785	00785 Lipoic acid metabolism
K00162	map04066	04066 HIF-1 signaling pathway
K00162	map04922	04922 Glucagon signaling pathway
K00162	map05230	05230 Central carbon metabolism in cancer
K00162	map05415	05415 Diabetic cardiomyopathy
K00163	map00010	00010 Glycolysis / Gluconeogenesis
K00163	map00020	00020 Citrate cycle (TCA cycle)
K00163	map00620	00620 Pyruvate metabolism
K00163	map00785	00785 Lipoic acid metabolism
K00164	map00020	00020 Citrate cycle (TCA cycle)
K00164	map00785	00785 Lipoic acid metabolism
K00166	map00280	00280 Valine, leucine and isoleucine degradation
K00166	map00640	00640 Propanoate metabolism
K00166	map00785	00785 Lipoic acid metabolism
K00167	map00280	00280 Valine, leucine and isoleucine degradation
K00167	map00640	00640 Propanoate metabolism
K00167	map00785	00785 Lipoic acid metabolism
K00169	map00010	00010 Glycolysis / Gluconeogenesis
K00169	map00020	00020 Citrate cycle (TCA cycle)
K00169	map00620	00620 Pyruvate metabolism
K00169	map00633	00633 Nitrotoluene degradation
K00169	map00640	00640 Propanoate metabolism
K00169	map00650	00650 Butanoate metabolism
K00169	map00680	00680 Methane metabolism
K00169	map00720	00720 Other carbon fixation pathways
K00170	map00010	00010 Glycolysis / Gluconeogenesis
K00170	map00020	00020 Citrate cycle (TCA cycle)
K00170	map00620	00620 Pyruvate metabolism
K00170	map00633	00633 Nitrotoluene degradation
K00170	map00640	00640 Propanoate metabolism
K00170	map00650	00650 Butanoate metabolism
K00170	map00680	00680 Methane metabolism
K00170	map00720	00720 Other carbon fixation pathways
K00171	map00010	00010 Glycolysis / Gluconeogenesis
K00171	map00020	00020 Citrate cycle (TCA cycle)
K00171	map00620	00620 Pyruvate metabolism
K00171	map00633	00633 Nitrotoluene degradation
K00171	map00640	00640 Propanoate metabolism
K00171	map00650	00650 Butanoate metabolism
K00171	map00680	00680 Methane metabolism
K00171	map00720	00720 Other carbon fixation pathways
K00172	map00010	00010 Glycolysis / Gluconeogenesis
K00172	map00020	00020 Citrate cycle (TCA cycle)
K00172	map00620	00620 Pyruvate metabolism
K00172	map00633	00633 Nitrotoluene degradation
K00172	map00640	00640 Propanoate metabolism
K00172	map00650	00650 Butanoate metabolism
K00172	map00680	00680 Methane metabolism
K00172	map00720	00720 Other carbon fixation pathways
K00174	map00010	00010 Glycolysis / Gluconeogenesis
K00174	map00020	00020 Citrate cycle (TCA cycle)
K00174	map00620	00620 Pyruvate metabolism
K00174	map00650	00650 Butanoate metabolism
K00174	map00720	00720 Other carbon fixation pathways
K00175	map00010	00010 Glycolysis / Gluconeogenesis
K00175	map00020	00020 Citrate cycle (TCA cycle)
K00175	map00620	00620 Pyruvate metabolism
K00175	map00650	00650 Butanoate metabolism
K00175	map00720	00720 Other carbon fixation pathways
K00176	map00020	00020 Citrate cycle (TCA cycle)
K00176	map00720	00720 Other carbon fixation pathways
K00177	map00020	00020 Citrate cycle (TCA cycle)
K00177	map00720	00720 Other carbon fixation pathways
K00179	map01522	01522 Endocrine resistance
K00180	map01522	01522 Endocrine resistance
K00181	map04310	04310 Wnt signaling pathway
K00182	map01522	01522 Endocrine resistance
K00182	map04150	04150 mTOR signaling pathway
K00182	map04310	04310 Wnt signaling pathway
K00182	map04390	04390 Hippo signaling pathway
K00182	map04550	04550 Signaling pathways regulating pluripotency of stem cells
K00182	map04916	04916 Melanogenesis
K00182	map04934	04934 Cushing syndrome
K00182	map05010	05010 Alzheimer disease
K00182	map05022	05022 Pathways of neurodegeneration - multiple diseases
K00182	map05165	05165 Human papillomavirus infection
K00182	map05200	05200 Pathways in cancer
K00182	map05205	05205 Proteoglycans in cancer
K00182	map05217	05217 Basal cell carcinoma
K00182	map05224	05224 Breast cancer
K00182	map05225	05225 Hepatocellular carcinoma
K00182	map05226	05226 Gastric cancer
K00184	map00920	00920 Sulfur metabolism
K00184	map01522	01522 Endocrine resistance
K00185	map00920	00920 Sulfur metabolism
K00185	map01522	01522 Endocrine resistance
K00186	map00280	00280 Valine, leucine and isoleucine degradation
K00187	map00280	00280 Valine, leucine and isoleucine degradation
K00188	map00280	00280 Valine, leucine and isoleucine degradation
K00189	map00010	00010 Glycolysis / Gluconeogenesis
K00189	map00020	00020 Citrate cycle (TCA cycle)
K00189	map00280	00280 Valine, leucine and isoleucine degradation
K00189	map00620	00620 Pyruvate metabolism
K00189	map00633	00633 Nitrotoluene degradation
K00189	map00640	00640 Propanoate metabolism
K00189	map00650	00650 Butanoate metabolism
K00189	map00680	00680 Methane metabolism
K00189	map00720	00720 Other carbon fixation pathways
K00192	map00680	00680 Methane metabolism
K00193	map00680	00680 Methane metabolism
K00194	map00680	00680 Methane metabolism
K00194	map00720	00720 Other carbon fixation pathways
K00195	map00680	00680 Methane metabolism
K00196	map00633	00633 Nitrotoluene degradation
K00196	map00680	00680 Methane metabolism
K00196	map00720	00720 Other carbon fixation pathways
K00197	map00680	00680 Methane metabolism
K00197	map00720	00720 Other carbon fixation pathways
K00198	map00633	00633 Nitrotoluene degradation
K00198	map00680	00680 Methane metabolism
K00198	map00720	00720 Other carbon fixation pathways
K00200	map00680	00680 Methane metabolism
K00201	map00680	00680 Methane metabolism
K00202	map00680	00680 Methane metabolism
K00203	map00680	00680 Methane metabolism
K00204	map00680	00680 Methane metabolism
K00205	map00680	00680 Methane metabolism
K00206	map00440	00440 Phosphonate and phosphinate metabolism
K00207	map00240	00240 Pyrimidine metabolism
K00207	map00410	00410 beta-Alanine metabolism
K00207	map00770	00770 Pantothenate and CoA biosynthesis
K00207	map00983	00983 Drug metabolism - other enzymes
K00208	map00061	00061 Fatty acid biosynthesis
K00208	map00333	00333 Prodigiosin biosynthesis
K00208	map00780	00780 Biotin metabolism
K00208	map01522	01522 Endocrine resistance
K00209	map00061	00061 Fatty acid biosynthesis
K00209	map00650	00650 Butanoate metabolism
K00209	map01522	01522 Endocrine resistance
K00211	map00400	00400 Phenylalanine, tyrosine and tryptophan biosynthesis
K00212	map00140	00140 Steroid hormone biosynthesis
K00212	map00980	00980 Metabolism of xenobiotics by cytochrome P450
K00212	map05208	05208 Chemical carcinogenesis - reactive oxygen species
K00213	map00100	00100 Steroid biosynthesis
K00214	map00860	00860 Porphyrin metabolism
K00215	map00261	00261 Monobactam biosynthesis
K00215	map00300	00300 Lysine biosynthesis
K00216	map01053	01053 Biosynthesis of siderophore group nonribosomal peptides
K00217	map00361	00361 Chlorocyclohexane and chlorobenzene degradation
K00217	map00362	00362 Benzoate degradation
K00217	map00364	00364 Fluorobenzoate degradation
K00217	map00623	00623 Toluene degradation
K00218	map00860	00860 Porphyrin metabolism
K00219	map01522	01522 Endocrine resistance
K00220	map00400	00400 Phenylalanine, tyrosine and tryptophan biosynthesis
K00220	map00401	00401 Novobiocin biosynthesis
K00221	map01522	01522 Endocrine resistance
K00222	map00100	00100 Steroid biosynthesis
K00223	map00100	00100 Steroid biosynthesis
K00224	map00592	00592 alpha-Linolenic acid metabolism
K00225	map00053	00053 Ascorbate and aldarate metabolism
K00226	map00240	00240 Pyrimidine metabolism
K00227	map00100	00100 Steroid biosynthesis
K00228	map00860	00860 Porphyrin metabolism
K00230	map00860	00860 Porphyrin metabolism
K00231	map00860	00860 Porphyrin metabolism
K00232	map00071	00071 Fatty acid degradation
K00232	map00410	00410 beta-Alanine metabolism
K00232	map00592	00592 alpha-Linolenic acid metabolism
K00232	map00640	00640 Propanoate metabolism
K00232	map01040	01040 Biosynthesis of unsaturated fatty acids
K00232	map03320	03320 PPAR signaling pathway
K00232	map04024	04024 cAMP signaling pathway
K00232	map04146	04146 Peroxisome
K00232	map04936	04936 Alcoholic liver disease
K00233	map00020	00020 Citrate cycle (TCA cycle)
K00233	map00190	00190 Oxidative phosphorylation
K00233	map00620	00620 Pyruvate metabolism
K00233	map00650	00650 Butanoate metabolism
K00233	map00720	00720 Other carbon fixation pathways
K00234	map00020	00020 Citrate cycle (TCA cycle)
K00234	map00190	00190 Oxidative phosphorylation
K00234	map04714	04714 Thermogenesis
K00234	map04932	04932 Non-alcoholic fatty liver disease
K00234	map05010	05010 Alzheimer disease
K00234	map05012	05012 Parkinson disease
K00234	map05014	05014 Amyotrophic lateral sclerosis
K00234	map05016	05016 Huntington disease
K00234	map05020	05020 Prion disease
K00234	map05022	05022 Pathways of neurodegeneration - multiple diseases
K00234	map05208	05208 Chemical carcinogenesis - reactive oxygen species
K00234	map05415	05415 Diabetic cardiomyopathy
K00235	map00020	00020 Citrate cycle (TCA cycle)
K00235	map00190	00190 Oxidative phosphorylation
K00235	map04714	04714 Thermogenesis
K00235	map04932	04932 Non-alcoholic fatty liver disease
K00235	map05010	05010 Alzheimer disease
K00235	map05012	05012 Parkinson disease
K00235	map05014	05014 Amyotrophic lateral sclerosis
K00235	map05016	05016 Huntington disease
K00235	map05020	05020 Prion disease
K00235	map05022	05022 Pathways of neurodegeneration - multiple diseases
K00235	map05208	05208 Chemical carcinogenesis - reactive oxygen species
K00235	map05415	05415 Diabetic cardiomyopathy
K00236	map00020	00020 Citrate cycle (TCA cycle)
K00236	map00190	00190 Oxidative phosphorylation
K00236	map04714	04714 Thermogenesis
K00236	map04932	04932 Non-alcoholic fatty liver disease
K00236	map05010	05010 Alzheimer disease
K00236	map05012	05012 Parkinson disease
K00236	map05014	05014 Amyotrophic lateral sclerosis
K00236	map05016	05016 Huntington disease
K00236	map05020	05020 Prion disease
K00236	map05022	05022 Pathways of neurodegeneration - multiple diseases
K00236	map05208	05208 Chemical carcinogenesis - reactive oxygen species
K00236	map05415	05415 Diabetic cardiomyopathy
K00237	map00020	00020 Citrate cycle (TCA cycle)
K00237	map00190	00190 Oxidative phosphorylation
K00237	map04714	04714 Thermogenesis
K00237	map04932	04932 Non-alcoholic fatty liver disease
K00237	map05010	05010 Alzheimer disease
K00237	map05012	05012 Parkinson disease
K00237	map05014	05014 Amyotrophic lateral sclerosis
K00237	map05016	05016 Huntington disease
K00237	map05020	05020 Prion disease
K00237	map05022	05022 Pathways of neurodegeneration - multiple diseases
K00237	map05208	05208 Chemical carcinogenesis - reactive oxygen species
K00237	map05415	05415 Diabetic cardiomyopathy
K00239	map00020	00020 Citrate cycle (TCA cycle)
K00239	map00190	00190 Oxidative phosphorylation
K00239	map00650	00650 Butanoate metabolism
K00239	map00720	00720 Other carbon fixation pathways
K00239	map05134	05134 Legionellosis
K00240	map00020	00020 Citrate cycle (TCA cycle)
K00240	map00190	00190 Oxidative phosphorylation
K00240	map00650	00650 Butanoate metabolism
K00240	map00720	00720 Other carbon fixation pathways
K00241	map00020	00020 Citrate cycle (TCA cycle)
K00241	map00190	00190 Oxidative phosphorylation
K00241	map00650	00650 Butanoate metabolism
K00241	map00720	00720 Other carbon fixation pathways
K00242	map00020	00020 Citrate cycle (TCA cycle)
K00242	map00190	00190 Oxidative phosphorylation
K00242	map00650	00650 Butanoate metabolism
K00242	map00720	00720 Other carbon fixation pathways
K00243	map01522	01522 Endocrine resistance
K00244	map00020	00020 Citrate cycle (TCA cycle)
K00244	map00190	00190 Oxidative phosphorylation
K00244	map00620	00620 Pyruvate metabolism
K00244	map00650	00650 Butanoate metabolism
K00244	map00720	00720 Other carbon fixation pathways
K00244	map02020	02020 Two-component system
K00245	map00020	00020 Citrate cycle (TCA cycle)
K00245	map00190	00190 Oxidative phosphorylation
K00245	map00620	00620 Pyruvate metabolism
K00245	map00650	00650 Butanoate metabolism
K00245	map00720	00720 Other carbon fixation pathways
K00245	map02020	02020 Two-component system
K00246	map00020	00020 Citrate cycle (TCA cycle)
K00246	map00190	00190 Oxidative phosphorylation
K00246	map00620	00620 Pyruvate metabolism
K00246	map00650	00650 Butanoate metabolism
K00246	map00720	00720 Other carbon fixation pathways
K00246	map02020	02020 Two-component system
K00247	map00020	00020 Citrate cycle (TCA cycle)
K00247	map00190	00190 Oxidative phosphorylation
K00247	map00620	00620 Pyruvate metabolism
K00247	map00650	00650 Butanoate metabolism
K00247	map00720	00720 Other carbon fixation pathways
K00247	map02020	02020 Two-component system
K00248	map00071	00071 Fatty acid degradation
K00248	map00280	00280 Valine, leucine and isoleucine degradation
K00248	map00410	00410 beta-Alanine metabolism
K00248	map00640	00640 Propanoate metabolism
K00248	map00650	00650 Butanoate metabolism
K00249	map00071	00071 Fatty acid degradation
K00249	map00280	00280 Valine, leucine and isoleucine degradation
K00249	map03320	03320 PPAR signaling pathway
K00249	map04936	04936 Alcoholic liver disease
K00251	map00120	00120 Primary bile acid biosynthesis
K00251	map00140	00140 Steroid hormone biosynthesis
K00252	map00071	00071 Fatty acid degradation
K00252	map00310	00310 Lysine degradation
K00252	map00362	00362 Benzoate degradation
K00252	map00380	00380 Tryptophan metabolism
K00253	map00280	00280 Valine, leucine and isoleucine degradation
K00254	map00240	00240 Pyrimidine metabolism
K00255	map00071	00071 Fatty acid degradation
K00255	map03320	03320 PPAR signaling pathway
K00257	map01522	01522 Endocrine resistance
K00258	map01522	01522 Endocrine resistance
K00259	map00250	00250 Alanine, aspartate and glutamate metabolism
K00259	map00430	00430 Taurine and hypotaurine metabolism
K00260	map00220	00220 Arginine biosynthesis
K00260	map00250	00250 Alanine, aspartate and glutamate metabolism
K00260	map00430	00430 Taurine and hypotaurine metabolism
K00260	map00910	00910 Nitrogen metabolism
K00261	map00220	00220 Arginine biosynthesis
K00261	map00250	00250 Alanine, aspartate and glutamate metabolism
K00261	map00910	00910 Nitrogen metabolism
K00261	map01522	01522 Endocrine resistance
K00261	map04217	04217 Necroptosis
K00261	map04964	04964 Proximal tubule bicarbonate reclamation
K00262	map00220	00220 Arginine biosynthesis
K00262	map00250	00250 Alanine, aspartate and glutamate metabolism
K00262	map00910	00910 Nitrogen metabolism
K00263	map00280	00280 Valine, leucine and isoleucine degradation
K00263	map00290	00290 Valine, leucine and isoleucine biosynthesis
K00264	map00250	00250 Alanine, aspartate and glutamate metabolism
K00264	map00910	00910 Nitrogen metabolism
K00265	map00250	00250 Alanine, aspartate and glutamate metabolism
K00265	map00910	00910 Nitrogen metabolism
K00265	map01522	01522 Endocrine resistance
K00266	map00250	00250 Alanine, aspartate and glutamate metabolism
K00266	map00910	00910 Nitrogen metabolism
K00270	map00350	00350 Tyrosine metabolism
K00270	map00360	00360 Phenylalanine metabolism
K00270	map00400	00400 Phenylalanine, tyrosine and tryptophan biosynthesis
K00271	map00280	00280 Valine, leucine and isoleucine degradation
K00272	map00250	00250 Alanine, aspartate and glutamate metabolism
K00272	map00470	00470 D-Amino acid metabolism
K00272	map04146	04146 Peroxisome
K00273	map00260	00260 Glycine, serine and threonine metabolism
K00273	map00311	00311 Penicillin and cephalosporin biosynthesis
K00273	map00330	00330 Arginine and proline metabolism
K00273	map00470	00470 D-Amino acid metabolism
K00273	map04146	04146 Peroxisome
K00274	map00260	00260 Glycine, serine and threonine metabolism
K00274	map00330	00330 Arginine and proline metabolism
K00274	map00340	00340 Histidine metabolism
K00274	map00350	00350 Tyrosine metabolism
K00274	map00360	00360 Phenylalanine metabolism
K00274	map00380	00380 Tryptophan metabolism
K00274	map00950	00950 Isoquinoline alkaloid biosynthesis
K00274	map00982	00982 Drug metabolism - cytochrome P450
K00274	map04726	04726 Serotonergic synapse
K00274	map04728	04728 Dopaminergic synapse
K00274	map05012	05012 Parkinson disease
K00274	map05030	05030 Cocaine addiction
K00274	map05031	05031 Amphetamine addiction
K00274	map05034	05034 Alcoholism
K00275	map00750	00750 Vitamin B6 metabolism
K00276	map00260	00260 Glycine, serine and threonine metabolism
K00276	map00350	00350 Tyrosine metabolism
K00276	map00360	00360 Phenylalanine metabolism
K00276	map00410	00410 beta-Alanine metabolism
K00276	map00950	00950 Isoquinoline alkaloid biosynthesis
K00276	map00960	00960 Tropane, piperidine and pyridine alkaloid biosynthesis
K00277	map01522	01522 Endocrine resistance
K00278	map00250	00250 Alanine, aspartate and glutamate metabolism
K00278	map00760	00760 Nicotinate and nicotinamide metabolism
K00279	map00908	00908 Zeatin biosynthesis
K00280	map01522	01522 Endocrine resistance
K00281	map00260	00260 Glycine, serine and threonine metabolism
K00281	map00630	00630 Glyoxylate and dicarboxylate metabolism
K00281	map00670	00670 One carbon pool by folate
K00281	map00785	00785 Lipoic acid metabolism
K00282	map00260	00260 Glycine, serine and threonine metabolism
K00282	map00630	00630 Glyoxylate and dicarboxylate metabolism
K00282	map00670	00670 One carbon pool by folate
K00282	map00785	00785 Lipoic acid metabolism
K00283	map00260	00260 Glycine, serine and threonine metabolism
K00283	map00630	00630 Glyoxylate and dicarboxylate metabolism
K00283	map00670	00670 One carbon pool by folate
K00283	map00785	00785 Lipoic acid metabolism
K00284	map00630	00630 Glyoxylate and dicarboxylate metabolism
K00284	map00910	00910 Nitrogen metabolism
K00284	map01522	01522 Endocrine resistance
K00285	map00360	00360 Phenylalanine metabolism
K00285	map00470	00470 D-Amino acid metabolism
K00286	map00330	00330 Arginine and proline metabolism
K00287	map00670	00670 One carbon pool by folate
K00287	map00790	00790 Folate biosynthesis
K00287	map01523	01523 Antifolate resistance
K00287	map04981	04981 Folate transport and metabolism
K00288	map00670	00670 One carbon pool by folate
K00288	map01522	01522 Endocrine resistance
K00288	map04981	04981 Folate transport and metabolism
K00289	map00670	00670 One carbon pool by folate
K00290	map00300	00300 Lysine biosynthesis
K00290	map00310	00310 Lysine degradation
K00293	map00300	00300 Lysine biosynthesis
K00293	map00310	00310 Lysine degradation
K00294	map00250	00250 Alanine, aspartate and glutamate metabolism
K00294	map00330	00330 Arginine and proline metabolism
K00295	map00670	00670 One carbon pool by folate
K00296	map00330	00330 Arginine and proline metabolism
K00297	map00670	00670 One carbon pool by folate
K00297	map00720	00720 Other carbon fixation pathways
K00298	map01522	01522 Endocrine resistance
K00299	map00740	00740 Riboflavin metabolism
K00299	map00920	00920 Sulfur metabolism
K00300	map00670	00670 One carbon pool by folate
K00300	map00680	00680 Methane metabolism
K00301	map00260	00260 Glycine, serine and threonine metabolism
K00302	map00260	00260 Glycine, serine and threonine metabolism
K00303	map00260	00260 Glycine, serine and threonine metabolism
K00304	map00260	00260 Glycine, serine and threonine metabolism
K00305	map00260	00260 Glycine, serine and threonine metabolism
K00306	map00260	00260 Glycine, serine and threonine metabolism
K00306	map00310	00310 Lysine degradation
K00306	map04146	04146 Peroxisome
K00307	map00950	00950 Isoquinoline alkaloid biosynthesis
K00308	map04146	04146 Peroxisome
K00309	map00260	00260 Glycine, serine and threonine metabolism
K00309	map00670	00670 One carbon pool by folate
K00310	map00480	00480 Glutathione metabolism
K00310	map00790	00790 Folate biosynthesis
K00311	map01522	01522 Endocrine resistance
K00312	map01522	01522 Endocrine resistance
K00312	map04150	04150 mTOR signaling pathway
K00312	map04310	04310 Wnt signaling pathway
K00312	map04390	04390 Hippo signaling pathway
K00312	map04550	04550 Signaling pathways regulating pluripotency of stem cells
K00312	map04916	04916 Melanogenesis
K00312	map04934	04934 Cushing syndrome
K00312	map05010	05010 Alzheimer disease
K00312	map05022	05022 Pathways of neurodegeneration - multiple diseases
K00312	map05165	05165 Human papillomavirus infection
K00312	map05200	05200 Pathways in cancer
K00312	map05205	05205 Proteoglycans in cancer
K00312	map05206	05206 MicroRNAs in cancer
K00312	map05217	05217 Basal cell carcinoma
K00312	map05224	05224 Breast cancer
K00312	map05225	05225 Hepatocellular carcinoma
K00312	map05226	05226 Gastric cancer
K00313	map01522	01522 Endocrine resistance
K00314	map00260	00260 Glycine, serine and threonine metabolism
K00314	map00670	00670 One carbon pool by folate
K00315	map00260	00260 Glycine, serine and threonine metabolism
K00315	map00670	00670 One carbon pool by folate
K00316	map00330	00330 Arginine and proline metabolism
K00316	map00410	00410 beta-Alanine metabolism
K00317	map00680	00680 Methane metabolism
K00318	map00330	00330 Arginine and proline metabolism
K00319	map00680	00680 Methane metabolism
K00320	map00680	00680 Methane metabolism
K00322	map00760	00760 Nicotinate and nicotinamide metabolism
K00323	map00760	00760 Nicotinate and nicotinamide metabolism
K00324	map00760	00760 Nicotinate and nicotinamide metabolism
K00325	map00760	00760 Nicotinate and nicotinamide metabolism
K00326	map00541	00541 Biosynthesis of various nucleotide sugars
K00327	map01522	01522 Endocrine resistance
K00330	map00190	00190 Oxidative phosphorylation
K00331	map00190	00190 Oxidative phosphorylation
K00332	map00190	00190 Oxidative phosphorylation
K00333	map00190	00190 Oxidative phosphorylation
K00334	map00190	00190 Oxidative phosphorylation
K00335	map00190	00190 Oxidative phosphorylation
K00336	map00190	00190 Oxidative phosphorylation
K00337	map00190	00190 Oxidative phosphorylation
K00338	map00190	00190 Oxidative phosphorylation
K00339	map00190	00190 Oxidative phosphorylation
K00340	map00190	00190 Oxidative phosphorylation
K00341	map00190	00190 Oxidative phosphorylation
K00342	map00190	00190 Oxidative phosphorylation
K00343	map00190	00190 Oxidative phosphorylation
K00344	map01522	01522 Endocrine resistance
K00345	map01522	01522 Endocrine resistance
K00346	map01522	01522 Endocrine resistance
K00347	map01522	01522 Endocrine resistance
K00348	map01522	01522 Endocrine resistance
K00349	map01522	01522 Endocrine resistance
K00350	map01522	01522 Endocrine resistance
K00351	map01522	01522 Endocrine resistance
K00354	map01522	01522 Endocrine resistance
K00355	map00130	00130 Ubiquinone and other terpenoid-quinone biosynthesis
K00355	map05200	05200 Pathways in cancer
K00355	map05208	05208 Chemical carcinogenesis - reactive oxygen species
K00355	map05225	05225 Hepatocellular carcinoma
K00355	map05418	05418 Fluid shear stress and atherosclerosis
K00357	map00790	00790 Folate biosynthesis
K00359	map01522	01522 Endocrine resistance
K00360	map00910	00910 Nitrogen metabolism
K00361	map00910	00910 Nitrogen metabolism
K00362	map00910	00910 Nitrogen metabolism
K00363	map00910	00910 Nitrogen metabolism
K00364	map00230	00230 Purine metabolism
K00365	map00230	00230 Purine metabolism
K00365	map00232	00232 Caffeine metabolism
K00366	map00910	00910 Nitrogen metabolism
K00367	map00910	00910 Nitrogen metabolism
K00368	map00910	00910 Nitrogen metabolism
K00370	map00910	00910 Nitrogen metabolism
K00370	map01522	01522 Endocrine resistance
K00370	map02020	02020 Two-component system
K00371	map00910	00910 Nitrogen metabolism
K00371	map01522	01522 Endocrine resistance
K00371	map02020	02020 Two-component system
K00372	map00910	00910 Nitrogen metabolism
K00373	map02020	02020 Two-component system
K00374	map00910	00910 Nitrogen metabolism
K00374	map01522	01522 Endocrine resistance
K00374	map02020	02020 Two-component system
K00375	map01522	01522 Endocrine resistance
K00376	map00910	00910 Nitrogen metabolism
K00378	map01522	01522 Endocrine resistance
K00380	map00920	00920 Sulfur metabolism
K00381	map00920	00920 Sulfur metabolism
K00382	map00010	00010 Glycolysis / Gluconeogenesis
K00382	map00020	00020 Citrate cycle (TCA cycle)
K00382	map00260	00260 Glycine, serine and threonine metabolism
K00382	map00280	00280 Valine, leucine and isoleucine degradation
K00382	map00310	00310 Lysine degradation
K00382	map00380	00380 Tryptophan metabolism
K00382	map00620	00620 Pyruvate metabolism
K00382	map00630	00630 Glyoxylate and dicarboxylate metabolism
K00382	map00640	00640 Propanoate metabolism
K00382	map00670	00670 One carbon pool by folate
K00382	map00785	00785 Lipoic acid metabolism
K00382	map01522	01522 Endocrine resistance
K00383	map00480	00480 Glutathione metabolism
K00383	map04918	04918 Thyroid hormone synthesis
K00383	map05415	05415 Diabetic cardiomyopathy
K00384	map00450	00450 Selenocompound metabolism
K00385	map00920	00920 Sulfur metabolism
K00386	map00920	00920 Sulfur metabolism
K00387	map00920	00920 Sulfur metabolism
K00389	map01522	01522 Endocrine resistance
K00390	map00920	00920 Sulfur metabolism
K00392	map00920	00920 Sulfur metabolism
K00394	map00920	00920 Sulfur metabolism
K00395	map00920	00920 Sulfur metabolism
K00399	map00680	00680 Methane metabolism
K00400	map00680	00680 Methane metabolism
K00401	map00680	00680 Methane metabolism
K00402	map00680	00680 Methane metabolism
K00404	map00190	00190 Oxidative phosphorylation
K00404	map02020	02020 Two-component system
K00405	map00190	00190 Oxidative phosphorylation
K00405	map02020	02020 Two-component system
K00406	map00190	00190 Oxidative phosphorylation
K00406	map02020	02020 Two-component system
K00407	map00190	00190 Oxidative phosphorylation
K00407	map02020	02020 Two-component system
K00408	map01522	01522 Endocrine resistance
K00408	map04150	04150 mTOR signaling pathway
K00408	map04310	04310 Wnt signaling pathway
K00408	map04360	04360 Axon guidance
K00408	map04390	04390 Hippo signaling pathway
K00408	map04550	04550 Signaling pathways regulating pluripotency of stem cells
K00408	map04916	04916 Melanogenesis
K00408	map04919	04919 Thyroid hormone signaling pathway
K00408	map04934	04934 Cushing syndrome
K00408	map05010	05010 Alzheimer disease
K00408	map05022	05022 Pathways of neurodegeneration - multiple diseases
K00408	map05165	05165 Human papillomavirus infection
K00408	map05200	05200 Pathways in cancer
K00408	map05205	05205 Proteoglycans in cancer
K00408	map05217	05217 Basal cell carcinoma
K00408	map05224	05224 Breast cancer
K00408	map05225	05225 Hepatocellular carcinoma
K00408	map05226	05226 Gastric cancer
K00410	map00190	00190 Oxidative phosphorylation
K00410	map02020	02020 Two-component system
K00411	map00190	00190 Oxidative phosphorylation
K00411	map02020	02020 Two-component system
K00411	map04148	04148 Efferocytosis
K00411	map04260	04260 Cardiac muscle contraction
K00411	map04714	04714 Thermogenesis
K00411	map04932	04932 Non-alcoholic fatty liver disease
K00411	map05010	05010 Alzheimer disease
K00411	map05012	05012 Parkinson disease
K00411	map05014	05014 Amyotrophic lateral sclerosis
K00411	map05016	05016 Huntington disease
K00411	map05020	05020 Prion disease
K00411	map05022	05022 Pathways of neurodegeneration - multiple diseases
K00411	map05208	05208 Chemical carcinogenesis - reactive oxygen species
K00411	map05415	05415 Diabetic cardiomyopathy
K00412	map00190	00190 Oxidative phosphorylation
K00412	map01522	01522 Endocrine resistance
K00412	map02020	02020 Two-component system
K00412	map04260	04260 Cardiac muscle contraction
K00412	map04714	04714 Thermogenesis
K00412	map04932	04932 Non-alcoholic fatty liver disease
K00412	map05010	05010 Alzheimer disease
K00412	map05012	05012 Parkinson disease
K00412	map05014	05014 Amyotrophic lateral sclerosis
K00412	map05016	05016 Huntington disease
K00412	map05020	05020 Prion disease
K00412	map05022	05022 Pathways of neurodegeneration - multiple diseases
K00412	map05208	05208 Chemical carcinogenesis - reactive oxygen species
K00412	map05415	05415 Diabetic cardiomyopathy
K00413	map00190	00190 Oxidative phosphorylation
K00413	map02020	02020 Two-component system
K00413	map04260	04260 Cardiac muscle contraction
K00413	map04714	04714 Thermogenesis
K00413	map04932	04932 Non-alcoholic fatty liver disease
K00413	map05010	05010 Alzheimer disease
K00413	map05012	05012 Parkinson disease
K00413	map05014	05014 Amyotrophic lateral sclerosis
K00413	map05016	05016 Huntington disease
K00413	map05020	05020 Prion disease
K00413	map05022	05022 Pathways of neurodegeneration - multiple diseases
K00413	map05208	05208 Chemical carcinogenesis - reactive oxygen species
K00413	map05415	05415 Diabetic cardiomyopathy
K00414	map00190	00190 Oxidative phosphorylation
K00414	map01522	01522 Endocrine resistance
K00414	map04260	04260 Cardiac muscle contraction
K00414	map04714	04714 Thermogenesis
K00414	map04932	04932 Non-alcoholic fatty liver disease
K00414	map05010	05010 Alzheimer disease
K00414	map05012	05012 Parkinson disease
K00414	map05014	05014 Amyotrophic lateral sclerosis
K00414	map05016	05016 Huntington disease
K00414	map05020	05020 Prion disease
K00414	map05022	05022 Pathways of neurodegeneration - multiple diseases
K00414	map05208	05208 Chemical carcinogenesis - reactive oxygen species
K00414	map05415	05415 Diabetic cardiomyopathy
K00415	map00190	00190 Oxidative phosphorylation
K00415	map01522	01522 Endocrine resistance
K00415	map04260	04260 Cardiac muscle contraction
K00415	map04714	04714 Thermogenesis
K00415	map04932	04932 Non-alcoholic fatty liver disease
K00415	map05010	05010 Alzheimer disease
K00415	map05012	05012 Parkinson disease
K00415	map05014	05014 Amyotrophic lateral sclerosis
K00415	map05016	05016 Huntington disease
K00415	map05020	05020 Prion disease
K00415	map05022	05022 Pathways of neurodegeneration - multiple diseases
K00415	map05208	05208 Chemical carcinogenesis - reactive oxygen species
K00415	map05415	05415 Diabetic cardiomyopathy
K00416	map00190	00190 Oxidative phosphorylation
K00416	map04260	04260 Cardiac muscle contraction
K00416	map04714	04714 Thermogenesis
K00416	map04932	04932 Non-alcoholic fatty liver disease
K00416	map05010	05010 Alzheimer disease
K00416	map05012	05012 Parkinson disease
K00416	map05014	05014 Amyotrophic lateral sclerosis
K00416	map05016	05016 Huntington disease
K00416	map05020	05020 Prion disease
K00416	map05022	05022 Pathways of neurodegeneration - multiple diseases
K00416	map05208	05208 Chemical carcinogenesis - reactive oxygen species
K00416	map05415	05415 Diabetic cardiomyopathy
K00417	map00190	00190 Oxidative phosphorylation
K00417	map04260	04260 Cardiac muscle contraction
K00417	map04714	04714 Thermogenesis
K00417	map04932	04932 Non-alcoholic fatty liver disease
K00417	map05010	05010 Alzheimer disease
K00417	map05012	05012 Parkinson disease
K00417	map05014	05014 Amyotrophic lateral sclerosis
K00417	map05016	05016 Huntington disease
K00417	map05020	05020 Prion disease
K00417	map05022	05022 Pathways of neurodegeneration - multiple diseases
K00417	map05208	05208 Chemical carcinogenesis - reactive oxygen species
K00417	map05415	05415 Diabetic cardiomyopathy
K00418	map00190	00190 Oxidative phosphorylation
K00418	map04260	04260 Cardiac muscle contraction
K00418	map04714	04714 Thermogenesis
K00418	map04932	04932 Non-alcoholic fatty liver disease
K00418	map05010	05010 Alzheimer disease
K00418	map05012	05012 Parkinson disease
K00418	map05014	05014 Amyotrophic lateral sclerosis
K00418	map05016	05016 Huntington disease
K00418	map05020	05020 Prion disease
K00418	map05022	05022 Pathways of neurodegeneration - multiple diseases
K00418	map05208	05208 Chemical carcinogenesis - reactive oxygen species
K00418	map05415	05415 Diabetic cardiomyopathy
K00419	map00190	00190 Oxidative phosphorylation
K00419	map04260	04260 Cardiac muscle contraction
K00419	map04714	04714 Thermogenesis
K00419	map04932	04932 Non-alcoholic fatty liver disease
K00419	map05010	05010 Alzheimer disease
K00419	map05012	05012 Parkinson disease
K00419	map05014	05014 Amyotrophic lateral sclerosis
K00419	map05016	05016 Huntington disease
K00419	map05020	05020 Prion disease
K00419	map05022	05022 Pathways of neurodegeneration - multiple diseases
K00419	map05208	05208 Chemical carcinogenesis - reactive oxygen species
K00419	map05415	05415 Diabetic cardiomyopathy
K00420	map00190	00190 Oxidative phosphorylation
K00420	map04260	04260 Cardiac muscle contraction
K00420	map04714	04714 Thermogenesis
K00420	map04932	04932 Non-alcoholic fatty liver disease
K00420	map05010	05010 Alzheimer disease
K00420	map05012	05012 Parkinson disease
K00420	map05014	05014 Amyotrophic lateral sclerosis
K00420	map05016	05016 Huntington disease
K00420	map05020	05020 Prion disease
K00420	map05022	05022 Pathways of neurodegeneration - multiple diseases
K00420	map05208	05208 Chemical carcinogenesis - reactive oxygen species
K00420	map05415	05415 Diabetic cardiomyopathy
K00421	map01522	01522 Endocrine resistance
K00422	map00350	00350 Tyrosine metabolism
K00422	map00950	00950 Isoquinoline alkaloid biosynthesis
K00423	map00053	00053 Ascorbate and aldarate metabolism
K00424	map00190	00190 Oxidative phosphorylation
K00424	map02020	02020 Two-component system
K00425	map00190	00190 Oxidative phosphorylation
K00425	map02020	02020 Two-component system
K00426	map00190	00190 Oxidative phosphorylation
K00426	map02020	02020 Two-component system
K00427	map01522	01522 Endocrine resistance
K00428	map01522	01522 Endocrine resistance
K00430	map00940	00940 Phenylpropanoid biosynthesis
K00431	map00350	00350 Tyrosine metabolism
K00431	map04918	04918 Thyroid hormone synthesis
K00431	map05320	05320 Autoimmune thyroid disease
K00432	map00480	00480 Glutathione metabolism
K00432	map04918	04918 Thyroid hormone synthesis
K00432	map05014	05014 Amyotrophic lateral sclerosis
K00432	map05016	05016 Huntington disease
K00432	map05022	05022 Pathways of neurodegeneration - multiple diseases
K00433	map01522	01522 Endocrine resistance
K00434	map00053	00053 Ascorbate and aldarate metabolism
K00434	map00480	00480 Glutathione metabolism
K00435	map00860	00860 Porphyrin metabolism
K00436	map01522	01522 Endocrine resistance
K00437	map01522	01522 Endocrine resistance
K00440	map00680	00680 Methane metabolism
K00441	map00680	00680 Methane metabolism
K00442	map00680	00680 Methane metabolism
K00443	map00680	00680 Methane metabolism
K00444	map01522	01522 Endocrine resistance
K00444	map04150	04150 mTOR signaling pathway
K00444	map04310	04310 Wnt signaling pathway
K00444	map04360	04360 Axon guidance
K00444	map04390	04390 Hippo signaling pathway
K00444	map04550	04550 Signaling pathways regulating pluripotency of stem cells
K00444	map04916	04916 Melanogenesis
K00444	map04934	04934 Cushing syndrome
K00444	map05010	05010 Alzheimer disease
K00444	map05022	05022 Pathways of neurodegeneration - multiple diseases
K00444	map05165	05165 Human papillomavirus infection
K00444	map05200	05200 Pathways in cancer
K00444	map05205	05205 Proteoglycans in cancer
K00444	map05217	05217 Basal cell carcinoma
K00444	map05224	05224 Breast cancer
K00444	map05225	05225 Hepatocellular carcinoma
K00444	map05226	05226 Gastric cancer
K00445	map01522	01522 Endocrine resistance
K00445	map04150	04150 mTOR signaling pathway
K00445	map04310	04310 Wnt signaling pathway
K00445	map04390	04390 Hippo signaling pathway
K00445	map04550	04550 Signaling pathways regulating pluripotency of stem cells
K00445	map04916	04916 Melanogenesis
K00445	map04934	04934 Cushing syndrome
K00445	map05010	05010 Alzheimer disease
K00445	map05022	05022 Pathways of neurodegeneration - multiple diseases
K00445	map05165	05165 Human papillomavirus infection
K00445	map05200	05200 Pathways in cancer
K00445	map05205	05205 Proteoglycans in cancer
K00445	map05217	05217 Basal cell carcinoma
K00445	map05224	05224 Breast cancer
K00445	map05225	05225 Hepatocellular carcinoma
K00445	map05226	05226 Gastric cancer
K00446	map00361	00361 Chlorocyclohexane and chlorobenzene degradation
K00446	map00362	00362 Benzoate degradation
K00446	map00622	00622 Xylene degradation
K00446	map00643	00643 Styrene degradation
K00448	map00362	00362 Benzoate degradation
K00448	map00624	00624 Polycyclic aromatic hydrocarbon degradation
K00449	map00362	00362 Benzoate degradation
K00449	map00624	00624 Polycyclic aromatic hydrocarbon degradation
K00450	map00350	00350 Tyrosine metabolism
K00451	map00350	00350 Tyrosine metabolism
K00451	map00643	00643 Styrene degradation
K00452	map00380	00380 Tryptophan metabolism
K00453	map00380	00380 Tryptophan metabolism
K00454	map00591	00591 Linoleic acid metabolism
K00454	map00592	00592 alpha-Linolenic acid metabolism
K00455	map00350	00350 Tyrosine metabolism
K00456	map00270	00270 Cysteine and methionine metabolism
K00456	map00430	00430 Taurine and hypotaurine metabolism
K00457	map00130	00130 Ubiquinone and other terpenoid-quinone biosynthesis
K00457	map00350	00350 Tyrosine metabolism
K00457	map00360	00360 Phenylalanine metabolism
K00457	map01522	01522 Endocrine resistance
K00458	map00590	00590 Arachidonic acid metabolism
K00458	map04726	04726 Serotonergic synapse
K00458	map04750	04750 Inflammatory mediator regulation of TRP channels
K00459	map00910	00910 Nitrogen metabolism
K00460	map00590	00590 Arachidonic acid metabolism
K00460	map00591	00591 Linoleic acid metabolism
K00460	map04148	04148 Efferocytosis
K00460	map04216	04216 Ferroptosis
K00460	map04217	04217 Necroptosis
K00460	map04726	04726 Serotonergic synapse
K00461	map00590	00590 Arachidonic acid metabolism
K00461	map04148	04148 Efferocytosis
K00461	map04664	04664 Fc epsilon RI signaling pathway
K00461	map04726	04726 Serotonergic synapse
K00461	map04913	04913 Ovarian steroidogenesis
K00461	map05145	05145 Toxoplasmosis
K00462	map00361	00361 Chlorocyclohexane and chlorobenzene degradation
K00462	map00621	00621 Dioxin degradation
K00463	map00380	00380 Tryptophan metabolism
K00463	map05143	05143 African trypanosomiasis
K00464	map01522	01522 Endocrine resistance
K00465	map01522	01522 Endocrine resistance
K00466	map00380	00380 Tryptophan metabolism
K00467	map00620	00620 Pyruvate metabolism
K00468	map00310	00310 Lysine degradation
K00469	map00053	00053 Ascorbate and aldarate metabolism
K00469	map00562	00562 Inositol phosphate metabolism
K00471	map00310	00310 Lysine degradation
K00472	map00330	00330 Arginine and proline metabolism
K00473	map00310	00310 Lysine degradation
K00473	map01522	01522 Endocrine resistance
K00474	map00310	00310 Lysine degradation
K00475	map00941	00941 Flavonoid biosynthesis
K00476	map04020	04020 Calcium signaling pathway
K00476	map04260	04260 Cardiac muscle contraction
K00477	map04146	04146 Peroxisome
K00478	map01522	01522 Endocrine resistance
K00479	map00260	00260 Glycine, serine and threonine metabolism
K00480	map00621	00621 Dioxin degradation
K00480	map00624	00624 Polycyclic aromatic hydrocarbon degradation
K00480	map00626	00626 Naphthalene degradation
K00481	map00362	00362 Benzoate degradation
K00483	map00350	00350 Tyrosine metabolism
K00484	map00350	00350 Tyrosine metabolism
K00484	map00740	00740 Riboflavin metabolism
K00485	map00430	00430 Taurine and hypotaurine metabolism
K00485	map00982	00982 Drug metabolism - cytochrome P450
K00486	map00380	00380 Tryptophan metabolism
K00487	map00130	00130 Ubiquinone and other terpenoid-quinone biosynthesis
K00487	map00940	00940 Phenylpropanoid biosynthesis
K00487	map00941	00941 Flavonoid biosynthesis
K00487	map00945	00945 Stilbenoid, diarylheptanoid and gingerol biosynthesis
K00487	map01522	01522 Endocrine resistance
K00488	map00120	00120 Primary bile acid biosynthesis
K00488	map01522	01522 Endocrine resistance
K00488	map03320	03320 PPAR signaling pathway
K00488	map04979	04979 Cholesterol metabolism
K00489	map00120	00120 Primary bile acid biosynthesis
K00489	map00140	00140 Steroid hormone biosynthesis
K00489	map01522	01522 Endocrine resistance
K00489	map03320	03320 PPAR signaling pathway
K00489	map04976	04976 Bile secretion
K00489	map04979	04979 Cholesterol metabolism
K00490	map01522	01522 Endocrine resistance
K00491	map00220	00220 Arginine biosynthesis
K00491	map00330	00330 Arginine and proline metabolism
K00492	map00232	00232 Caffeine metabolism
K00493	map01522	01522 Endocrine resistance
K00494	map02020	02020 Two-component system
K00494	map02024	02024 Quorum sensing
K00495	map00460	00460 Cyanoamino acid metabolism
K00495	map01522	01522 Endocrine resistance
K00496	map00071	00071 Fatty acid degradation
K00496	map00930	00930 Caprolactam degradation
K00497	map00140	00140 Steroid hormone biosynthesis
K00497	map01522	01522 Endocrine resistance
K00497	map04927	04927 Cortisol synthesis and secretion
K00497	map04934	04934 Cushing syndrome
K00498	map00140	00140 Steroid hormone biosynthesis
K00498	map01522	01522 Endocrine resistance
K00498	map04913	04913 Ovarian steroidogenesis
K00498	map04925	04925 Aldosterone synthesis and secretion
K00498	map04927	04927 Cortisol synthesis and secretion
K00498	map04934	04934 Cushing syndrome
K00499	map00260	00260 Glycine, serine and threonine metabolism
K00499	map00670	00670 One carbon pool by folate
K00500	map00360	00360 Phenylalanine metabolism
K00500	map00400	00400 Phenylalanine, tyrosine and tryptophan biosynthesis
K00500	map00790	00790 Folate biosynthesis
K00501	map00350	00350 Tyrosine metabolism
K00501	map00790	00790 Folate biosynthesis
K00501	map00950	00950 Isoquinoline alkaloid biosynthesis
K00501	map04728	04728 Dopaminergic synapse
K00501	map04917	04917 Prolactin signaling pathway
K00501	map05012	05012 Parkinson disease
K00501	map05030	05030 Cocaine addiction
K00501	map05031	05031 Amphetamine addiction
K00501	map05034	05034 Alcoholism
K00502	map00380	00380 Tryptophan metabolism
K00502	map00790	00790 Folate biosynthesis
K00502	map04361	04361 Axon regeneration
K00502	map04726	04726 Serotonergic synapse
K00503	map00350	00350 Tyrosine metabolism
K00504	map01522	01522 Endocrine resistance
K00505	map00350	00350 Tyrosine metabolism
K00505	map00950	00950 Isoquinoline alkaloid biosynthesis
K00505	map04916	04916 Melanogenesis
K00506	map00350	00350 Tyrosine metabolism
K00506	map01522	01522 Endocrine resistance
K00506	map04916	04916 Melanogenesis
K00507	map01040	01040 Biosynthesis of unsaturated fatty acids
K00507	map01522	01522 Endocrine resistance
K00507	map03320	03320 PPAR signaling pathway
K00507	map04152	04152 AMPK signaling pathway
K00507	map04212	04212 Longevity regulating pathway - worm
K00507	map04936	04936 Alcoholic liver disease
K00508	map00591	00591 Linoleic acid metabolism
K00508	map01522	01522 Endocrine resistance
K00509	map00590	00590 Arachidonic acid metabolism
K00509	map04611	04611 Platelet activation
K00509	map04726	04726 Serotonergic synapse
K00509	map04923	04923 Regulation of lipolysis in adipocytes
K00510	map00860	00860 Porphyrin metabolism
K00510	map04066	04066 HIF-1 signaling pathway
K00510	map04216	04216 Ferroptosis
K00510	map04978	04978 Mineral absorption
K00510	map05200	05200 Pathways in cancer
K00510	map05206	05206 MicroRNAs in cancer
K00510	map05208	05208 Chemical carcinogenesis - reactive oxygen species
K00510	map05225	05225 Hepatocellular carcinoma
K00510	map05418	05418 Fluid shear stress and atherosclerosis
K00511	map00100	00100 Steroid biosynthesis
K00511	map00909	00909 Sesquiterpenoid and triterpenoid biosynthesis
K00512	map00140	00140 Steroid hormone biosynthesis
K00512	map01522	01522 Endocrine resistance
K00512	map04913	04913 Ovarian steroidogenesis
K00512	map04917	04917 Prolactin signaling pathway
K00512	map04927	04927 Cortisol synthesis and secretion
K00512	map04934	04934 Cushing syndrome
K00513	map00140	00140 Steroid hormone biosynthesis
K00513	map01522	01522 Endocrine resistance
K00513	map04925	04925 Aldosterone synthesis and secretion
K00513	map04927	04927 Cortisol synthesis and secretion
K00513	map04934	04934 Cushing syndrome
K00514	map00906	00906 Carotenoid biosynthesis
K00515	map00830	00830 Retinol metabolism
K00516	map01522	01522 Endocrine resistance
K00517	map01522	01522 Endocrine resistance
K00518	map01522	01522 Endocrine resistance
K00520	map01522	01522 Endocrine resistance
K00521	map01522	01522 Endocrine resistance
K00522	map00860	00860 Porphyrin metabolism
K00522	map01522	01522 Endocrine resistance
K00522	map04216	04216 Ferroptosis
K00522	map04217	04217 Necroptosis
K00522	map04978	04978 Mineral absorption
K00523	map00541	00541 Biosynthesis of various nucleotide sugars
K00524	map00230	00230 Purine metabolism
K00524	map00240	00240 Pyrimidine metabolism
K00525	map00230	00230 Purine metabolism
K00525	map00240	00240 Pyrimidine metabolism
K00525	map01522	01522 Endocrine resistance
K00526	map00230	00230 Purine metabolism
K00526	map00240	00240 Pyrimidine metabolism
K00526	map01522	01522 Endocrine resistance
K00527	map00230	00230 Purine metabolism
K00527	map00240	00240 Pyrimidine metabolism
K00528	map01522	01522 Endocrine resistance
K00529	map00071	00071 Fatty acid degradation
K00529	map00360	00360 Phenylalanine metabolism
K00529	map00362	00362 Benzoate degradation
K00530	map00071	00071 Fatty acid degradation
K00531	map00625	00625 Chloroalkane and chloroalkene degradation
K00531	map00910	00910 Nitrogen metabolism
K00532	map01522	01522 Endocrine resistance
K00533	map01522	01522 Endocrine resistance
K00534	map01522	01522 Endocrine resistance
K00535	map01522	01522 Endocrine resistance
K00537	map01522	01522 Endocrine resistance
K00539	map00627	00627 Aminobenzoate degradation
K00540	map01522	01522 Endocrine resistance
K00541	map00760	00760 Nicotinate and nicotinamide metabolism
K00541	map01522	01522 Endocrine resistance
K00542	map00260	00260 Glycine, serine and threonine metabolism
K00542	map00330	00330 Arginine and proline metabolism
K00543	map00380	00380 Tryptophan metabolism
K00544	map00260	00260 Glycine, serine and threonine metabolism
K00544	map00270	00270 Cysteine and methionine metabolism
K00544	map00670	00670 One carbon pool by folate
K00544	map04981	04981 Folate transport and metabolism
K00545	map00140	00140 Steroid hormone biosynthesis
K00545	map00350	00350 Tyrosine metabolism
K00545	map00965	00965 Betalain biosynthesis
K00545	map01522	01522 Endocrine resistance
K00545	map04728	04728 Dopaminergic synapse
K00546	map00340	00340 Histidine metabolism
K00546	map01522	01522 Endocrine resistance
K00547	map00270	00270 Cysteine and methionine metabolism
K00547	map00670	00670 One carbon pool by folate
K00547	map04981	04981 Folate transport and metabolism
K00548	map00270	00270 Cysteine and methionine metabolism
K00548	map00450	00450 Selenocompound metabolism
K00548	map00670	00670 One carbon pool by folate
K00548	map01523	01523 Antifolate resistance
K00548	map04980	04980 Cobalamin transport and metabolism
K00548	map04981	04981 Folate transport and metabolism
K00549	map00270	00270 Cysteine and methionine metabolism
K00549	map00450	00450 Selenocompound metabolism
K00550	map00564	00564 Glycerophospholipid metabolism
K00551	map00564	00564 Glycerophospholipid metabolism
K00552	map00260	00260 Glycine, serine and threonine metabolism
K00552	map00270	00270 Cysteine and methionine metabolism
K00552	map00670	00670 One carbon pool by folate
K00553	map00350	00350 Tyrosine metabolism
K00554	map01522	01522 Endocrine resistance
K00555	map01522	01522 Endocrine resistance
K00556	map01522	01522 Endocrine resistance
K00557	map01522	01522 Endocrine resistance
K00558	map00270	00270 Cysteine and methionine metabolism
K00558	map01522	01522 Endocrine resistance
K00558	map05206	05206 MicroRNAs in cancer
K00559	map00100	00100 Steroid biosynthesis
K00560	map00240	00240 Pyrimidine metabolism
K00560	map00670	00670 One carbon pool by folate
K00560	map01523	01523 Antifolate resistance
K00560	map04981	04981 Folate transport and metabolism
K00561	map01522	01522 Endocrine resistance
K00562	map00380	00380 Tryptophan metabolism
K00562	map00450	00450 Selenocompound metabolism
K00563	map01522	01522 Endocrine resistance
K00564	map01522	01522 Endocrine resistance
K00565	map01522	01522 Endocrine resistance
K00565	map03015	03015 mRNA surveillance pathway
K00566	map01522	01522 Endocrine resistance
K00566	map04122	04122 Sulfur relay system
K00567	map01522	01522 Endocrine resistance
K00568	map00130	00130 Ubiquinone and other terpenoid-quinone biosynthesis
K00569	map00983	00983 Drug metabolism - other enzymes
K00570	map00564	00564 Glycerophospholipid metabolism
K00571	map01522	01522 Endocrine resistance
K00572	map01522	01522 Endocrine resistance
K00572	map04150	04150 mTOR signaling pathway
K00572	map04310	04310 Wnt signaling pathway
K00572	map04390	04390 Hippo signaling pathway
K00572	map04550	04550 Signaling pathways regulating pluripotency of stem cells
K00572	map04916	04916 Melanogenesis
K00572	map04934	04934 Cushing syndrome
K00572	map05010	05010 Alzheimer disease
K00572	map05022	05022 Pathways of neurodegeneration - multiple diseases
K00572	map05165	05165 Human papillomavirus infection
K00572	map05200	05200 Pathways in cancer
K00572	map05205	05205 Proteoglycans in cancer
K00572	map05217	05217 Basal cell carcinoma
K00572	map05224	05224 Breast cancer
K00572	map05225	05225 Hepatocellular carcinoma
K00572	map05226	05226 Gastric cancer
K00573	map01522	01522 Endocrine resistance
K00574	map01522	01522 Endocrine resistance
K00575	map01522	01522 Endocrine resistance
K00575	map02020	02020 Two-component system
K00575	map02030	02030 Bacterial chemotaxis
K00577	map00680	00680 Methane metabolism
K00578	map00680	00680 Methane metabolism
K00579	map00680	00680 Methane metabolism
K00580	map00680	00680 Methane metabolism
K00581	map00680	00680 Methane metabolism
K00582	map00680	00680 Methane metabolism
K00583	map00680	00680 Methane metabolism
K00584	map00680	00680 Methane metabolism
K00586	map01522	01522 Endocrine resistance
K00587	map00900	00900 Terpenoid backbone biosynthesis
K00588	map00940	00940 Phenylpropanoid biosynthesis
K00588	map00941	00941 Flavonoid biosynthesis
K00588	map00945	00945 Stilbenoid, diarylheptanoid and gingerol biosynthesis
K00589	map00860	00860 Porphyrin metabolism
K00590	map01522	01522 Endocrine resistance
K00591	map00130	00130 Ubiquinone and other terpenoid-quinone biosynthesis
K00592	map01522	01522 Endocrine resistance
K00594	map00040	00040 Pentose and glucuronate interconversions
K00594	map00051	00051 Fructose and mannose metabolism
K00595	map00860	00860 Porphyrin metabolism
K00596	map01522	01522 Endocrine resistance
K00597	map04980	04980 Cobalamin transport and metabolism
K00598	map01522	01522 Endocrine resistance
K00599	map01522	01522 Endocrine resistance
K00600	map00260	00260 Glycine, serine and threonine metabolism
K00600	map00460	00460 Cyanoamino acid metabolism
K00600	map00630	00630 Glyoxylate and dicarboxylate metabolism
K00600	map00670	00670 One carbon pool by folate
K00600	map00680	00680 Methane metabolism
K00600	map01523	01523 Antifolate resistance
K00600	map04981	04981 Folate transport and metabolism
K00601	map00230	00230 Purine metabolism
K00601	map00670	00670 One carbon pool by folate
K00602	map00230	00230 Purine metabolism
K00602	map00670	00670 One carbon pool by folate
K00602	map01522	01522 Endocrine resistance
K00602	map01523	01523 Antifolate resistance
K00603	map00340	00340 Histidine metabolism
K00603	map00670	00670 One carbon pool by folate
K00604	map00970	00970 Aminoacyl-tRNA biosynthesis
K00605	map00260	00260 Glycine, serine and threonine metabolism
K00605	map00630	00630 Glyoxylate and dicarboxylate metabolism
K00605	map00670	00670 One carbon pool by folate
K00605	map00785	00785 Lipoic acid metabolism
K00606	map00770	00770 Pantothenate and CoA biosynthesis
K00607	map00541	00541 Biosynthesis of various nucleotide sugars
K00608	map00240	00240 Pyrimidine metabolism
K00608	map00250	00250 Alanine, aspartate and glutamate metabolism
K00609	map00240	00240 Pyrimidine metabolism
K00609	map00250	00250 Alanine, aspartate and glutamate metabolism
K00610	map00240	00240 Pyrimidine metabolism
K00610	map00250	00250 Alanine, aspartate and glutamate metabolism
K00611	map00220	00220 Arginine biosynthesis
K00612	map01522	01522 Endocrine resistance
K00613	map00260	00260 Glycine, serine and threonine metabolism
K00613	map00330	00330 Arginine and proline metabolism
K00614	map01522	01522 Endocrine resistance
K00615	map00030	00030 Pentose phosphate pathway
K00615	map00710	00710 Carbon fixation by Calvin cycle
K00615	map01051	01051 Biosynthesis of ansamycins
K00616	map00030	00030 Pentose phosphate pathway
K00616	map00710	00710 Carbon fixation by Calvin cycle
K00617	map00566	00566 Sulfoquinovose metabolism
K00618	map00220	00220 Arginine biosynthesis
K00619	map00220	00220 Arginine biosynthesis
K00620	map00220	00220 Arginine biosynthesis
K00621	map00520	00520 Amino sugar and nucleotide sugar metabolism
K00622	map00232	00232 Caffeine metabolism
K00622	map00633	00633 Nitrotoluene degradation
K00622	map00983	00983 Drug metabolism - other enzymes
K00622	map05204	05204 Chemical carcinogenesis - DNA adducts
K00623	map00564	00564 Glycerophospholipid metabolism
K00623	map04082	04082 Neuroactive ligand signaling
K00623	map04725	04725 Cholinergic synapse
K00624	map04146	04146 Peroxisome
K00625	map00430	00430 Taurine and hypotaurine metabolism
K00625	map00620	00620 Pyruvate metabolism
K00625	map00640	00640 Propanoate metabolism
K00625	map00680	00680 Methane metabolism
K00625	map00720	00720 Other carbon fixation pathways
K00626	map00071	00071 Fatty acid degradation
K00626	map00280	00280 Valine, leucine and isoleucine degradation
K00626	map00310	00310 Lysine degradation
K00626	map00362	00362 Benzoate degradation
K00626	map00380	00380 Tryptophan metabolism
K00626	map00620	00620 Pyruvate metabolism
K00626	map00630	00630 Glyoxylate and dicarboxylate metabolism
K00626	map00650	00650 Butanoate metabolism
K00626	map00720	00720 Other carbon fixation pathways
K00626	map00900	00900 Terpenoid backbone biosynthesis
K00626	map01522	01522 Endocrine resistance
K00626	map02020	02020 Two-component system
K00626	map04975	04975 Fat digestion and absorption
K00627	map00010	00010 Glycolysis / Gluconeogenesis
K00627	map00020	00020 Citrate cycle (TCA cycle)
K00627	map00620	00620 Pyruvate metabolism
K00627	map00785	00785 Lipoic acid metabolism
K00628	map01522	01522 Endocrine resistance
K00629	map00561	00561 Glycerolipid metabolism
K00629	map00564	00564 Glycerophospholipid metabolism
K00629	map01522	01522 Endocrine resistance
K00630	map00561	00561 Glycerolipid metabolism
K00630	map00564	00564 Glycerophospholipid metabolism
K00630	map01522	01522 Endocrine resistance
K00631	map00561	00561 Glycerolipid metabolism
K00631	map00564	00564 Glycerophospholipid metabolism
K00631	map01522	01522 Endocrine resistance
K00632	map00071	00071 Fatty acid degradation
K00632	map00280	00280 Valine, leucine and isoleucine degradation
K00632	map00362	00362 Benzoate degradation
K00632	map00592	00592 alpha-Linolenic acid metabolism
K00632	map00642	00642 Ethylbenzene degradation
K00632	map00907	00907 Pinene, camphor and geraniol degradation
K00632	map00984	00984 Steroid degradation
K00633	map01522	01522 Endocrine resistance
K00634	map00650	00650 Butanoate metabolism
K00635	map00073	00073 Cutin, suberine and wax biosynthesis
K00635	map00561	00561 Glycerolipid metabolism
K00637	map00100	00100 Steroid biosynthesis
K00637	map04979	04979 Cholesterol metabolism
K00638	map01522	01522 Endocrine resistance
K00639	map00260	00260 Glycine, serine and threonine metabolism
K00639	map01522	01522 Endocrine resistance
K00640	map00270	00270 Cysteine and methionine metabolism
K00640	map00543	00543 Exopolysaccharide biosynthesis
K00640	map00920	00920 Sulfur metabolism
K00640	map05111	05111 Biofilm formation - Vibrio cholerae
K00641	map00270	00270 Cysteine and methionine metabolism
K00641	map00920	00920 Sulfur metabolism
K00643	map00260	00260 Glycine, serine and threonine metabolism
K00643	map00860	00860 Porphyrin metabolism
K00643	map01522	01522 Endocrine resistance
K00645	map00061	00061 Fatty acid biosynthesis
K00645	map00074	00074 Mycolic acid biosynthesis
K00645	map00333	00333 Prodigiosin biosynthesis
K00645	map01522	01522 Endocrine resistance
K00646	map01522	01522 Endocrine resistance
K00647	map00061	00061 Fatty acid biosynthesis
K00647	map00780	00780 Biotin metabolism
K00647	map01522	01522 Endocrine resistance
K00648	map00061	00061 Fatty acid biosynthesis
K00648	map01522	01522 Endocrine resistance
K00649	map00564	00564 Glycerophospholipid metabolism
K00649	map04146	04146 Peroxisome
K00650	map00564	00564 Glycerophospholipid metabolism
K00650	map04979	04979 Cholesterol metabolism
K00651	map00270	00270 Cysteine and methionine metabolism
K00651	map00920	00920 Sulfur metabolism
K00652	map00780	00780 Biotin metabolism
K00652	map01522	01522 Endocrine resistance
K00653	map01522	01522 Endocrine resistance
K00654	map00600	00600 Sphingolipid metabolism
K00654	map01522	01522 Endocrine resistance
K00654	map04071	04071 Sphingolipid signaling pathway
K00654	map04138	04138 Autophagy - yeast
K00654	map04382	04382 Cornified envelope formation
K00655	map00561	00561 Glycerolipid metabolism
K00655	map00564	00564 Glycerophospholipid metabolism
K00655	map01522	01522 Endocrine resistance
K00656	map00620	00620 Pyruvate metabolism
K00656	map00640	00640 Propanoate metabolism
K00656	map00650	00650 Butanoate metabolism
K00657	map00330	00330 Arginine and proline metabolism
K00657	map04216	04216 Ferroptosis
K00658	map00020	00020 Citrate cycle (TCA cycle)
K00658	map00310	00310 Lysine degradation
K00658	map00380	00380 Tryptophan metabolism
K00658	map00785	00785 Lipoic acid metabolism
K00659	map00120	00120 Primary bile acid biosynthesis
K00659	map00430	00430 Taurine and hypotaurine metabolism
K00659	map01040	01040 Biosynthesis of unsaturated fatty acids
K00659	map04146	04146 Peroxisome
K00659	map04976	04976 Bile secretion
K00660	map00941	00941 Flavonoid biosynthesis
K00660	map01522	01522 Endocrine resistance
K00660	map04712	04712 Circadian rhythm - plant
K00661	map01522	01522 Endocrine resistance
K00662	map01522	01522 Endocrine resistance
K00663	map01522	01522 Endocrine resistance
K00664	map01522	01522 Endocrine resistance
K00665	map00061	00061 Fatty acid biosynthesis
K00665	map01522	01522 Endocrine resistance
K00665	map04152	04152 AMPK signaling pathway
K00665	map04910	04910 Insulin signaling pathway
K00665	map04936	04936 Alcoholic liver disease
K00666	map01522	01522 Endocrine resistance
K00667	map00061	00061 Fatty acid biosynthesis
K00667	map01522	01522 Endocrine resistance
K00668	map00061	00061 Fatty acid biosynthesis
K00668	map01522	01522 Endocrine resistance
K00669	map00380	00380 Tryptophan metabolism
K00670	map01522	01522 Endocrine resistance
K00671	map01522	01522 Endocrine resistance
K00672	map00680	00680 Methane metabolism
K00673	map00330	00330 Arginine and proline metabolism
K00674	map00300	00300 Lysine biosynthesis
K00675	map01522	01522 Endocrine resistance
K00677	map00540	00540 Lipopolysaccharide biosynthesis
K00677	map01503	01503 Cationic antimicrobial peptide (CAMP) resistance
K00677	map01522	01522 Endocrine resistance
K00678	map00830	00830 Retinol metabolism
K00678	map04977	04977 Vitamin digestion and absorption
K00679	map00561	00561 Glycerolipid metabolism
K00680	map01522	01522 Endocrine resistance
K00681	map00430	00430 Taurine and hypotaurine metabolism
K00681	map00460	00460 Cyanoamino acid metabolism
K00681	map00480	00480 Glutathione metabolism
K00681	map01522	01522 Endocrine resistance
K00682	map00480	00480 Glutathione metabolism
K00683	map01522	01522 Endocrine resistance
K00684	map01522	01522 Endocrine resistance
K00685	map01522	01522 Endocrine resistance
K00686	map01522	01522 Endocrine resistance
K00687	map00550	00550 Peptidoglycan biosynthesis
K00687	map01501	01501 beta-Lactam resistance
K00687	map01522	01522 Endocrine resistance
K00688	map00500	00500 Starch and sucrose metabolism
K00688	map02026	02026 Biofilm formation - Escherichia coli
K00688	map04217	04217 Necroptosis
K00688	map04910	04910 Insulin signaling pathway
K00688	map04922	04922 Glucagon signaling pathway
K00688	map04931	04931 Insulin resistance
K00689	map00500	00500 Starch and sucrose metabolism
K00689	map02020	02020 Two-component system
K00690	map00500	00500 Starch and sucrose metabolism
K00691	map00500	00500 Starch and sucrose metabolism
K00692	map00500	00500 Starch and sucrose metabolism
K00692	map01522	01522 Endocrine resistance
K00692	map02020	02020 Two-component system
K00693	map00500	00500 Starch and sucrose metabolism
K00693	map01522	01522 Endocrine resistance
K00693	map04151	04151 PI3K-Akt signaling pathway
K00693	map04152	04152 AMPK signaling pathway
K00693	map04910	04910 Insulin signaling pathway
K00693	map04922	04922 Glucagon signaling pathway
K00693	map04931	04931 Insulin resistance
K00693	map05415	05415 Diabetic cardiomyopathy
K00694	map00500	00500 Starch and sucrose metabolism
K00694	map01522	01522 Endocrine resistance
K00694	map02026	02026 Biofilm formation - Escherichia coli
K00695	map00500	00500 Starch and sucrose metabolism
K00695	map01522	01522 Endocrine resistance
K00696	map00500	00500 Starch and sucrose metabolism
K00697	map00500	00500 Starch and sucrose metabolism
K00697	map01522	01522 Endocrine resistance
K00698	map00520	00520 Amino sugar and nucleotide sugar metabolism
K00698	map01522	01522 Endocrine resistance
K00699	map00040	00040 Pentose and glucuronate interconversions
K00699	map00053	00053 Ascorbate and aldarate metabolism
K00699	map00140	00140 Steroid hormone biosynthesis
K00699	map00830	00830 Retinol metabolism
K00699	map00860	00860 Porphyrin metabolism
K00699	map00980	00980 Metabolism of xenobiotics by cytochrome P450
K00699	map00982	00982 Drug metabolism - cytochrome P450
K00699	map00983	00983 Drug metabolism - other enzymes
K00699	map01522	01522 Endocrine resistance
K00699	map04976	04976 Bile secretion
K00699	map05204	05204 Chemical carcinogenesis - DNA adducts
K00699	map05207	05207 Chemical carcinogenesis - receptor activation
K00700	map00500	00500 Starch and sucrose metabolism
K00700	map01522	01522 Endocrine resistance
K00701	map00500	00500 Starch and sucrose metabolism
K00702	map00500	00500 Starch and sucrose metabolism
K00703	map00500	00500 Starch and sucrose metabolism
K00703	map01522	01522 Endocrine resistance
K00703	map02026	02026 Biofilm formation - Escherichia coli
K00704	map00052	00052 Galactose metabolism
K00705	map00500	00500 Starch and sucrose metabolism
K00706	map00500	00500 Starch and sucrose metabolism
K00706	map01522	01522 Endocrine resistance
K00706	map04011	04011 MAPK signaling pathway - yeast
K00709	map00601	00601 Glycosphingolipid biosynthesis - lacto and neolacto series
K00709	map00603	00603 Glycosphingolipid biosynthesis - globo and isoglobo series
K00709	map01522	01522 Endocrine resistance
K00710	map00512	00512 Mucin type O-glycan biosynthesis
K00710	map00514	00514 Other types of O-glycan biosynthesis
K00710	map01522	01522 Endocrine resistance
K00712	map00552	00552 Teichoic acid biosynthesis
K00712	map01522	01522 Endocrine resistance
K00713	map00540	00540 Lipopolysaccharide biosynthesis
K00713	map01522	01522 Endocrine resistance
K00714	map01522	01522 Endocrine resistance
K00714	map04150	04150 mTOR signaling pathway
K00714	map04310	04310 Wnt signaling pathway
K00714	map04390	04390 Hippo signaling pathway
K00714	map04550	04550 Signaling pathways regulating pluripotency of stem cells
K00714	map04916	04916 Melanogenesis
K00714	map04934	04934 Cushing syndrome
K00714	map05010	05010 Alzheimer disease
K00714	map05022	05022 Pathways of neurodegeneration - multiple diseases
K00714	map05165	05165 Human papillomavirus infection
K00714	map05200	05200 Pathways in cancer
K00714	map05205	05205 Proteoglycans in cancer
K00714	map05217	05217 Basal cell carcinoma
K00714	map05224	05224 Breast cancer
K00714	map05225	05225 Hepatocellular carcinoma
K00714	map05226	05226 Gastric cancer
K00715	map00563	00563 Glycosylphosphatidylinositol (GPI)-anchor biosynthesis
K00715	map00604	00604 Glycosphingolipid biosynthesis - ganglio series
K00715	map01522	01522 Endocrine resistance
K00716	map00601	00601 Glycosphingolipid biosynthesis - lacto and neolacto series
K00716	map01522	01522 Endocrine resistance
K00717	map00510	00510 N-Glycan biosynthesis
K00717	map00513	00513 Various types of N-glycan biosynthesis
K00717	map00533	00533 Glycosaminoglycan biosynthesis - keratan sulfate
K00717	map01522	01522 Endocrine resistance
K00717	map05202	05202 Transcriptional misregulation in cancer
K00718	map00601	00601 Glycosphingolipid biosynthesis - lacto and neolacto series
K00718	map00603	00603 Glycosphingolipid biosynthesis - globo and isoglobo series
K00718	map01522	01522 Endocrine resistance
K00719	map00601	00601 Glycosphingolipid biosynthesis - lacto and neolacto series
K00719	map00603	00603 Glycosphingolipid biosynthesis - globo and isoglobo series
K00719	map01522	01522 Endocrine resistance
K00720	map00600	00600 Sphingolipid metabolism
K00720	map01522	01522 Endocrine resistance
K00720	map04382	04382 Cornified envelope formation
K00721	map00510	00510 N-Glycan biosynthesis
K00721	map01522	01522 Endocrine resistance
K00722	map00603	00603 Glycosphingolipid biosynthesis - globo and isoglobo series
K00722	map01522	01522 Endocrine resistance
K00725	map00600	00600 Sphingolipid metabolism
K00725	map00604	00604 Glycosphingolipid biosynthesis - ganglio series
K00725	map01522	01522 Endocrine resistance
K00726	map00510	00510 N-Glycan biosynthesis
K00726	map00513	00513 Various types of N-glycan biosynthesis
K00726	map01522	01522 Endocrine resistance
K00727	map00512	00512 Mucin type O-glycan biosynthesis
K00727	map01522	01522 Endocrine resistance
K00728	map00514	00514 Other types of O-glycan biosynthesis
K00728	map00515	00515 Mannose type O-glycan biosynthesis
K00728	map01522	01522 Endocrine resistance
K00729	map00510	00510 N-Glycan biosynthesis
K00729	map01522	01522 Endocrine resistance
K00730	map00510	00510 N-Glycan biosynthesis
K00730	map00513	00513 Various types of N-glycan biosynthesis
K00730	map04141	04141 Protein processing in endoplasmic reticulum
K00731	map00512	00512 Mucin type O-glycan biosynthesis
K00731	map00514	00514 Other types of O-glycan biosynthesis
K00731	map01522	01522 Endocrine resistance
K00733	map00532	00532 Glycosaminoglycan biosynthesis - chondroitin sulfate / dermatan sulfate
K00733	map00534	00534 Glycosaminoglycan biosynthesis - heparan sulfate / heparin
K00733	map01522	01522 Endocrine resistance
K00734	map00532	00532 Glycosaminoglycan biosynthesis - chondroitin sulfate / dermatan sulfate
K00734	map00534	00534 Glycosaminoglycan biosynthesis - heparan sulfate / heparin
K00734	map01522	01522 Endocrine resistance
K00735	map00515	00515 Mannose type O-glycan biosynthesis
K00735	map01522	01522 Endocrine resistance
K00736	map00510	00510 N-Glycan biosynthesis
K00736	map00513	00513 Various types of N-glycan biosynthesis
K00736	map01522	01522 Endocrine resistance
K00737	map00510	00510 N-Glycan biosynthesis
K00737	map01522	01522 Endocrine resistance
K00738	map00510	00510 N-Glycan biosynthesis
K00738	map00513	00513 Various types of N-glycan biosynthesis
K00738	map01522	01522 Endocrine resistance
K00739	map00512	00512 Mucin type O-glycan biosynthesis
K00739	map01522	01522 Endocrine resistance
K00741	map00533	00533 Glycosaminoglycan biosynthesis - keratan sulfate
K00741	map00601	00601 Glycosphingolipid biosynthesis - lacto and neolacto series
K00741	map01522	01522 Endocrine resistance
K00742	map00601	00601 Glycosphingolipid biosynthesis - lacto and neolacto series
K00742	map01522	01522 Endocrine resistance
K00743	map00601	00601 Glycosphingolipid biosynthesis - lacto and neolacto series
K00743	map01522	01522 Endocrine resistance
K00744	map00510	00510 N-Glycan biosynthesis
K00744	map01522	01522 Endocrine resistance
K00746	map00532	00532 Glycosaminoglycan biosynthesis - chondroitin sulfate / dermatan sulfate
K00746	map01522	01522 Endocrine resistance
K00747	map00532	00532 Glycosaminoglycan biosynthesis - chondroitin sulfate / dermatan sulfate
K00747	map01522	01522 Endocrine resistance
K00748	map00540	00540 Lipopolysaccharide biosynthesis
K00748	map01522	01522 Endocrine resistance
K00749	map01522	01522 Endocrine resistance
K00750	map00500	00500 Starch and sucrose metabolism
K00750	map01522	01522 Endocrine resistance
K00752	map01522	01522 Endocrine resistance
K00753	map00513	00513 Various types of N-glycan biosynthesis
K00753	map01522	01522 Endocrine resistance
K00754	map01522	01522 Endocrine resistance
K00756	map00240	00240 Pyrimidine metabolism
K00757	map00240	00240 Pyrimidine metabolism
K00757	map00983	00983 Drug metabolism - other enzymes
K00758	map00240	00240 Pyrimidine metabolism
K00758	map00983	00983 Drug metabolism - other enzymes
K00758	map05219	05219 Bladder cancer
K00759	map00230	00230 Purine metabolism
K00759	map01522	01522 Endocrine resistance
K00760	map00230	00230 Purine metabolism
K00760	map00983	00983 Drug metabolism - other enzymes
K00761	map00240	00240 Pyrimidine metabolism
K00762	map00240	00240 Pyrimidine metabolism
K00763	map00760	00760 Nicotinate and nicotinamide metabolism
K00764	map00230	00230 Purine metabolism
K00764	map00250	00250 Alanine, aspartate and glutamate metabolism
K00764	map01522	01522 Endocrine resistance
K00765	map00340	00340 Histidine metabolism
K00766	map00400	00400 Phenylalanine, tyrosine and tryptophan biosynthesis
K00767	map00760	00760 Nicotinate and nicotinamide metabolism
K00768	map00860	00860 Porphyrin metabolism
K00769	map00230	00230 Purine metabolism
K00770	map00520	00520 Amino sugar and nucleotide sugar metabolism
K00770	map01522	01522 Endocrine resistance
K00771	map00532	00532 Glycosaminoglycan biosynthesis - chondroitin sulfate / dermatan sulfate
K00771	map00534	00534 Glycosaminoglycan biosynthesis - heparan sulfate / heparin
K00771	map01522	01522 Endocrine resistance
K00772	map00270	00270 Cysteine and methionine metabolism
K00773	map01522	01522 Endocrine resistance
K00774	map01522	01522 Endocrine resistance
K00775	map01522	01522 Endocrine resistance
K00776	map01522	01522 Endocrine resistance
K00777	map01522	01522 Endocrine resistance
K00778	map00510	00510 N-Glycan biosynthesis
K00778	map00514	00514 Other types of O-glycan biosynthesis
K00778	map01522	01522 Endocrine resistance
K00779	map00510	00510 N-Glycan biosynthesis
K00779	map00514	00514 Other types of O-glycan biosynthesis
K00779	map01522	01522 Endocrine resistance
K00780	map00512	00512 Mucin type O-glycan biosynthesis
K00780	map00533	00533 Glycosaminoglycan biosynthesis - keratan sulfate
K00780	map00603	00603 Glycosphingolipid biosynthesis - globo and isoglobo series
K00780	map00604	00604 Glycosphingolipid biosynthesis - ganglio series
K00780	map01522	01522 Endocrine resistance
K00781	map00513	00513 Various types of N-glycan biosynthesis
K00781	map00514	00514 Other types of O-glycan biosynthesis
K00781	map00515	00515 Mannose type O-glycan biosynthesis
K00781	map00533	00533 Glycosaminoglycan biosynthesis - keratan sulfate
K00781	map00601	00601 Glycosphingolipid biosynthesis - lacto and neolacto series
K00781	map01522	01522 Endocrine resistance
K00782	map01522	01522 Endocrine resistance
K00783	map01522	01522 Endocrine resistance
K00784	map01522	01522 Endocrine resistance
K00785	map01522	01522 Endocrine resistance
K00786	map01522	01522 Endocrine resistance
K00787	map00900	00900 Terpenoid backbone biosynthesis
K00787	map01522	01522 Endocrine resistance
K00787	map05164	05164 Influenza A
K00787	map05166	05166 Human T-cell leukemia virus 1 infection
K00788	map00730	00730 Thiamine metabolism
K00789	map00270	00270 Cysteine and methionine metabolism
K00789	map00670	00670 One carbon pool by folate
K00789	map00999	00999 Biosynthesis of various plant secondary metabolites
K00790	map00520	00520 Amino sugar and nucleotide sugar metabolism
K00790	map00550	00550 Peptidoglycan biosynthesis
K00790	map01522	01522 Endocrine resistance
K00791	map00908	00908 Zeatin biosynthesis
K00791	map01522	01522 Endocrine resistance
K00793	map00740	00740 Riboflavin metabolism
K00794	map00740	00740 Riboflavin metabolism
K00795	map00900	00900 Terpenoid backbone biosynthesis
K00795	map01522	01522 Endocrine resistance
K00796	map00790	00790 Folate biosynthesis
K00797	map00270	00270 Cysteine and methionine metabolism
K00797	map00330	00330 Arginine and proline metabolism
K00797	map00480	00480 Glutathione metabolism
K00798	map00860	00860 Porphyrin metabolism
K00798	map04980	04980 Cobalamin transport and metabolism
K00799	map00480	00480 Glutathione metabolism
K00799	map00980	00980 Metabolism of xenobiotics by cytochrome P450
K00799	map00982	00982 Drug metabolism - cytochrome P450
K00799	map00983	00983 Drug metabolism - other enzymes
K00799	map01522	01522 Endocrine resistance
K00799	map01524	01524 Platinum drug resistance
K00799	map04212	04212 Longevity regulating pathway - worm
K00799	map05200	05200 Pathways in cancer
K00799	map05204	05204 Chemical carcinogenesis - DNA adducts
K00799	map05207	05207 Chemical carcinogenesis - receptor activation
K00799	map05208	05208 Chemical carcinogenesis - reactive oxygen species
K00799	map05225	05225 Hepatocellular carcinoma
K00799	map05418	05418 Fluid shear stress and atherosclerosis
K00800	map00400	00400 Phenylalanine, tyrosine and tryptophan biosynthesis
K00801	map00100	00100 Steroid biosynthesis
K00801	map00909	00909 Sesquiterpenoid and triterpenoid biosynthesis
K00801	map01522	01522 Endocrine resistance
K00802	map00270	00270 Cysteine and methionine metabolism
K00802	map00330	00330 Arginine and proline metabolism
K00802	map00480	00480 Glutathione metabolism
K00803	map00565	00565 Ether lipid metabolism
K00803	map04146	04146 Peroxisome
K00804	map00900	00900 Terpenoid backbone biosynthesis
K00804	map01522	01522 Endocrine resistance
K00805	map00900	00900 Terpenoid backbone biosynthesis
K00805	map01522	01522 Endocrine resistance
K00806	map00550	00550 Peptidoglycan biosynthesis
K00806	map00900	00900 Terpenoid backbone biosynthesis
K00806	map01522	01522 Endocrine resistance
K00807	map00590	00590 Arachidonic acid metabolism
K00808	map00960	00960 Tropane, piperidine and pyridine alkaloid biosynthesis
K00809	map01522	01522 Endocrine resistance
K00810	map01522	01522 Endocrine resistance
K00811	map00220	00220 Arginine biosynthesis
K00811	map00250	00250 Alanine, aspartate and glutamate metabolism
K00811	map00270	00270 Cysteine and methionine metabolism
K00811	map00330	00330 Arginine and proline metabolism
K00811	map00350	00350 Tyrosine metabolism
K00811	map00360	00360 Phenylalanine metabolism
K00811	map00400	00400 Phenylalanine, tyrosine and tryptophan biosynthesis
K00811	map00950	00950 Isoquinoline alkaloid biosynthesis
K00811	map00960	00960 Tropane, piperidine and pyridine alkaloid biosynthesis
K00811	map01522	01522 Endocrine resistance
K00812	map00220	00220 Arginine biosynthesis
K00812	map00250	00250 Alanine, aspartate and glutamate metabolism
K00812	map00270	00270 Cysteine and methionine metabolism
K00812	map00330	00330 Arginine and proline metabolism
K00812	map00350	00350 Tyrosine metabolism
K00812	map00360	00360 Phenylalanine metabolism
K00812	map00400	00400 Phenylalanine, tyrosine and tryptophan biosynthesis
K00812	map00401	00401 Novobiocin biosynthesis
K00812	map00950	00950 Isoquinoline alkaloid biosynthesis
K00812	map00960	00960 Tropane, piperidine and pyridine alkaloid biosynthesis
K00812	map01522	01522 Endocrine resistance
K00813	map00220	00220 Arginine biosynthesis
K00813	map00250	00250 Alanine, aspartate and glutamate metabolism
K00813	map00270	00270 Cysteine and methionine metabolism
K00813	map00330	00330 Arginine and proline metabolism
K00813	map00350	00350 Tyrosine metabolism
K00813	map00360	00360 Phenylalanine metabolism
K00813	map00400	00400 Phenylalanine, tyrosine and tryptophan biosynthesis
K00813	map00401	00401 Novobiocin biosynthesis
K00813	map00950	00950 Isoquinoline alkaloid biosynthesis
K00813	map00960	00960 Tropane, piperidine and pyridine alkaloid biosynthesis
K00813	map01522	01522 Endocrine resistance
K00814	map00220	00220 Arginine biosynthesis
K00814	map00250	00250 Alanine, aspartate and glutamate metabolism
K00814	map00710	00710 Carbon fixation by Calvin cycle
K00814	map01522	01522 Endocrine resistance
K00815	map00130	00130 Ubiquinone and other terpenoid-quinone biosynthesis
K00815	map00270	00270 Cysteine and methionine metabolism
K00815	map00350	00350 Tyrosine metabolism
K00815	map00360	00360 Phenylalanine metabolism
K00815	map00400	00400 Phenylalanine, tyrosine and tryptophan biosynthesis
K00815	map00401	00401 Novobiocin biosynthesis
K00815	map00950	00950 Isoquinoline alkaloid biosynthesis
K00815	map00960	00960 Tropane, piperidine and pyridine alkaloid biosynthesis
K00815	map01522	01522 Endocrine resistance
K00816	map00270	00270 Cysteine and methionine metabolism
K00816	map00380	00380 Tryptophan metabolism
K00816	map00450	00450 Selenocompound metabolism
K00816	map01522	01522 Endocrine resistance
K00817	map00340	00340 Histidine metabolism
K00817	map00350	00350 Tyrosine metabolism
K00817	map00360	00360 Phenylalanine metabolism
K00817	map00400	00400 Phenylalanine, tyrosine and tryptophan biosynthesis
K00817	map00401	00401 Novobiocin biosynthesis
K00817	map00960	00960 Tropane, piperidine and pyridine alkaloid biosynthesis
K00817	map01522	01522 Endocrine resistance
K00818	map00220	00220 Arginine biosynthesis
K00818	map01522	01522 Endocrine resistance
K00819	map00330	00330 Arginine and proline metabolism
K00819	map01522	01522 Endocrine resistance
K00820	map00250	00250 Alanine, aspartate and glutamate metabolism
K00820	map00520	00520 Amino sugar and nucleotide sugar metabolism
K00820	map01522	01522 Endocrine resistance
K00820	map04931	04931 Insulin resistance
K00820	map05415	05415 Diabetic cardiomyopathy
K00821	map00220	00220 Arginine biosynthesis
K00821	map00300	00300 Lysine biosynthesis
K00821	map01522	01522 Endocrine resistance
K00822	map00280	00280 Valine, leucine and isoleucine degradation
K00822	map00410	00410 beta-Alanine metabolism
K00822	map00640	00640 Propanoate metabolism
K00822	map01522	01522 Endocrine resistance
K00823	map00250	00250 Alanine, aspartate and glutamate metabolism
K00823	map00410	00410 beta-Alanine metabolism
K00823	map00640	00640 Propanoate metabolism
K00823	map00650	00650 Butanoate metabolism
K00823	map01522	01522 Endocrine resistance
K00824	map00310	00310 Lysine degradation
K00824	map00330	00330 Arginine and proline metabolism
K00824	map00360	00360 Phenylalanine metabolism
K00824	map00470	00470 D-Amino acid metabolism
K00824	map01522	01522 Endocrine resistance
K00825	map00300	00300 Lysine biosynthesis
K00825	map00310	00310 Lysine degradation
K00825	map00380	00380 Tryptophan metabolism
K00825	map01522	01522 Endocrine resistance
K00826	map00270	00270 Cysteine and methionine metabolism
K00826	map00280	00280 Valine, leucine and isoleucine degradation
K00826	map00290	00290 Valine, leucine and isoleucine biosynthesis
K00826	map00770	00770 Pantothenate and CoA biosynthesis
K00826	map00966	00966 Glucosinolate biosynthesis
K00826	map01522	01522 Endocrine resistance
K00827	map00250	00250 Alanine, aspartate and glutamate metabolism
K00827	map00260	00260 Glycine, serine and threonine metabolism
K00827	map00270	00270 Cysteine and methionine metabolism
K00827	map00280	00280 Valine, leucine and isoleucine degradation
K00827	map00630	00630 Glyoxylate and dicarboxylate metabolism
K00827	map01522	01522 Endocrine resistance
K00830	map00250	00250 Alanine, aspartate and glutamate metabolism
K00830	map00260	00260 Glycine, serine and threonine metabolism
K00830	map00630	00630 Glyoxylate and dicarboxylate metabolism
K00830	map00680	00680 Methane metabolism
K00830	map01522	01522 Endocrine resistance
K00830	map04146	04146 Peroxisome
K00831	map00260	00260 Glycine, serine and threonine metabolism
K00831	map00270	00270 Cysteine and methionine metabolism
K00831	map00680	00680 Methane metabolism
[truncated: 57,795 more rows]

## Sheet: Table S2
K00001	map00010	Glycolysis / Gluconeogenesis
K00001	ko00010	Glycolysis / Gluconeogenesis
K00001	map00071	Fatty acid degradation
K00001	ko00071	Fatty acid degradation
K00001	map00350	Tyrosine metabolism
K00001	ko00350	Tyrosine metabolism
K00001	map00620	Pyruvate metabolism
K00001	ko00620	Pyruvate metabolism
K00001	map00625	Chloroalkane and chloroalkene degradation
K00001	ko00625	Chloroalkane and chloroalkene degradation
K00001	map00626	Naphthalene degradation
K00001	ko00626	Naphthalene degradation
K00001	map00830	Retinol metabolism
K00001	ko00830	Retinol metabolism
K00001	map00980	Metabolism of xenobiotics by cytochrome P450
K00001	ko00980	Metabolism of xenobiotics by cytochrome P450
K00001	map00982	Drug metabolism - cytochrome P450
K00001	ko00982	Drug metabolism - cytochrome P450
K00001	map01100	Metabolic pathways
K00001	ko01100	Metabolic pathways
K00001	map01110	Biosynthesis of secondary metabolites
K00001	ko01110	Biosynthesis of secondary metabolites
K00001	map01120	Microbial metabolism in diverse environments
K00001	ko01120	Microbial metabolism in diverse environments
K00001	map01220	Degradation of aromatic compounds
K00001	ko01220	Degradation of aromatic compounds
K00002	map00010	Glycolysis / Gluconeogenesis
K00002	ko00010	Glycolysis / Gluconeogenesis
K00002	map00040	Pentose and glucuronate interconversions
K00002	ko00040	Pentose and glucuronate interconversions
K00002	map00053	Ascorbate and aldarate metabolism
K00002	ko00053	Ascorbate and aldarate metabolism
K00002	map00561	Glycerolipid metabolism
K00002	ko00561	Glycerolipid metabolism
K00002	map00620	Pyruvate metabolism
K00002	ko00620	Pyruvate metabolism
K00002	map00930	Caprolactam degradation
K00002	ko00930	Caprolactam degradation
K00002	map01100	Metabolic pathways
K00002	ko01100	Metabolic pathways
K00002	map01110	Biosynthesis of secondary metabolites
K00002	ko01110	Biosynthesis of secondary metabolites
K00002	map01120	Microbial metabolism in diverse environments
K00002	ko01120	Microbial metabolism in diverse environments
K00002	map01220	Degradation of aromatic compounds
K00002	ko01220	Degradation of aromatic compounds
K00002	map01240	Biosynthesis of cofactors
K00002	ko01240	Biosynthesis of cofactors
K00002	map05208	Chemical carcinogenesis - reactive oxygen species
K00002	ko05208	Chemical carcinogenesis - reactive oxygen species
K00003	map00260	Glycine, serine and threonine metabolism
K00003	ko00260	Glycine, serine and threonine metabolism
K00003	map00270	Cysteine and methionine metabolism
K00003	ko00270	Cysteine and methionine metabolism
K00003	map00300	Lysine biosynthesis
K00003	ko00300	Lysine biosynthesis
K00003	map01100	Metabolic pathways
K00003	ko01100	Metabolic pathways
K00003	map01110	Biosynthesis of secondary metabolites
K00003	ko01110	Biosynthesis of secondary metabolites
K00003	map01120	Microbial metabolism in diverse environments
K00003	ko01120	Microbial metabolism in diverse environments
K00003	map01230	Biosynthesis of amino acids
K00003	ko01230	Biosynthesis of amino acids
K00004	map00650	Butanoate metabolism
K00004	ko00650	Butanoate metabolism
K00004	map01110	Biosynthesis of secondary metabolites
K00004	ko01110	Biosynthesis of secondary metabolites
K00005	map00561	Glycerolipid metabolism
K00005	ko00561	Glycerolipid metabolism
K00005	map00640	Propanoate metabolism
K00005	ko00640	Propanoate metabolism
K00005	map01100	Metabolic pathways
K00005	ko01100	Metabolic pathways
K00005	map01110	Biosynthesis of secondary metabolites
K00005	ko01110	Biosynthesis of secondary metabolites
K00006	map00564	Glycerophospholipid metabolism
K00006	ko00564	Glycerophospholipid metabolism
K00006	map01100	Metabolic pathways
K00006	ko01100	Metabolic pathways
K00006	map01110	Biosynthesis of secondary metabolites
K00006	ko01110	Biosynthesis of secondary metabolites
K00006	map04011	MAPK signaling pathway - yeast
K00006	ko04011	MAPK signaling pathway - yeast
K00008	map00040	Pentose and glucuronate interconversions
K00008	ko00040	Pentose and glucuronate interconversions
K00008	map00051	Fructose and mannose metabolism
K00008	ko00051	Fructose and mannose metabolism
K00008	map01100	Metabolic pathways
K00008	ko01100	Metabolic pathways
K00010	map00521	Streptomycin biosynthesis
K00010	ko00521	Streptomycin biosynthesis
K00010	map00562	Inositol phosphate metabolism
K00010	ko00562	Inositol phosphate metabolism
K00010	map01100	Metabolic pathways
K00010	ko01100	Metabolic pathways
K00010	map01110	Biosynthesis of secondary metabolites
K00010	ko01110	Biosynthesis of secondary metabolites
K00010	map01120	Microbial metabolism in diverse environments
K00010	ko01120	Microbial metabolism in diverse environments
K00011	map00040	Pentose and glucuronate interconversions
K00011	ko00040	Pentose and glucuronate interconversions
K00011	map00051	Fructose and mannose metabolism
K00011	ko00051	Fructose and mannose metabolism
K00011	map00052	Galactose metabolism
K00011	ko00052	Galactose metabolism
K00011	map00561	Glycerolipid metabolism
K00011	ko00561	Glycerolipid metabolism
K00011	map00790	Folate biosynthesis
K00011	ko00790	Folate biosynthesis
K00011	map01100	Metabolic pathways
K00011	ko01100	Metabolic pathways
K00011	map01110	Biosynthesis of secondary metabolites
K00011	ko01110	Biosynthesis of secondary metabolites
K00012	map00040	Pentose and glucuronate interconversions
K00012	ko00040	Pentose and glucuronate interconversions
K00012	map00053	Ascorbate and aldarate metabolism
K00012	ko00053	Ascorbate and aldarate metabolism
K00012	map00520	Amino sugar and nucleotide sugar metabolism
K00012	ko00520	Amino sugar and nucleotide sugar metabolism
K00012	map00541	Biosynthesis of various nucleotide sugars
K00012	ko00541	Biosynthesis of various nucleotide sugars
K00012	map01100	Metabolic pathways
K00012	ko01100	Metabolic pathways
K00012	map01120	Microbial metabolism in diverse environments
K00012	ko01120	Microbial metabolism in diverse environments
K00012	map01240	Biosynthesis of cofactors
K00012	ko01240	Biosynthesis of cofactors
K00012	map01250	Biosynthesis of nucleotide sugars
K00012	ko01250	Biosynthesis of nucleotide sugars
K00014	map00400	Phenylalanine, tyrosine and tryptophan biosynthesis
K00014	ko00400	Phenylalanine, tyrosine and tryptophan biosynthesis
K00014	map00999	Biosynthesis of various plant secondary metabolites
K00014	ko00999	Biosynthesis of various plant secondary metabolites
K00014	map01100	Metabolic pathways
K00014	ko01100	Metabolic pathways
K00014	map01110	Biosynthesis of secondary metabolites
K00014	ko01110	Biosynthesis of secondary metabolites
K00014	map01230	Biosynthesis of amino acids
K00014	ko01230	Biosynthesis of amino acids
K00015	map00630	Glyoxylate and dicarboxylate metabolism
K00015	ko00630	Glyoxylate and dicarboxylate metabolism
K00015	map01100	Metabolic pathways
K00015	ko01100	Metabolic pathways
K00015	map01110	Biosynthesis of secondary metabolites
K00015	ko01110	Biosynthesis of secondary metabolites
K00015	map01120	Microbial metabolism in diverse environments
K00015	ko01120	Microbial metabolism in diverse environments
K00016	map00010	Glycolysis / Gluconeogenesis
K00016	ko00010	Glycolysis / Gluconeogenesis
K00016	map00270	Cysteine and methionine metabolism
K00016	ko00270	Cysteine and methionine metabolism
K00016	map00620	Pyruvate metabolism
K00016	ko00620	Pyruvate metabolism
K00016	map00640	Propanoate metabolism
K00016	ko00640	Propanoate metabolism
K00016	map01100	Metabolic pathways
K00016	ko01100	Metabolic pathways
K00016	map01110	Biosynthesis of secondary metabolites
K00016	ko01110	Biosynthesis of secondary metabolites
K00016	map01120	Microbial metabolism in diverse environments
K00016	ko01120	Microbial metabolism in diverse environments
K00016	map04066	HIF-1 signaling pathway
K00016	ko04066	HIF-1 signaling pathway
K00016	map04922	Glucagon signaling pathway
K00016	ko04922	Glucagon signaling pathway
K00016	map05230	Central carbon metabolism in cancer
K00016	ko05230	Central carbon metabolism in cancer
K00018	map00260	Glycine, serine and threonine metabolism
K00018	ko00260	Glycine, serine and threonine metabolism
K00018	map00630	Glyoxylate and dicarboxylate metabolism
K00018	ko00630	Glyoxylate and dicarboxylate metabolism
K00018	map00680	Methane metabolism
K00018	ko00680	Methane metabolism
K00018	map01100	Metabolic pathways
K00018	ko01100	Metabolic pathways
K00018	map01110	Biosynthesis of secondary metabolites
K00018	ko01110	Biosynthesis of secondary metabolites
K00018	map01120	Microbial metabolism in diverse environments
K00018	ko01120	Microbial metabolism in diverse environments
K00018	map01200	Carbon metabolism
K00018	ko01200	Carbon metabolism
K00019	map00650	Butanoate metabolism
K00019	ko00650	Butanoate metabolism
K00019	map01100	Metabolic pathways
K00019	ko01100	Metabolic pathways
K00020	map00280	Valine, leucine and isoleucine degradation
K00020	ko00280	Valine, leucine and isoleucine degradation
K00020	map01100	Metabolic pathways
K00020	ko01100	Metabolic pathways
K00021	map00900	Terpenoid backbone biosynthesis
K00021	ko00900	Terpenoid backbone biosynthesis
K00021	map01100	Metabolic pathways
K00021	ko01100	Metabolic pathways
K00021	map01110	Biosynthesis of secondary metabolites
K00021	ko01110	Biosynthesis of secondary metabolites
K00021	map04152	AMPK signaling pathway
K00021	ko04152	AMPK signaling pathway
K00021	map04976	Bile secretion
K00021	ko04976	Bile secretion
K00022	map00062	Fatty acid elongation
K00022	ko00062	Fatty acid elongation
K00022	map00071	Fatty acid degradation
K00022	ko00071	Fatty acid degradation
K00022	map00280	Valine, leucine and isoleucine degradation
K00022	ko00280	Valine, leucine and isoleucine degradation
K00022	map00310	Lysine degradation
K00022	ko00310	Lysine degradation
K00022	map00380	Tryptophan metabolism
K00022	ko00380	Tryptophan metabolism
K00022	map00650	Butanoate metabolism
K00022	ko00650	Butanoate metabolism
K00022	map00907	Pinene, camphor and geraniol degradation
K00022	ko00907	Pinene, camphor and geraniol degradation
K00022	map00930	Caprolactam degradation
K00022	ko00930	Caprolactam degradation
K00022	map01100	Metabolic pathways
K00022	ko01100	Metabolic pathways
K00022	map01110	Biosynthesis of secondary metabolites
K00022	ko01110	Biosynthesis of secondary metabolites
K00022	map01120	Microbial metabolism in diverse environments
K00022	ko01120	Microbial metabolism in diverse environments
K00022	map01212	Fatty acid metabolism
K00022	ko01212	Fatty acid metabolism
K00023	map00630	Glyoxylate and dicarboxylate metabolism
K00023	ko00630	Glyoxylate and dicarboxylate metabolism
K00023	map00650	Butanoate metabolism
K00023	ko00650	Butanoate metabolism
K00023	map01100	Metabolic pathways
K00023	ko01100	Metabolic pathways
K00023	map01120	Microbial metabolism in diverse environments
K00023	ko01120	Microbial metabolism in diverse environments
K00023	map01200	Carbon metabolism
K00023	ko01200	Carbon metabolism
K00024	map00020	Citrate cycle (TCA cycle)
K00024	ko00020	Citrate cycle (TCA cycle)
K00024	map00270	Cysteine and methionine metabolism
K00024	ko00270	Cysteine and methionine metabolism
K00024	map00566	Sulfoquinovose metabolism
K00024	ko00566	Sulfoquinovose metabolism
K00024	map00620	Pyruvate metabolism
K00024	ko00620	Pyruvate metabolism
K00024	map00630	Glyoxylate and dicarboxylate metabolism
K00024	ko00630	Glyoxylate and dicarboxylate metabolism
K00024	map00680	Methane metabolism
K00024	ko00680	Methane metabolism
K00024	map00710	Carbon fixation by Calvin cycle
K00024	ko00710	Carbon fixation by Calvin cycle
K00024	map00720	Other carbon fixation pathways
K00024	ko00720	Other carbon fixation pathways
K00024	map01100	Metabolic pathways
K00024	ko01100	Metabolic pathways
K00024	map01110	Biosynthesis of secondary metabolites
K00024	ko01110	Biosynthesis of secondary metabolites
K00024	map01120	Microbial metabolism in diverse environments
K00024	ko01120	Microbial metabolism in diverse environments
K00024	map01200	Carbon metabolism
K00024	ko01200	Carbon metabolism
K00025	map00020	Citrate cycle (TCA cycle)
K00025	ko00020	Citrate cycle (TCA cycle)
K00025	map00270	Cysteine and methionine metabolism
K00025	ko00270	Cysteine and methionine metabolism
K00025	map00566	Sulfoquinovose metabolism
K00025	ko00566	Sulfoquinovose metabolism
K00025	map00620	Pyruvate metabolism
K00025	ko00620	Pyruvate metabolism
K00025	map00630	Glyoxylate and dicarboxylate metabolism
K00025	ko00630	Glyoxylate and dicarboxylate metabolism
K00025	map00710	Carbon fixation by Calvin cycle
K00025	ko00710	Carbon fixation by Calvin cycle
K00025	map01100	Metabolic pathways
K00025	ko01100	Metabolic pathways
K00025	map01110	Biosynthesis of secondary metabolites
K00025	ko01110	Biosynthesis of secondary metabolites
K00025	map01120	Microbial metabolism in diverse environments
K00025	ko01120	Microbial metabolism in diverse environments
K00025	map01200	Carbon metabolism
K00025	ko01200	Carbon metabolism
K00025	map04964	Proximal tubule bicarbonate reclamation
K00025	ko04964	Proximal tubule bicarbonate reclamation
K00026	map00020	Citrate cycle (TCA cycle)
K00026	ko00020	Citrate cycle (TCA cycle)
K00026	map00270	Cysteine and methionine metabolism
K00026	ko00270	Cysteine and methionine metabolism
K00026	map00566	Sulfoquinovose metabolism
K00026	ko00566	Sulfoquinovose metabolism
K00026	map00620	Pyruvate metabolism
K00026	ko00620	Pyruvate metabolism
K00026	map00630	Glyoxylate and dicarboxylate metabolism
K00026	ko00630	Glyoxylate and dicarboxylate metabolism
K00026	map00710	Carbon fixation by Calvin cycle
K00026	ko00710	Carbon fixation by Calvin cycle
K00026	map01100	Metabolic pathways
K00026	ko01100	Metabolic pathways
K00026	map01110	Biosynthesis of secondary metabolites
K00026	ko01110	Biosynthesis of secondary metabolites
K00026	map01120	Microbial metabolism in diverse environments
K00026	ko01120	Microbial metabolism in diverse environments
K00026	map01200	Carbon metabolism
K00026	ko01200	Carbon metabolism
K00027	map00620	Pyruvate metabolism
K00027	ko00620	Pyruvate metabolism
K00027	map01200	Carbon metabolism
K00027	ko01200	Carbon metabolism
K00027	map02020	Two-component system
K00027	ko02020	Two-component system
K00030	map00020	Citrate cycle (TCA cycle)
K00030	ko00020	Citrate cycle (TCA cycle)
K00030	map01100	Metabolic pathways
K00030	ko01100	Metabolic pathways
K00030	map01110	Biosynthesis of secondary metabolites
K00030	ko01110	Biosynthesis of secondary metabolites
K00030	map01120	Microbial metabolism in diverse environments
K00030	ko01120	Microbial metabolism in diverse environments
K00030	map01200	Carbon metabolism
K00030	ko01200	Carbon metabolism
K00030	map01210	2-Oxocarboxylic acid metabolism
K00030	ko01210	2-Oxocarboxylic acid metabolism
K00030	map01230	Biosynthesis of amino acids
K00030	ko01230	Biosynthesis of amino acids
K00031	map00020	Citrate cycle (TCA cycle)
K00031	ko00020	Citrate cycle (TCA cycle)
K00031	map00480	Glutathione metabolism
K00031	ko00480	Glutathione metabolism
K00031	map00720	Other carbon fixation pathways
K00031	ko00720	Other carbon fixation pathways
K00031	map01100	Metabolic pathways
K00031	ko01100	Metabolic pathways
K00031	map01110	Biosynthesis of secondary metabolites
K00031	ko01110	Biosynthesis of secondary metabolites
K00031	map01120	Microbial metabolism in diverse environments
K00031	ko01120	Microbial metabolism in diverse environments
K00031	map01200	Carbon metabolism
K00031	ko01200	Carbon metabolism
K00031	map01210	2-Oxocarboxylic acid metabolism
K00031	ko01210	2-Oxocarboxylic acid metabolism
K00031	map01230	Biosynthesis of amino acids
K00031	ko01230	Biosynthesis of amino acids
K00031	map04146	Peroxisome
K00031	ko04146	Peroxisome
K00031	map05230	Central carbon metabolism in cancer
K00031	ko05230	Central carbon metabolism in cancer
K00032	map00030	Pentose phosphate pathway
K00032	ko00030	Pentose phosphate pathway
K00032	map00480	Glutathione metabolism
K00032	ko00480	Glutathione metabolism
K00032	map01100	Metabolic pathways
K00032	ko01100	Metabolic pathways
K00032	map01120	Microbial metabolism in diverse environments
K00032	ko01120	Microbial metabolism in diverse environments
K00033	map00030	Pentose phosphate pathway
K00033	ko00030	Pentose phosphate pathway
K00033	map00480	Glutathione metabolism
K00033	ko00480	Glutathione metabolism
K00033	map01100	Metabolic pathways
K00033	ko01100	Metabolic pathways
K00033	map01110	Biosynthesis of secondary metabolites
K00033	ko01110	Biosynthesis of secondary metabolites
K00033	map01120	Microbial metabolism in diverse environments
K00033	ko01120	Microbial metabolism in diverse environments
K00033	map01200	Carbon metabolism
K00033	ko01200	Carbon metabolism
K00034	map00030	Pentose phosphate pathway
K00034	ko00030	Pentose phosphate pathway
K00034	map01100	Metabolic pathways
K00034	ko01100	Metabolic pathways
K00034	map01120	Microbial metabolism in diverse environments
K00034	ko01120	Microbial metabolism in diverse environments
K00034	map01200	Carbon metabolism
K00034	ko01200	Carbon metabolism
K00035	map00052	Galactose metabolism
K00035	ko00052	Galactose metabolism
K00035	map01100	Metabolic pathways
K00035	ko01100	Metabolic pathways
K00037	map00120	Primary bile acid biosynthesis
K00037	ko00120	Primary bile acid biosynthesis
K00037	map00140	Steroid hormone biosynthesis
K00037	ko00140	Steroid hormone biosynthesis
K00037	map01100	Metabolic pathways
K00037	ko01100	Metabolic pathways
K00037	map05208	Chemical carcinogenesis - reactive oxygen species
K00037	ko05208	Chemical carcinogenesis - reactive oxygen species
K00038	map00140	Steroid hormone biosynthesis
K00038	ko00140	Steroid hormone biosynthesis
K00038	map01100	Metabolic pathways
K00038	ko01100	Metabolic pathways
K00039	map00040	Pentose and glucuronate interconversions
K00039	ko00040	Pentose and glucuronate interconversions
K00039	map01100	Metabolic pathways
K00039	ko01100	Metabolic pathways
K00042	map00630	Glyoxylate and dicarboxylate metabolism
K00042	ko00630	Glyoxylate and dicarboxylate metabolism
K00042	map01100	Metabolic pathways
K00042	ko01100	Metabolic pathways
K00044	map00140	Steroid hormone biosynthesis
K00044	ko00140	Steroid hormone biosynthesis
K00044	map01100	Metabolic pathways
K00044	ko01100	Metabolic pathways
K00044	map04913	Ovarian steroidogenesis
K00044	ko04913	Ovarian steroidogenesis
K00046	NA	NA
K00049	map00260	Glycine, serine and threonine metabolism
K00049	ko00260	Glycine, serine and threonine metabolism
K00049	map00620	Pyruvate metabolism
K00049	ko00620	Pyruvate metabolism
K00049	map00630	Glyoxylate and dicarboxylate metabolism
K00049	ko00630	Glyoxylate and dicarboxylate metabolism
K00049	map01100	Metabolic pathways
K00049	ko01100	Metabolic pathways
K00049	map01110	Biosynthesis of secondary metabolites
K00049	ko01110	Biosynthesis of secondary metabolites
K00049	map01120	Microbial metabolism in diverse environments
K00049	ko01120	Microbial metabolism in diverse environments
K00051	map00620	Pyruvate metabolism
K00051	ko00620	Pyruvate metabolism
K00051	map00710	Carbon fixation by Calvin cycle
K00051	ko00710	Carbon fixation by Calvin cycle
K00051	map01100	Metabolic pathways
K00051	ko01100	Metabolic pathways
K00051	map01120	Microbial metabolism in diverse environments
K00051	ko01120	Microbial metabolism in diverse environments
K00051	map01200	Carbon metabolism
K00051	ko01200	Carbon metabolism
K00053	map00290	Valine, leucine and isoleucine biosynthesis
K00053	ko00290	Valine, leucine and isoleucine biosynthesis
K00053	map00770	Pantothenate and CoA biosynthesis
K00053	ko00770	Pantothenate and CoA biosynthesis
K00053	map01100	Metabolic pathways
K00053	ko01100	Metabolic pathways
K00053	map01110	Biosynthesis of secondary metabolites
K00053	ko01110	Biosynthesis of secondary metabolites
K00053	map01210	2-Oxocarboxylic acid metabolism
K00053	ko01210	2-Oxocarboxylic acid metabolism
K00053	map01230	Biosynthesis of amino acids
K00053	ko01230	Biosynthesis of amino acids
K00055	map00350	Tyrosine metabolism
K00055	ko00350	Tyrosine metabolism
K00055	map00360	Phenylalanine metabolism
K00055	ko00360	Phenylalanine metabolism
K00055	map00622	Xylene degradation
K00055	ko00622	Xylene degradation
K00055	map00623	Toluene degradation
K00055	ko00623	Toluene degradation
K00055	map01100	Metabolic pathways
K00055	ko01100	Metabolic pathways
K00055	map01120	Microbial metabolism in diverse environments
K00055	ko01120	Microbial metabolism in diverse environments
K00055	map01220	Degradation of aromatic compounds
K00055	ko01220	Degradation of aromatic compounds
K00057	map00564	Glycerophospholipid metabolism
K00057	ko00564	Glycerophospholipid metabolism
K00057	map01100	Metabolic pathways
K00057	ko01100	Metabolic pathways
K00057	map01110	Biosynthesis of secondary metabolites
K00057	ko01110	Biosynthesis of secondary metabolites
K00058	map00260	Glycine, serine and threonine metabolism
K00058	ko00260	Glycine, serine and threonine metabolism
K00058	map00270	Cysteine and methionine metabolism
K00058	ko00270	Cysteine and methionine metabolism
K00058	map00680	Methane metabolism
K00058	ko00680	Methane metabolism
K00058	map01100	Metabolic pathways
K00058	ko01100	Metabolic pathways
K00058	map01110	Biosynthesis of secondary metabolites
K00058	ko01110	Biosynthesis of secondary metabolites
K00058	map01120	Microbial metabolism in diverse environments
K00058	ko01120	Microbial metabolism in diverse environments
K00058	map01200	Carbon metabolism
K00058	ko01200	Carbon metabolism
K00058	map01230	Biosynthesis of amino acids
K00058	ko01230	Biosynthesis of amino acids
K00059	map00061	Fatty acid biosynthesis
K00059	ko00061	Fatty acid biosynthesis
K00059	map00333	Prodigiosin biosynthesis
K00059	ko00333	Prodigiosin biosynthesis
K00059	map00780	Biotin metabolism
K00059	ko00780	Biotin metabolism
K00059	map01100	Metabolic pathways
K00059	ko01100	Metabolic pathways
K00059	map01110	Biosynthesis of secondary metabolites
K00059	ko01110	Biosynthesis of secondary metabolites
K00059	map01212	Fatty acid metabolism
K00059	ko01212	Fatty acid metabolism
K00059	map01240	Biosynthesis of cofactors
K00059	ko01240	Biosynthesis of cofactors
K00060	map00260	Glycine, serine and threonine metabolism
K00060	ko00260	Glycine, serine and threonine metabolism
K00060	map01100	Metabolic pathways
K00060	ko01100	Metabolic pathways
K00061	map00140	Steroid hormone biosynthesis
K00061	ko00140	Steroid hormone biosynthesis
K00061	map00830	Retinol metabolism
K00061	ko00830	Retinol metabolism
K00061	map01100	Metabolic pathways
K00061	ko01100	Metabolic pathways
K00062	map00053	Ascorbate and aldarate metabolism
K00062	ko00053	Ascorbate and aldarate metabolism
K00062	map01100	Metabolic pathways
K00062	ko01100	Metabolic pathways
K00063	map00053	Ascorbate and aldarate metabolism
K00063	ko00053	Ascorbate and aldarate metabolism
K00063	map01100	Metabolic pathways
K00063	ko01100	Metabolic pathways
K00064	map00051	Fructose and mannose metabolism
K00064	ko00051	Fructose and mannose metabolism
K00064	map00053	Ascorbate and aldarate metabolism
K00064	ko00053	Ascorbate and aldarate metabolism
K00064	map01100	Metabolic pathways
K00064	ko01100	Metabolic pathways
K00064	map01110	Biosynthesis of secondary metabolites
K00064	ko01110	Biosynthesis of secondary metabolites
K00064	map01120	Microbial metabolism in diverse environments
K00064	ko01120	Microbial metabolism in diverse environments
K00065	map00040	Pentose and glucuronate interconversions
K00065	ko00040	Pentose and glucuronate interconversions
K00065	map01100	Metabolic pathways
K00065	ko01100	Metabolic pathways
K00065	map01120	Microbial metabolism in diverse environments
K00065	ko01120	Microbial metabolism in diverse environments
K00066	map00051	Fructose and mannose metabolism
K00066	ko00051	Fructose and mannose metabolism
K00066	map00520	Amino sugar and nucleotide sugar metabolism
K00066	ko00520	Amino sugar and nucleotide sugar metabolism
K00066	map01100	Metabolic pathways
K00066	ko01100	Metabolic pathways
K00066	map01250	Biosynthesis of nucleotide sugars
K00066	ko01250	Biosynthesis of nucleotide sugars
K00066	map02020	Two-component system
K00066	ko02020	Two-component system
K00067	map00521	Streptomycin biosynthesis
K00067	ko00521	Streptomycin biosynthesis
K00067	map00523	Polyketide sugar unit biosynthesis
K00067	ko00523	Polyketide sugar unit biosynthesis
K00067	map00541	Biosynthesis of various nucleotide sugars
K00067	ko00541	Biosynthesis of various nucleotide sugars
K00067	map01100	Metabolic pathways
K00067	ko01100	Metabolic pathways
K00067	map01110	Biosynthesis of secondary metabolites
K00067	ko01110	Biosynthesis of secondary metabolites
K00067	map01250	Biosynthesis of nucleotide sugars
K00067	ko01250	Biosynthesis of nucleotide sugars
K00068	map00051	Fructose and mannose metabolism
K00068	ko00051	Fructose and mannose metabolism
K00068	map01100	Metabolic pathways
K00068	ko01100	Metabolic pathways
K00069	map00590	Arachidonic acid metabolism
K00069	ko00590	Arachidonic acid metabolism
K00069	map05202	Transcriptional misregulation in cancer
K00069	ko05202	Transcriptional misregulation in cancer
K00070	map00140	Steroid hormone biosynthesis
K00070	ko00140	Steroid hormone biosynthesis
K00070	map01100	Metabolic pathways
K00070	ko01100	Metabolic pathways
K00070	map04913	Ovarian steroidogenesis
K00070	ko04913	Ovarian steroidogenesis
K00070	map04925	Aldosterone synthesis and secretion
K00070	ko04925	Aldosterone synthesis and secretion
K00070	map04927	Cortisol synthesis and secretion
K00070	ko04927	Cortisol synthesis and secretion
K00070	map04934	Cushing syndrome
K00070	ko04934	Cushing syndrome
K00071	map00140	Steroid hormone biosynthesis
K00071	ko00140	Steroid hormone biosynthesis
K00071	map01100	Metabolic pathways
K00071	ko01100	Metabolic pathways
K00071	map04960	Aldosterone-regulated sodium reabsorption
K00071	ko04960	Aldosterone-regulated sodium reabsorption
K00072	map00790	Folate biosynthesis
K00072	ko00790	Folate biosynthesis
K00072	map01100	Metabolic pathways
K00072	ko01100	Metabolic pathways
K00072	map01240	Biosynthesis of cofactors
K00072	ko01240	Biosynthesis of cofactors
K00074	map00360	Phenylalanine metabolism
K00074	ko00360	Phenylalanine metabolism
K00074	map00362	Benzoate degradation
K00074	ko00362	Benzoate degradation
K00074	map00650	Butanoate metabolism
K00074	ko00650	Butanoate metabolism
K00074	map01100	Metabolic pathways
K00074	ko01100	Metabolic pathways
K00074	map01120	Microbial metabolism in diverse environments
K00074	ko01120	Microbial metabolism in diverse environments
K00074	map01200	Carbon metabolism
K00074	ko01200	Carbon metabolism
K00075	map00520	Amino sugar and nucleotide sugar metabolism
K00075	ko00520	Amino sugar and nucleotide sugar metabolism
K00075	map00550	Peptidoglycan biosynthesis
K00075	ko00550	Peptidoglycan biosynthesis
K00075	map01100	Metabolic pathways
K00075	ko01100	Metabolic pathways
K00075	map01250	Biosynthesis of nucleotide sugars
K00075	ko01250	Biosynthesis of nucleotide sugars
K00076	map00121	Secondary bile acid biosynthesis
K00076	ko00121	Secondary bile acid biosynthesis
K00077	map00770	Pantothenate and CoA biosynthesis
K00077	ko00770	Pantothenate and CoA biosynthesis
K00077	map01100	Metabolic pathways
K00077	ko01100	Metabolic pathways
K00077	map01110	Biosynthesis of secondary metabolites
K00077	ko01110	Biosynthesis of secondary metabolites
K00077	map01240	Biosynthesis of cofactors
K00077	ko01240	Biosynthesis of cofactors
K00078	map00040	Pentose and glucuronate interconversions
K00078	ko00040	Pentose and glucuronate interconversions
K00078	map00980	Metabolism of xenobiotics by cytochrome P450
K00078	ko00980	Metabolism of xenobiotics by cytochrome P450
K00078	map01100	Metabolic pathways
K00078	ko01100	Metabolic pathways
K00079	map00590	Arachidonic acid metabolism
K00079	ko00590	Arachidonic acid metabolism
K00079	map00790	Folate biosynthesis
K00079	ko00790	Folate biosynthesis
K00079	map00980	Metabolism of xenobiotics by cytochrome P450
K00079	ko00980	Metabolism of xenobiotics by cytochrome P450
K00079	map01100	Metabolic pathways
K00079	ko01100	Metabolic pathways
K00079	map05204	Chemical carcinogenesis - DNA adducts
K00079	ko05204	Chemical carcinogenesis - DNA adducts
K00079	map05208	Chemical carcinogenesis - reactive oxygen species
K00079	ko05208	Chemical carcinogenesis - reactive oxygen species
K00081	map00590	Arachidonic acid metabolism
K00081	ko00590	Arachidonic acid metabolism
K00081	map00980	Metabolism of xenobiotics by cytochrome P450
K00081	ko00980	Metabolism of xenobiotics by cytochrome P450
K00081	map01100	Metabolic pathways
K00081	ko01100	Metabolic pathways
K00082	map00740	Riboflavin metabolism
K00082	ko00740	Riboflavin metabolism
K00082	map01100	Metabolic pathways
K00082	ko01100	Metabolic pathways
K00082	map01110	Biosynthesis of secondary metabolites
K00082	ko01110	Biosynthesis of secondary metabolites
K00082	map01240	Biosynthesis of cofactors
K00082	ko01240	Biosynthesis of cofactors
K00083	map00940	Phenylpropanoid biosynthesis
K00083	ko00940	Phenylpropanoid biosynthesis
K00083	map01100	Metabolic pathways
K00083	ko01100	Metabolic pathways
K00083	map01110	Biosynthesis of secondary metabolites
K00083	ko01110	Biosynthesis of secondary metabolites
K00084	map00590	Arachidonic acid metabolism
K00084	ko00590	Arachidonic acid metabolism
K00084	map00980	Metabolism of xenobiotics by cytochrome P450
K00084	ko00980	Metabolism of xenobiotics by cytochrome P450
K00084	map01100	Metabolic pathways
K00084	ko01100	Metabolic pathways
K00085	NA	NA
K00088	map00230	Purine metabolism
K00088	ko00230	Purine metabolism
K00088	map00983	Drug metabolism - other enzymes
K00088	ko00983	Drug metabolism - other enzymes
K00088	map01100	Metabolic pathways
K00088	ko01100	Metabolic pathways
K00088	map01110	Biosynthesis of secondary metabolites
K00088	ko01110	Biosynthesis of secondary metabolites
K00088	map01232	Nucleotide metabolism
K00088	ko01232	Nucleotide metabolism
K00089	map00140	Steroid hormone biosynthesis
K00089	ko00140	Steroid hormone biosynthesis
K00089	map01100	Metabolic pathways
K00089	ko01100	Metabolic pathways
K00089	map05204	Chemical carcinogenesis - DNA adducts
K00089	ko05204	Chemical carcinogenesis - DNA adducts
K00089	map05208	Chemical carcinogenesis - reactive oxygen species
K00089	ko05208	Chemical carcinogenesis - reactive oxygen species
K00090	map00030	Pentose phosphate pathway
K00090	ko00030	Pentose phosphate pathway
K00090	map00260	Glycine, serine and threonine metabolism
K00090	ko00260	Glycine, serine and threonine metabolism
K00090	map00620	Pyruvate metabolism
K00090	ko00620	Pyruvate metabolism
K00090	map00630	Glyoxylate and dicarboxylate metabolism
K00090	ko00630	Glyoxylate and dicarboxylate metabolism
K00090	map01100	Metabolic pathways
K00090	ko01100	Metabolic pathways
K00090	map01110	Biosynthesis of secondary metabolites
K00090	ko01110	Biosynthesis of secondary metabolites
K00090	map01120	Microbial metabolism in diverse environments
K00090	ko01120	Microbial metabolism in diverse environments
K00091	NA	NA
K00093	map00680	Methane metabolism
K00093	ko00680	Methane metabolism
K00093	map01100	Metabolic pathways
K00093	ko01100	Metabolic pathways
K00093	map01120	Microbial metabolism in diverse environments
K00093	ko01120	Microbial metabolism in diverse environments
K00094	map00052	Galactose metabolism
K00094	ko00052	Galactose metabolism
K00094	map01100	Metabolic pathways
K00094	ko01100	Metabolic pathways
K00095	NA	NA
K00096	map00564	Glycerophospholipid metabolism
K00096	ko00564	Glycerophospholipid metabolism
K00096	map01110	Biosynthesis of secondary metabolites
K00096	ko01110	Biosynthesis of secondary metabolites
K00098	NA	NA
K00099	map00900	Terpenoid backbone biosynthesis
K00099	ko00900	Terpenoid backbone biosynthesis
K00099	map01100	Metabolic pathways
K00099	ko01100	Metabolic pathways
K00099	map01110	Biosynthesis of secondary metabolites
K00099	ko01110	Biosynthesis of secondary metabolites
K00101	map00620	Pyruvate metabolism
K00101	ko00620	Pyruvate metabolism
K00101	map01100	Metabolic pathways
K00101	ko01100	Metabolic pathways
K00102	map00620	Pyruvate metabolism
K00102	ko00620	Pyruvate metabolism
K00102	map01100	Metabolic pathways
K00102	ko01100	Metabolic pathways
K00103	map00053	Ascorbate and aldarate metabolism
K00103	ko00053	Ascorbate and aldarate metabolism
K00103	map01100	Metabolic pathways
K00103	ko01100	Metabolic pathways
K00103	map01240	Biosynthesis of cofactors
K00103	ko01240	Biosynthesis of cofactors
K00104	map00630	Glyoxylate and dicarboxylate metabolism
K00104	ko00630	Glyoxylate and dicarboxylate metabolism
K00104	map01100	Metabolic pathways
K00104	ko01100	Metabolic pathways
K00104	map01110	Biosynthesis of secondary metabolites
K00104	ko01110	Biosynthesis of secondary metabolites
K00104	map01120	Microbial metabolism in diverse environments
K00104	ko01120	Microbial metabolism in diverse environments
K00105	map00564	Glycerophospholipid metabolism
K00105	ko00564	Glycerophospholipid metabolism
K00105	map01100	Metabolic pathways
K00105	ko01100	Metabolic pathways
K00105	map01110	Biosynthesis of secondary metabolites
K00105	ko01110	Biosynthesis of secondary metabolites
K00107	map00053	Ascorbate and aldarate metabolism
K00107	ko00053	Ascorbate and aldarate metabolism
K00107	map01100	Metabolic pathways
K00107	ko01100	Metabolic pathways
K00108	map00260	Glycine, serine and threonine metabolism
K00108	ko00260	Glycine, serine and threonine metabolism
K00108	map00670	One carbon pool by folate
K00108	ko00670	One carbon pool by folate
K00108	map01100	Metabolic pathways
K00108	ko01100	Metabolic pathways
K00109	map00650	Butanoate metabolism
K00109	ko00650	Butanoate metabolism
K00109	map01100	Metabolic pathways
K00109	ko01100	Metabolic pathways
K00111	map00564	Glycerophospholipid metabolism
K00111	ko00564	Glycerophospholipid metabolism
K00111	map01100	Metabolic pathways
K00111	ko01100	Metabolic pathways
K00111	map01110	Biosynthesis of secondary metabolites
K00111	ko01110	Biosynthesis of secondary metabolites
K00112	map00564	Glycerophospholipid metabolism
K00112	ko00564	Glycerophospholipid metabolism
K00112	map01100	Metabolic pathways
K00112	ko01100	Metabolic pathways
K00112	map01110	Biosynthesis of secondary metabolites
K00112	ko01110	Biosynthesis of secondary metabolites
K00113	map00564	Glycerophospholipid metabolism
K00113	ko00564	Glycerophospholipid metabolism
K00113	map01100	Metabolic pathways
K00113	ko01100	Metabolic pathways
K00113	map01110	Biosynthesis of secondary metabolites
K00113	ko01110	Biosynthesis of secondary metabolites
K00115	map00030	Pentose phosphate pathway
K00115	ko00030	Pentose phosphate pathway
K00115	map01100	Metabolic pathways
K00115	ko01100	Metabolic pathways
K00115	map01110	Biosynthesis of secondary metabolites
K00115	ko01110	Biosynthesis of secondary metabolites
K00118	NA	NA
K00119	NA	NA
K00120	map00074	Mycolic acid biosynthesis
K00120	ko00074	Mycolic acid biosynthesis
K00121	map00010	Glycolysis / Gluconeogenesis
K00121	ko00010	Glycolysis / Gluconeogenesis
K00121	map00071	Fatty acid degradation
K00121	ko00071	Fatty acid degradation
K00121	map00350	Tyrosine metabolism
K00121	ko00350	Tyrosine metabolism
K00121	map00620	Pyruvate metabolism
K00121	ko00620	Pyruvate metabolism
K00121	map00625	Chloroalkane and chloroalkene degradation
K00121	ko00625	Chloroalkane and chloroalkene degradation
K00121	map00626	Naphthalene degradation
K00121	ko00626	Naphthalene degradation
K00121	map00680	Methane metabolism
K00121	ko00680	Methane metabolism
K00121	map00830	Retinol metabolism
K00121	ko00830	Retinol metabolism
K00121	map00980	Metabolism of xenobiotics by cytochrome P450
K00121	ko00980	Metabolism of xenobiotics by cytochrome P450
K00121	map00982	Drug metabolism - cytochrome P450
K00121	ko00982	Drug metabolism - cytochrome P450
K00121	map01100	Metabolic pathways
K00121	ko01100	Metabolic pathways
K00121	map01110	Biosynthesis of secondary metabolites
K00121	ko01110	Biosynthesis of secondary metabolites
K00121	map01120	Microbial metabolism in diverse environments
K00121	ko01120	Microbial metabolism in diverse environments
K00121	map01200	Carbon metabolism
K00121	ko01200	Carbon metabolism
K00121	map01220	Degradation of aromatic compounds
K00121	ko01220	Degradation of aromatic compounds
K00121	map04936	Alcoholic liver disease
K00121	ko04936	Alcoholic liver disease
K00122	map00630	Glyoxylate and dicarboxylate metabolism
K00122	ko00630	Glyoxylate and dicarboxylate metabolism
K00122	map00680	Methane metabolism
K00122	ko00680	Methane metabolism
K00122	map01100	Metabolic pathways
K00122	ko01100	Metabolic pathways
K00122	map01120	Microbial metabolism in diverse environments
K00122	ko01120	Microbial metabolism in diverse environments
K00122	map01200	Carbon metabolism
K00122	ko01200	Carbon metabolism
K00124	map00630	Glyoxylate and dicarboxylate metabolism
K00124	ko00630	Glyoxylate and dicarboxylate metabolism
K00124	map00680	Methane metabolism
K00124	ko00680	Methane metabolism
K00124	map01100	Metabolic pathways
K00124	ko01100	Metabolic pathways
K00124	map01120	Microbial metabolism in diverse environments
K00124	ko01120	Microbial metabolism in diverse environments
K00124	map01200	Carbon metabolism
K00124	ko01200	Carbon metabolism
K00125	map00680	Methane metabolism
K00125	ko00680	Methane metabolism
K00125	map01100	Metabolic pathways
K00125	ko01100	Metabolic pathways
K00125	map01120	Microbial metabolism in diverse environments
K00125	ko01120	Microbial metabolism in diverse environments
K00125	map01200	Carbon metabolism
K00125	ko01200	Carbon metabolism
K00127	map00630	Glyoxylate and dicarboxylate metabolism
K00127	ko00630	Glyoxylate and dicarboxylate metabolism
K00127	map00680	Methane metabolism
K00127	ko00680	Methane metabolism
K00127	map01100	Metabolic pathways
K00127	ko01100	Metabolic pathways
K00127	map01120	Microbial metabolism in diverse environments
K00127	ko01120	Microbial metabolism in diverse environments
K00127	map01200	Carbon metabolism
K00127	ko01200	Carbon metabolism
K00128	map00010	Glycolysis / Gluconeogenesis
K00128	ko00010	Glycolysis / Gluconeogenesis
K00128	map00053	Ascorbate and aldarate metabolism
K00128	ko00053	Ascorbate and aldarate metabolism
K00128	map00071	Fatty acid degradation
K00128	ko00071	Fatty acid degradation
K00128	map00280	Valine, leucine and isoleucine degradation
K00128	ko00280	Valine, leucine and isoleucine degradation
K00128	map00310	Lysine degradation
K00128	ko00310	Lysine degradation
K00128	map00330	Arginine and proline metabolism
K00128	ko00330	Arginine and proline metabolism
K00128	map00340	Histidine metabolism
K00128	ko00340	Histidine metabolism
K00128	map00380	Tryptophan metabolism
K00128	ko00380	Tryptophan metabolism
K00128	map00410	beta-Alanine metabolism
K00128	ko00410	beta-Alanine metabolism
K00128	map00561	Glycerolipid metabolism
K00128	ko00561	Glycerolipid metabolism
K00128	map00620	Pyruvate metabolism
K00128	ko00620	Pyruvate metabolism
K00128	map00625	Chloroalkane and chloroalkene degradation
K00128	ko00625	Chloroalkane and chloroalkene degradation
K00128	map00770	Pantothenate and CoA biosynthesis
K00128	ko00770	Pantothenate and CoA biosynthesis
K00128	map00903	Limonene degradation
K00128	ko00903	Limonene degradation
K00128	map00981	Insect hormone biosynthesis
K00128	ko00981	Insect hormone biosynthesis
K00128	map01100	Metabolic pathways
K00128	ko01100	Metabolic pathways
K00128	map01110	Biosynthesis of secondary metabolites
K00128	ko01110	Biosynthesis of secondary metabolites
K00128	map01120	Microbial metabolism in diverse environments
K00128	ko01120	Microbial metabolism in diverse environments
K00128	map01240	Biosynthesis of cofactors
K00128	ko01240	Biosynthesis of cofactors
K00128	map04936	Alcoholic liver disease
K00128	ko04936	Alcoholic liver disease
K00129	map00010	Glycolysis / Gluconeogenesis
K00129	ko00010	Glycolysis / Gluconeogenesis
K00129	map00340	Histidine metabolism
K00129	ko00340	Histidine metabolism
K00129	map00350	Tyrosine metabolism
K00129	ko00350	Tyrosine metabolism
K00129	map00360	Phenylalanine metabolism
K00129	ko00360	Phenylalanine metabolism
K00129	map00410	beta-Alanine metabolism
K00129	ko00410	beta-Alanine metabolism
K00129	map00980	Metabolism of xenobiotics by cytochrome P450
K00129	ko00980	Metabolism of xenobiotics by cytochrome P450
K00129	map00982	Drug metabolism - cytochrome P450
K00129	ko00982	Drug metabolism - cytochrome P450
K00129	map01100	Metabolic pathways
K00129	ko01100	Metabolic pathways
K00129	map01110	Biosynthesis of secondary metabolites
K00129	ko01110	Biosynthesis of secondary metabolites
K00129	map01120	Microbial metabolism in diverse environments
K00129	ko01120	Microbial metabolism in diverse environments
K00130	map00260	Glycine, serine and threonine metabolism
K00130	ko00260	Glycine, serine and threonine metabolism
K00130	map00670	One carbon pool by folate
K00130	ko00670	One carbon pool by folate
K00130	map01100	Metabolic pathways
K00130	ko01100	Metabolic pathways
K00131	map00010	Glycolysis / Gluconeogenesis
K00131	ko00010	Glycolysis / Gluconeogenesis
K00131	map00030	Pentose phosphate pathway
K00131	ko00030	Pentose phosphate pathway
K00131	map01100	Metabolic pathways
K00131	ko01100	Metabolic pathways
K00131	map01120	Microbial metabolism in diverse environments
K00131	ko01120	Microbial metabolism in diverse environments
K00131	map01200	Carbon metabolism
K00131	ko01200	Carbon metabolism
K00132	map00620	Pyruvate metabolism
K00132	ko00620	Pyruvate metabolism
K00132	map00650	Butanoate metabolism
K00132	ko00650	Butanoate metabolism
K00132	map01100	Metabolic pathways
K00132	ko01100	Metabolic pathways
K00132	map01120	Microbial metabolism in diverse environments
K00132	ko01120	Microbial metabolism in diverse environments
K00133	map00260	Glycine, serine and threonine metabolism
K00133	ko00260	Glycine, serine and threonine metabolism
K00133	map00261	Monobactam biosynthesis
K00133	ko00261	Monobactam biosynthesis
K00133	map00270	Cysteine and methionine metabolism
K00133	ko00270	Cysteine and methionine metabolism
K00133	map00300	Lysine biosynthesis
K00133	ko00300	Lysine biosynthesis
K00133	map01100	Metabolic pathways
K00133	ko01100	Metabolic pathways
K00133	map01110	Biosynthesis of secondary metabolites
K00133	ko01110	Biosynthesis of secondary metabolites
K00133	map01120	Microbial metabolism in diverse environments
K00133	ko01120	Microbial metabolism in diverse environments
K00133	map01210	2-Oxocarboxylic acid metabolism
K00133	ko01210	2-Oxocarboxylic acid metabolism
K00133	map01230	Biosynthesis of amino acids
K00133	ko01230	Biosynthesis of amino acids
K00134	map00010	Glycolysis / Gluconeogenesis
K00134	ko00010	Glycolysis / Gluconeogenesis
K00134	map00710	Carbon fixation by Calvin cycle
K00134	ko00710	Carbon fixation by Calvin cycle
K00134	map01100	Metabolic pathways
K00134	ko01100	Metabolic pathways
K00134	map01110	Biosynthesis of secondary metabolites
K00134	ko01110	Biosynthesis of secondary metabolites
K00134	map01120	Microbial metabolism in diverse environments
K00134	ko01120	Microbial metabolism in diverse environments
K00134	map01200	Carbon metabolism
K00134	ko01200	Carbon metabolism
K00134	map01230	Biosynthesis of amino acids
K00134	ko01230	Biosynthesis of amino acids
K00134	map04066	HIF-1 signaling pathway
K00134	ko04066	HIF-1 signaling pathway
K00134	map05010	Alzheimer disease
K00134	ko05010	Alzheimer disease
K00134	map05130	Pathogenic Escherichia coli infection
K00134	ko05130	Pathogenic Escherichia coli infection
K00134	map05132	Salmonella infection
K00134	ko05132	Salmonella infection
K00134	map05415	Diabetic cardiomyopathy
K00134	ko05415	Diabetic cardiomyopathy
K00135	map00250	Alanine, aspartate and glutamate metabolism
K00135	ko00250	Alanine, aspartate and glutamate metabolism
K00135	map00310	Lysine degradation
K00135	ko00310	Lysine degradation
K00135	map00350	Tyrosine metabolism
K00135	ko00350	Tyrosine metabolism
K00135	map00650	Butanoate metabolism
K00135	ko00650	Butanoate metabolism
K00135	map00760	Nicotinate and nicotinamide metabolism
K00135	ko00760	Nicotinate and nicotinamide metabolism
K00135	map01100	Metabolic pathways
K00135	ko01100	Metabolic pathways
K00135	map01120	Microbial metabolism in diverse environments
K00135	ko01120	Microbial metabolism in diverse environments
K00137	map00310	Lysine degradation
K00137	ko00310	Lysine degradation
K00137	map00330	Arginine and proline metabolism
K00137	ko00330	Arginine and proline metabolism
K00137	map00410	beta-Alanine metabolism
K00137	ko00410	beta-Alanine metabolism
K00137	map01100	Metabolic pathways
K00137	ko01100	Metabolic pathways
K00137	map01120	Microbial metabolism in diverse environments
K00137	ko01120	Microbial metabolism in diverse environments
K00138	map00010	Glycolysis / Gluconeogenesis
K00138	ko00010	Glycolysis / Gluconeogenesis
K00138	map00620	Pyruvate metabolism
K00138	ko00620	Pyruvate metabolism
K00138	map01100	Metabolic pathways
K00138	ko01100	Metabolic pathways
K00138	map01110	Biosynthesis of secondary metabolites
K00138	ko01110	Biosynthesis of secondary metabolites
K00138	map01120	Microbial metabolism in diverse environments
K00138	ko01120	Microbial metabolism in diverse environments
K00139	map00250	Alanine, aspartate and glutamate metabolism
K00139	ko00250	Alanine, aspartate and glutamate metabolism
K00139	map00650	Butanoate metabolism
K00139	ko00650	Butanoate metabolism
K00139	map01100	Metabolic pathways
K00139	ko01100	Metabolic pathways
K00139	map01120	Microbial metabolism in diverse environments
K00139	ko01120	Microbial metabolism in diverse environments
K00140	map00280	Valine, leucine and isoleucine degradation
K00140	ko00280	Valine, leucine and isoleucine degradation
K00140	map00410	beta-Alanine metabolism
K00140	ko00410	beta-Alanine metabolism
K00140	map00562	Inositol phosphate metabolism
K00140	ko00562	Inositol phosphate metabolism
K00140	map00640	Propanoate metabolism
K00140	ko00640	Propanoate metabolism
K00140	map01100	Metabolic pathways
K00140	ko01100	Metabolic pathways
K00140	map01120	Microbial metabolism in diverse environments
K00140	ko01120	Microbial metabolism in diverse environments
K00140	map01200	Carbon metabolism
K00140	ko01200	Carbon metabolism
K00141	map00622	Xylene degradation
K00141	ko00622	Xylene degradation
K00141	map00623	Toluene degradation
K00141	ko00623	Toluene degradation
K00141	map00627	Aminobenzoate degradation
K00141	ko00627	Aminobenzoate degradation
K00141	map01100	Metabolic pathways
K00141	ko01100	Metabolic pathways
K00141	map01120	Microbial metabolism in diverse environments
K00141	ko01120	Microbial metabolism in diverse environments
K00141	map01220	Degradation of aromatic compounds
K00141	ko01220	Degradation of aromatic compounds
K00142	NA	NA
K00143	map00300	Lysine biosynthesis
K00143	ko00300	Lysine biosynthesis
K00143	map01100	Metabolic pathways
K00143	ko01100	Metabolic pathways
K00143	map01110	Biosynthesis of secondary metabolites
K00143	ko01110	Biosynthesis of secondary metabolites
K00143	map01230	Biosynthesis of amino acids
K00143	ko01230	Biosynthesis of amino acids
K00146	map00350	Tyrosine metabolism
K00146	ko00350	Tyrosine metabolism
K00146	map00360	Phenylalanine metabolism
K00146	ko00360	Phenylalanine metabolism
K00146	map00643	Styrene degradation
K00146	ko00643	Styrene degradation
K00146	map01100	Metabolic pathways
K00146	ko01100	Metabolic pathways
K00146	map01120	Microbial metabolism in diverse environments
K00146	ko01120	Microbial metabolism in diverse environments
K00147	map00330	Arginine and proline metabolism
K00147	ko00330	Arginine and proline metabolism
K00147	map00332	Carbapenem biosynthesis
K00147	ko00332	Carbapenem biosynthesis
K00147	map01100	Metabolic pathways
K00147	ko01100	Metabolic pathways
K00147	map01110	Biosynthesis of secondary metabolites
K00147	ko01110	Biosynthesis of secondary metabolites
K00147	map01230	Biosynthesis of amino acids
K00147	ko01230	Biosynthesis of amino acids
K00148	map00625	Chloroalkane and chloroalkene degradation
K00148	ko00625	Chloroalkane and chloroalkene degradation
K00148	map00680	Methane metabolism
K00148	ko00680	Methane metabolism
K00148	map01100	Metabolic pathways
K00148	ko01100	Metabolic pathways
K00148	map01120	Microbial metabolism in diverse environments
K00148	ko01120	Microbial metabolism in diverse environments
K00148	map01200	Carbon metabolism
K00148	ko01200	Carbon metabolism
K00149	map00010	Glycolysis / Gluconeogenesis
K00149	ko00010	Glycolysis / Gluconeogenesis
K00149	map00053	Ascorbate and aldarate metabolism
K00149	ko00053	Ascorbate and aldarate metabolism
K00149	map00071	Fatty acid degradation
K00149	ko00071	Fatty acid degradation
K00149	map00280	Valine, leucine and isoleucine degradation
K00149	ko00280	Valine, leucine and isoleucine degradation
K00149	map00310	Lysine degradation
K00149	ko00310	Lysine degradation
K00149	map00330	Arginine and proline metabolism
K00149	ko00330	Arginine and proline metabolism
K00149	map00340	Histidine metabolism
K00149	ko00340	Histidine metabolism
K00149	map00380	Tryptophan metabolism
K00149	ko00380	Tryptophan metabolism
K00149	map00410	beta-Alanine metabolism
K00149	ko00410	beta-Alanine metabolism
K00149	map00561	Glycerolipid metabolism
K00149	ko00561	Glycerolipid metabolism
K00149	map00620	Pyruvate metabolism
K00149	ko00620	Pyruvate metabolism
K00149	map01100	Metabolic pathways
K00149	ko01100	Metabolic pathways
K00149	map01110	Biosynthesis of secondary metabolites
K00149	ko01110	Biosynthesis of secondary metabolites
K00149	map01120	Microbial metabolism in diverse environments
K00149	ko01120	Microbial metabolism in diverse environments
K00149	map04936	Alcoholic liver disease
K00149	ko04936	Alcoholic liver disease
K00150	map00010	Glycolysis / Gluconeogenesis
K00150	ko00010	Glycolysis / Gluconeogenesis
K00150	map00710	Carbon fixation by Calvin cycle
K00150	ko00710	Carbon fixation by Calvin cycle
K00150	map01100	Metabolic pathways
K00150	ko01100	Metabolic pathways
K00150	map01110	Biosynthesis of secondary metabolites
K00150	ko01110	Biosynthesis of secondary metabolites
K00150	map01120	Microbial metabolism in diverse environments
K00150	ko01120	Microbial metabolism in diverse environments
K00150	map01200	Carbon metabolism
K00150	ko01200	Carbon metabolism
K00150	map01230	Biosynthesis of amino acids
K00150	ko01230	Biosynthesis of amino acids
K00151	map00350	Tyrosine metabolism
K00151	ko00350	Tyrosine metabolism
K00151	map01100	Metabolic pathways
K00151	ko01100	Metabolic pathways
K00151	map01120	Microbial metabolism in diverse environments
K00151	ko01120	Microbial metabolism in diverse environments
K00151	map01220	Degradation of aromatic compounds
K00151	ko01220	Degradation of aromatic compounds
K00152	map00626	Naphthalene degradation
K00152	ko00626	Naphthalene degradation
K00152	map01100	Metabolic pathways
K00152	ko01100	Metabolic pathways
K00152	map01120	Microbial metabolism in diverse environments
K00152	ko01120	Microbial metabolism in diverse environments
K00152	map01220	Degradation of aromatic compounds
K00152	ko01220	Degradation of aromatic compounds
K00153	NA	NA
K00154	NA	NA
K00155	NA	NA
K00156	map00620	Pyruvate metabolism
K00156	ko00620	Pyruvate metabolism
K00156	map01100	Metabolic pathways
K00156	ko01100	Metabolic pathways
K00158	map00620	Pyruvate metabolism
K00158	ko00620	Pyruvate metabolism
K00158	map01100	Metabolic pathways
K00158	ko01100	Metabolic pathways
K00161	map00010	Glycolysis / Gluconeogenesis
K00161	ko00010	Glycolysis / Gluconeogenesis
K00161	map00020	Citrate cycle (TCA cycle)
K00161	ko00020	Citrate cycle (TCA cycle)
K00161	map00620	Pyruvate metabolism
K00161	ko00620	Pyruvate metabolism
K00161	map00785	Lipoic acid metabolism
K00161	ko00785	Lipoic acid metabolism
K00161	map01100	Metabolic pathways
K00161	ko01100	Metabolic pathways
K00161	map01110	Biosynthesis of secondary metabolites
K00161	ko01110	Biosynthesis of secondary metabolites
K00161	map01120	Microbial metabolism in diverse environments
K00161	ko01120	Microbial metabolism in diverse environments
K00161	map01200	Carbon metabolism
K00161	ko01200	Carbon metabolism
K00161	map01210	2-Oxocarboxylic acid metabolism
K00161	ko01210	2-Oxocarboxylic acid metabolism
K00161	map04066	HIF-1 signaling pathway
K00161	ko04066	HIF-1 signaling pathway
K00161	map04922	Glucagon signaling pathway
K00161	ko04922	Glucagon signaling pathway
K00161	map05230	Central carbon metabolism in cancer
K00161	ko05230	Central carbon metabolism in cancer
K00161	map05415	Diabetic cardiomyopathy
K00161	ko05415	Diabetic cardiomyopathy
K00162	map00010	Glycolysis / Gluconeogenesis
K00162	ko00010	Glycolysis / Gluconeogenesis
K00162	map00020	Citrate cycle (TCA cycle)
K00162	ko00020	Citrate cycle (TCA cycle)
K00162	map00620	Pyruvate metabolism
K00162	ko00620	Pyruvate metabolism
K00162	map00785	Lipoic acid metabolism
K00162	ko00785	Lipoic acid metabolism
K00162	map01100	Metabolic pathways
K00162	ko01100	Metabolic pathways
K00162	map01110	Biosynthesis of secondary metabolites
K00162	ko01110	Biosynthesis of secondary metabolites
K00162	map01120	Microbial metabolism in diverse environments
K00162	ko01120	Microbial metabolism in diverse environments
K00162	map01200	Carbon metabolism
K00162	ko01200	Carbon metabolism
K00162	map01210	2-Oxocarboxylic acid metabolism
K00162	ko01210	2-Oxocarboxylic acid metabolism
K00162	map04066	HIF-1 signaling pathway
K00162	ko04066	HIF-1 signaling pathway
K00162	map04922	Glucagon signaling pathway
K00162	ko04922	Glucagon signaling pathway
K00162	map05230	Central carbon metabolism in cancer
K00162	ko05230	Central carbon metabolism in cancer
K00162	map05415	Diabetic cardiomyopathy
K00162	ko05415	Diabetic cardiomyopathy
K00163	map00010	Glycolysis / Gluconeogenesis
K00163	ko00010	Glycolysis / Gluconeogenesis
K00163	map00020	Citrate cycle (TCA cycle)
K00163	ko00020	Citrate cycle (TCA cycle)
K00163	map00620	Pyruvate metabolism
K00163	ko00620	Pyruvate metabolism
K00163	map00785	Lipoic acid metabolism
K00163	ko00785	Lipoic acid metabolism
K00163	map01100	Metabolic pathways
K00163	ko01100	Metabolic pathways
K00163	map01110	Biosynthesis of secondary metabolites
K00163	ko01110	Biosynthesis of secondary metabolites
K00163	map01120	Microbial metabolism in diverse environments
K00163	ko01120	Microbial metabolism in diverse environments
K00163	map01200	Carbon metabolism
K00163	ko01200	Carbon metabolism
K00163	map01210	2-Oxocarboxylic acid metabolism
K00163	ko01210	2-Oxocarboxylic acid metabolism
K00164	map00020	Citrate cycle (TCA cycle)
K00164	ko00020	Citrate cycle (TCA cycle)
K00164	map00785	Lipoic acid metabolism
K00164	ko00785	Lipoic acid metabolism
K00164	map01100	Metabolic pathways
K00164	ko01100	Metabolic pathways
K00164	map01110	Biosynthesis of secondary metabolites
K00164	ko01110	Biosynthesis of secondary metabolites
K00164	map01120	Microbial metabolism in diverse environments
K00164	ko01120	Microbial metabolism in diverse environments
K00164	map01200	Carbon metabolism
K00164	ko01200	Carbon metabolism
K00164	map01210	2-Oxocarboxylic acid metabolism
K00164	ko01210	2-Oxocarboxylic acid metabolism
K00166	map00280	Valine, leucine and isoleucine degradation
K00166	ko00280	Valine, leucine and isoleucine degradation
K00166	map00640	Propanoate metabolism
K00166	ko00640	Propanoate metabolism
K00166	map00785	Lipoic acid metabolism
K00166	ko00785	Lipoic acid metabolism
K00166	map01100	Metabolic pathways
K00166	ko01100	Metabolic pathways
K00166	map01110	Biosynthesis of secondary metabolites
K00166	ko01110	Biosynthesis of secondary metabolites
K00166	map01210	2-Oxocarboxylic acid metabolism
K00166	ko01210	2-Oxocarboxylic acid metabolism
K00167	map00280	Valine, leucine and isoleucine degradation
K00167	ko00280	Valine, leucine and isoleucine degradation
K00167	map00640	Propanoate metabolism
K00167	ko00640	Propanoate metabolism
K00167	map00785	Lipoic acid metabolism
K00167	ko00785	Lipoic acid metabolism
K00167	map01100	Metabolic pathways
K00167	ko01100	Metabolic pathways
K00167	map01110	Biosynthesis of secondary metabolites
K00167	ko01110	Biosynthesis of secondary metabolites
K00167	map01210	2-Oxocarboxylic acid metabolism
K00167	ko01210	2-Oxocarboxylic acid metabolism
K00169	map00010	Glycolysis / Gluconeogenesis
K00169	ko00010	Glycolysis / Gluconeogenesis
K00169	map00020	Citrate cycle (TCA cycle)
K00169	ko00020	Citrate cycle (TCA cycle)
K00169	map00620	Pyruvate metabolism
K00169	ko00620	Pyruvate metabolism
K00169	map00633	Nitrotoluene degradation
K00169	ko00633	Nitrotoluene degradation
K00169	map00640	Propanoate metabolism
K00169	ko00640	Propanoate metabolism
K00169	map00650	Butanoate metabolism
K00169	ko00650	Butanoate metabolism
K00169	map00680	Methane metabolism
K00169	ko00680	Methane metabolism
K00169	map00720	Other carbon fixation pathways
K00169	ko00720	Other carbon fixation pathways
K00169	map01100	Metabolic pathways
K00169	ko01100	Metabolic pathways
K00169	map01110	Biosynthesis of secondary metabolites
K00169	ko01110	Biosynthesis of secondary metabolites
K00169	map01120	Microbial metabolism in diverse environments
K00169	ko01120	Microbial metabolism in diverse environments
K00169	map01200	Carbon metabolism
K00169	ko01200	Carbon metabolism
K00169	map01210	2-Oxocarboxylic acid metabolism
K00169	ko01210	2-Oxocarboxylic acid metabolism
K00170	map00010	Glycolysis / Gluconeogenesis
K00170	ko00010	Glycolysis / Gluconeogenesis
K00170	map00020	Citrate cycle (TCA cycle)
K00170	ko00020	Citrate cycle (TCA cycle)
K00170	map00620	Pyruvate metabolism
K00170	ko00620	Pyruvate metabolism
K00170	map00633	Nitrotoluene degradation
K00170	ko00633	Nitrotoluene degradation
K00170	map00640	Propanoate metabolism
K00170	ko00640	Propanoate metabolism
K00170	map00650	Butanoate metabolism
K00170	ko00650	Butanoate metabolism
K00170	map00680	Methane metabolism
K00170	ko00680	Methane metabolism
K00170	map00720	Other carbon fixation pathways
K00170	ko00720	Other carbon fixation pathways
K00170	map01100	Metabolic pathways
K00170	ko01100	Metabolic pathways
K00170	map01110	Biosynthesis of secondary metabolites
K00170	ko01110	Biosynthesis of secondary metabolites
K00170	map01120	Microbial metabolism in diverse environments
K00170	ko01120	Microbial metabolism in diverse environments
K00170	map01200	Carbon metabolism
K00170	ko01200	Carbon metabolism
K00170	map01210	2-Oxocarboxylic acid metabolism
K00170	ko01210	2-Oxocarboxylic acid metabolism
K00171	map00010	Glycolysis / Gluconeogenesis
K00171	ko00010	Glycolysis / Gluconeogenesis
K00171	map00020	Citrate cycle (TCA cycle)
K00171	ko00020	Citrate cycle (TCA cycle)
K00171	map00620	Pyruvate metabolism
K00171	ko00620	Pyruvate metabolism
K00171	map00633	Nitrotoluene degradation
K00171	ko00633	Nitrotoluene degradation
K00171	map00640	Propanoate metabolism
K00171	ko00640	Propanoate metabolism
K00171	map00650	Butanoate metabolism
K00171	ko00650	Butanoate metabolism
K00171	map00680	Methane metabolism
K00171	ko00680	Methane metabolism
K00171	map00720	Other carbon fixation pathways
K00171	ko00720	Other carbon fixation pathways
K00171	map01100	Metabolic pathways
K00171	ko01100	Metabolic pathways
K00171	map01110	Biosynthesis of secondary metabolites
K00171	ko01110	Biosynthesis of secondary metabolites
K00171	map01120	Microbial metabolism in diverse environments
K00171	ko01120	Microbial metabolism in diverse environments
K00171	map01200	Carbon metabolism
K00171	ko01200	Carbon metabolism
K00171	map01210	2-Oxocarboxylic acid metabolism
K00171	ko01210	2-Oxocarboxylic acid metabolism
K00172	map00010	Glycolysis / Gluconeogenesis
K00172	ko00010	Glycolysis / Gluconeogenesis
K00172	map00020	Citrate cycle (TCA cycle)
K00172	ko00020	Citrate cycle (TCA cycle)
K00172	map00620	Pyruvate metabolism
K00172	ko00620	Pyruvate metabolism
K00172	map00633	Nitrotoluene degradation
K00172	ko00633	Nitrotoluene degradation
K00172	map00640	Propanoate metabolism
K00172	ko00640	Propanoate metabolism
K00172	map00650	Butanoate metabolism
K00172	ko00650	Butanoate metabolism
K00172	map00680	Methane metabolism
K00172	ko00680	Methane metabolism
K00172	map00720	Other carbon fixation pathways
K00172	ko00720	Other carbon fixation pathways
K00172	map01100	Metabolic pathways
K00172	ko01100	Metabolic pathways
K00172	map01110	Biosynthesis of secondary metabolites
K00172	ko01110	Biosynthesis of secondary metabolites
K00172	map01120	Microbial metabolism in diverse environments
K00172	ko01120	Microbial metabolism in diverse environments
K00172	map01200	Carbon metabolism
K00172	ko01200	Carbon metabolism
K00172	map01210	2-Oxocarboxylic acid metabolism
K00172	ko01210	2-Oxocarboxylic acid metabolism
K00174	map00010	Glycolysis / Gluconeogenesis
K00174	ko00010	Glycolysis / Gluconeogenesis
K00174	map00020	Citrate cycle (TCA cycle)
K00174	ko00020	Citrate cycle (TCA cycle)
K00174	map00620	Pyruvate metabolism
K00174	ko00620	Pyruvate metabolism
K00174	map00650	Butanoate metabolism
K00174	ko00650	Butanoate metabolism
K00174	map00720	Other carbon fixation pathways
K00174	ko00720	Other carbon fixation pathways
K00174	map01100	Metabolic pathways
K00174	ko01100	Metabolic pathways
K00174	map01110	Biosynthesis of secondary metabolites
K00174	ko01110	Biosynthesis of secondary metabolites
K00174	map01120	Microbial metabolism in diverse environments
K00174	ko01120	Microbial metabolism in diverse environments
K00174	map01200	Carbon metabolism
K00174	ko01200	Carbon metabolism
K00174	map01210	2-Oxocarboxylic acid metabolism
K00174	ko01210	2-Oxocarboxylic acid metabolism
K00175	map00010	Glycolysis / Gluconeogenesis
K00175	ko00010	Glycolysis / Gluconeogenesis
K00175	map00020	Citrate cycle (TCA cycle)
K00175	ko00020	Citrate cycle (TCA cycle)
K00175	map00620	Pyruvate metabolism
K00175	ko00620	Pyruvate metabolism
K00175	map00650	Butanoate metabolism
K00175	ko00650	Butanoate metabolism
K00175	map00720	Other carbon fixation pathways
K00175	ko00720	Other carbon fixation pathways
K00175	map01100	Metabolic pathways
K00175	ko01100	Metabolic pathways
K00175	map01110	Biosynthesis of secondary metabolites
K00175	ko01110	Biosynthesis of secondary metabolites
K00175	map01120	Microbial metabolism in diverse environments
K00175	ko01120	Microbial metabolism in diverse environments
K00175	map01200	Carbon metabolism
K00175	ko01200	Carbon metabolism
K00175	map01210	2-Oxocarboxylic acid metabolism
K00175	ko01210	2-Oxocarboxylic acid metabolism
K00176	map00020	Citrate cycle (TCA cycle)
K00176	ko00020	Citrate cycle (TCA cycle)
K00176	map00720	Other carbon fixation pathways
K00176	ko00720	Other carbon fixation pathways
K00176	map01100	Metabolic pathways
K00176	ko01100	Metabolic pathways
K00176	map01110	Biosynthesis of secondary metabolites
K00176	ko01110	Biosynthesis of secondary metabolites
K00176	map01120	Microbial metabolism in diverse environments
K00176	ko01120	Microbial metabolism in diverse environments
K00176	map01200	Carbon metabolism
K00176	ko01200	Carbon metabolism
K00176	map01210	2-Oxocarboxylic acid metabolism
K00176	ko01210	2-Oxocarboxylic acid metabolism
K00179	NA	NA
K00184	map00920	Sulfur metabolism
K00184	ko00920	Sulfur metabolism
K00184	map01100	Metabolic pathways
K00184	ko01100	Metabolic pathways
K00184	map01120	Microbial metabolism in diverse environments
K00184	ko01120	Microbial metabolism in diverse environments
K00186	map00280	Valine, leucine and isoleucine degradation
K00186	ko00280	Valine, leucine and isoleucine degradation
K00186	map01100	Metabolic pathways
K00186	ko01100	Metabolic pathways
K00186	map01210	2-Oxocarboxylic acid metabolism
K00186	ko01210	2-Oxocarboxylic acid metabolism
K00187	map00280	Valine, leucine and isoleucine degradation
K00187	ko00280	Valine, leucine and isoleucine degradation
K00187	map01100	Metabolic pathways
K00187	ko01100	Metabolic pathways
K00187	map01210	2-Oxocarboxylic acid metabolism
K00187	ko01210	2-Oxocarboxylic acid metabolism
K00188	map00280	Valine, leucine and isoleucine degradation
K00188	ko00280	Valine, leucine and isoleucine degradation
K00188	map01100	Metabolic pathways
K00188	ko01100	Metabolic pathways
K00188	map01210	2-Oxocarboxylic acid metabolism
K00188	ko01210	2-Oxocarboxylic acid metabolism
K00192	map00680	Methane metabolism
K00192	ko00680	Methane metabolism
K00192	map01100	Metabolic pathways
K00192	ko01100	Metabolic pathways
K00192	map01120	Microbial metabolism in diverse environments
K00192	ko01120	Microbial metabolism in diverse environments
K00192	map01200	Carbon metabolism
K00192	ko01200	Carbon metabolism
K00196	map00633	Nitrotoluene degradation
K00196	ko00633	Nitrotoluene degradation
K00196	map00680	Methane metabolism
K00196	ko00680	Methane metabolism
K00196	map00720	Other carbon fixation pathways
K00196	ko00720	Other carbon fixation pathways
K00196	map01100	Metabolic pathways
K00196	ko01100	Metabolic pathways
K00196	map01120	Microbial metabolism in diverse environments
K00196	ko01120	Microbial metabolism in diverse environments
K00196	map01200	Carbon metabolism
K00196	ko01200	Carbon metabolism
K00200	map00680	Methane metabolism
K00200	ko00680	Methane metabolism
K00200	map01100	Metabolic pathways
K00200	ko01100	Metabolic pathways
K00200	map01120	Microbial metabolism in diverse environments
K00200	ko01120	Microbial metabolism in diverse environments
K00200	map01200	Carbon metabolism
K00200	ko01200	Carbon metabolism
K00201	map00680	Methane metabolism
K00201	ko00680	Methane metabolism
K00201	map01100	Metabolic pathways
K00201	ko01100	Metabolic pathways
K00201	map01120	Microbial metabolism in diverse environments
K00201	ko01120	Microbial metabolism in diverse environments
K00201	map01200	Carbon metabolism
K00201	ko01200	Carbon metabolism
K00202	map00680	Methane metabolism
K00202	ko00680	Methane metabolism
K00202	map01100	Metabolic pathways
K00202	ko01100	Metabolic pathways
K00202	map01120	Microbial metabolism in diverse environments
K00202	ko01120	Microbial metabolism in diverse environments
K00202	map01200	Carbon metabolism
K00202	ko01200	Carbon metabolism
K00204	map00680	Methane metabolism
K00204	ko00680	Methane metabolism
K00204	map01100	Metabolic pathways
K00204	ko01100	Metabolic pathways
K00204	map01120	Microbial metabolism in diverse environments
K00204	ko01120	Microbial metabolism in diverse environments
K00204	map01200	Carbon metabolism
K00204	ko01200	Carbon metabolism
K00205	map00680	Methane metabolism
K00205	ko00680	Methane metabolism
K00205	map01100	Metabolic pathways
K00205	ko01100	Metabolic pathways
K00205	map01120	Microbial metabolism in diverse environments
K00205	ko01120	Microbial metabolism in diverse environments
K00205	map01200	Carbon metabolism
K00205	ko01200	Carbon metabolism
K00206	map00440	Phosphonate and phosphinate metabolism
K00206	ko00440	Phosphonate and phosphinate metabolism
K00206	map01100	Metabolic pathways
K00206	ko01100	Metabolic pathways
K00206	map01120	Microbial metabolism in diverse environments
K00206	ko01120	Microbial metabolism in diverse environments
K00207	map00240	Pyrimidine metabolism
K00207	ko00240	Pyrimidine metabolism
K00207	map00410	beta-Alanine metabolism
K00207	ko00410	beta-Alanine metabolism
K00207	map00770	Pantothenate and CoA biosynthesis
K00207	ko00770	Pantothenate and CoA biosynthesis
K00207	map00983	Drug metabolism - other enzymes
K00207	ko00983	Drug metabolism - other enzymes
K00207	map01100	Metabolic pathways
K00207	ko01100	Metabolic pathways
K00208	map00061	Fatty acid biosynthesis
K00208	ko00061	Fatty acid biosynthesis
K00208	map00333	Prodigiosin biosynthesis
K00208	ko00333	Prodigiosin biosynthesis
K00208	map00780	Biotin metabolism
K00208	ko00780	Biotin metabolism
K00208	map01100	Metabolic pathways
K00208	ko01100	Metabolic pathways
K00208	map01110	Biosynthesis of secondary metabolites
K00208	ko01110	Biosynthesis of secondary metabolites
K00208	map01212	Fatty acid metabolism
K00208	ko01212	Fatty acid metabolism
K00208	map01240	Biosynthesis of cofactors
K00208	ko01240	Biosynthesis of cofactors
K00209	map00061	Fatty acid biosynthesis
K00209	ko00061	Fatty acid biosynthesis
K00209	map00650	Butanoate metabolism
K00209	ko00650	Butanoate metabolism
K00209	map01100	Metabolic pathways
K00209	ko01100	Metabolic pathways
K00209	map01110	Biosynthesis of secondary metabolites
K00209	ko01110	Biosynthesis of secondary metabolites
K00209	map01120	Microbial metabolism in diverse environments
K00209	ko01120	Microbial metabolism in diverse environments
K00209	map01200	Carbon metabolism
K00209	ko01200	Carbon metabolism
K00209	map01212	Fatty acid metabolism
K00209	ko01212	Fatty acid metabolism
K00212	map00140	Steroid hormone biosynthesis
K00212	ko00140	Steroid hormone biosynthesis
K00212	map00980	Metabolism of xenobiotics by cytochrome P450
K00212	ko00980	Metabolism of xenobiotics by cytochrome P450
K00212	map01100	Metabolic pathways
K00212	ko01100	Metabolic pathways
K00212	map05208	Chemical carcinogenesis - reactive oxygen species
K00212	ko05208	Chemical carcinogenesis - reactive oxygen species
K00214	map00860	Porphyrin metabolism
K00214	ko00860	Porphyrin metabolism
K00214	map01100	Metabolic pathways
K00214	ko01100	Metabolic pathways
K00214	map01110	Biosynthesis of secondary metabolites
K00214	ko01110	Biosynthesis of secondary metabolites
K00215	map00261	Monobactam biosynthesis
K00215	ko00261	Monobactam biosynthesis
K00215	map00300	Lysine biosynthesis
K00215	ko00300	Lysine biosynthesis
K00215	map01100	Metabolic pathways
K00215	ko01100	Metabolic pathways
K00215	map01110	Biosynthesis of secondary metabolites
K00215	ko01110	Biosynthesis of secondary metabolites
K00215	map01120	Microbial metabolism in diverse environments
K00215	ko01120	Microbial metabolism in diverse environments
K00215	map01230	Biosynthesis of amino acids
K00215	ko01230	Biosynthesis of amino acids
K00216	map01053	Biosynthesis of siderophore group nonribosomal peptides
K00216	ko01053	Biosynthesis of siderophore group nonribosomal peptides
K00216	map01110	Biosynthesis of secondary metabolites
K00216	ko01110	Biosynthesis of secondary metabolites
K00217	map00361	Chlorocyclohexane and chlorobenzene degradation
K00217	ko00361	Chlorocyclohexane and chlorobenzene degradation
K00217	map00362	Benzoate degradation
K00217	ko00362	Benzoate degradation
K00217	map00364	Fluorobenzoate degradation
K00217	ko00364	Fluorobenzoate degradation
K00217	map00623	Toluene degradation
K00217	ko00623	Toluene degradation
K00217	map01100	Metabolic pathways
K00217	ko01100	Metabolic pathways
K00217	map01120	Microbial metabolism in diverse environments
K00217	ko01120	Microbial metabolism in diverse environments
K00217	map01220	Degradation of aromatic compounds
K00217	ko01220	Degradation of aromatic compounds
K00218	map00860	Porphyrin metabolism
K00218	ko00860	Porphyrin metabolism
K00218	map01100	Metabolic pathways
K00218	ko01100	Metabolic pathways
K00218	map01110	Biosynthesis of secondary metabolites
K00218	ko01110	Biosynthesis of secondary metabolites
K00219	NA	NA
K00220	map00400	Phenylalanine, tyrosine and tryptophan biosynthesis
K00220	ko00400	Phenylalanine, tyrosine and tryptophan biosynthesis
K00220	map00401	Novobiocin biosynthesis
K00220	ko00401	Novobiocin biosynthesis
K00220	map01100	Metabolic pathways
K00220	ko01100	Metabolic pathways
K00220	map01110	Biosynthesis of secondary metabolites
K00220	ko01110	Biosynthesis of secondary metabolites
K00220	map01230	Biosynthesis of amino acids
K00220	ko01230	Biosynthesis of amino acids
K00221	NA	NA
K00223	map00100	Steroid biosynthesis
K00223	ko00100	Steroid biosynthesis
K00223	map01100	Metabolic pathways
K00223	ko01100	Metabolic pathways
K00223	map01110	Biosynthesis of secondary metabolites
K00223	ko01110	Biosynthesis of secondary metabolites
K00224	map00592	alpha-Linolenic acid metabolism
K00224	ko00592	alpha-Linolenic acid metabolism
K00224	map01110	Biosynthesis of secondary metabolites
K00224	ko01110	Biosynthesis of secondary metabolites
K00225	map00053	Ascorbate and aldarate metabolism
K00225	ko00053	Ascorbate and aldarate metabolism
K00225	map01100	Metabolic pathways
K00225	ko01100	Metabolic pathways
K00225	map01110	Biosynthesis of secondary metabolites
K00225	ko01110	Biosynthesis of secondary metabolites
K00225	map01240	Biosynthesis of cofactors
K00225	ko01240	Biosynthesis of cofactors
K00226	map00240	Pyrimidine metabolism
K00226	ko00240	Pyrimidine metabolism
K00226	map01100	Metabolic pathways
K00226	ko01100	Metabolic pathways
K00226	map01240	Biosynthesis of cofactors
K00226	ko01240	Biosynthesis of cofactors
K00231	map00860	Porphyrin metabolism
K00231	ko00860	Porphyrin metabolism
K00231	map01100	Metabolic pathways
K00231	ko01100	Metabolic pathways
K00231	map01110	Biosynthesis of secondary metabolites
K00231	ko01110	Biosynthesis of secondary metabolites
K00231	map01240	Biosynthesis of cofactors
K00231	ko01240	Biosynthesis of cofactors
K00232	map00071	Fatty acid degradation
K00232	ko00071	Fatty acid degradation
K00232	map00410	beta-Alanine metabolism
K00232	ko00410	beta-Alanine metabolism
K00232	map00592	alpha-Linolenic acid metabolism
K00232	ko00592	alpha-Linolenic acid metabolism
K00232	map00640	Propanoate metabolism
K00232	ko00640	Propanoate metabolism
K00232	map01040	Biosynthesis of unsaturated fatty acids
K00232	ko01040	Biosynthesis of unsaturated fatty acids
K00232	map01100	Metabolic pathways
K00232	ko01100	Metabolic pathways
K00232	map01110	Biosynthesis of secondary metabolites
K00232	ko01110	Biosynthesis of secondary metabolites
K00232	map01200	Carbon metabolism
K00232	ko01200	Carbon metabolism
K00232	map01212	Fatty acid metabolism
K00232	ko01212	Fatty acid metabolism
K00232	map03320	PPAR signaling pathway
K00232	ko03320	PPAR signaling pathway
K00232	map04024	cAMP signaling pathway
K00232	ko04024	cAMP signaling pathway
K00232	map04146	Peroxisome
K00232	ko04146	Peroxisome
K00232	map04936	Alcoholic liver disease
K00232	ko04936	Alcoholic liver disease
K00233	map00020	Citrate cycle (TCA cycle)
K00233	ko00020	Citrate cycle (TCA cycle)
K00233	map00190	Oxidative phosphorylation
K00233	ko00190	Oxidative phosphorylation
K00233	map00620	Pyruvate metabolism
K00233	ko00620	Pyruvate metabolism
K00233	map00650	Butanoate metabolism
K00233	ko00650	Butanoate metabolism
K00233	map00720	Other carbon fixation pathways
K00233	ko00720	Other carbon fixation pathways
K00233	map01100	Metabolic pathways
K00233	ko01100	Metabolic pathways
K00233	map01110	Biosynthesis of secondary metabolites
K00233	ko01110	Biosynthesis of secondary metabolites
K00233	map01120	Microbial metabolism in diverse environments
K00233	ko01120	Microbial metabolism in diverse environments
K00234	map00020	Citrate cycle (TCA cycle)
K00234	ko00020	Citrate cycle (TCA cycle)
K00234	map00190	Oxidative phosphorylation
K00234	ko00190	Oxidative phosphorylation
K00234	map01100	Metabolic pathways
K00234	ko01100	Metabolic pathways
K00234	map01110	Biosynthesis of secondary metabolites
K00234	ko01110	Biosynthesis of secondary metabolites
K00234	map01120	Microbial metabolism in diverse environments
K00234	ko01120	Microbial metabolism in diverse environments
K00234	map01200	Carbon metabolism
K00234	ko01200	Carbon metabolism
K00234	map04714	Thermogenesis
K00234	ko04714	Thermogenesis
K00234	map04932	Non-alcoholic fatty liver disease
K00234	ko04932	Non-alcoholic fatty liver disease
K00234	map05010	Alzheimer disease
K00234	ko05010	Alzheimer disease
K00234	map05012	Parkinson disease
K00234	ko05012	Parkinson disease
K00234	map05014	Amyotrophic lateral sclerosis
K00234	ko05014	Amyotrophic lateral sclerosis
K00234	map05016	Huntington disease
K00234	ko05016	Huntington disease
K00234	map05020	Prion disease
K00234	ko05020	Prion disease
K00234	map05022	Pathways of neurodegeneration - multiple diseases
K00234	ko05022	Pathways of neurodegeneration - multiple diseases
K00234	map05208	Chemical carcinogenesis - reactive oxygen species
K00234	ko05208	Chemical carcinogenesis - reactive oxygen species
K00234	map05415	Diabetic cardiomyopathy
K00234	ko05415	Diabetic cardiomyopathy
K00235	map00020	Citrate cycle (TCA cycle)
K00235	ko00020	Citrate cycle (TCA cycle)
K00235	map00190	Oxidative phosphorylation
K00235	ko00190	Oxidative phosphorylation
K00235	map01100	Metabolic pathways
K00235	ko01100	Metabolic pathways
K00235	map01110	Biosynthesis of secondary metabolites
K00235	ko01110	Biosynthesis of secondary metabolites
K00235	map01120	Microbial metabolism in diverse environments
K00235	ko01120	Microbial metabolism in diverse environments
K00235	map01200	Carbon metabolism
K00235	ko01200	Carbon metabolism
K00235	map04714	Thermogenesis
K00235	ko04714	Thermogenesis
K00235	map04932	Non-alcoholic fatty liver disease
K00235	ko04932	Non-alcoholic fatty liver disease
K00235	map05010	Alzheimer disease
K00235	ko05010	Alzheimer disease
K00235	map05012	Parkinson disease
K00235	ko05012	Parkinson disease
K00235	map05014	Amyotrophic lateral sclerosis
K00235	ko05014	Amyotrophic lateral sclerosis
K00235	map05016	Huntington disease
K00235	ko05016	Huntington disease
K00235	map05020	Prion disease
K00235	ko05020	Prion disease
K00235	map05022	Pathways of neurodegeneration - multiple diseases
K00235	ko05022	Pathways of neurodegeneration - multiple diseases
K00235	map05208	Chemical carcinogenesis - reactive oxygen species
K00235	ko05208	Chemical carcinogenesis - reactive oxygen species
K00235	map05415	Diabetic cardiomyopathy
K00235	ko05415	Diabetic cardiomyopathy
K00236	map00020	Citrate cycle (TCA cycle)
K00236	ko00020	Citrate cycle (TCA cycle)
K00236	map00190	Oxidative phosphorylation
K00236	ko00190	Oxidative phosphorylation
K00236	map01100	Metabolic pathways
K00236	ko01100	Metabolic pathways
K00236	map01110	Biosynthesis of secondary metabolites
K00236	ko01110	Biosynthesis of secondary metabolites
K00236	map01120	Microbial metabolism in diverse environments
K00236	ko01120	Microbial metabolism in diverse environments
K00236	map01200	Carbon metabolism
K00236	ko01200	Carbon metabolism
K00236	map04714	Thermogenesis
K00236	ko04714	Thermogenesis
K00236	map04932	Non-alcoholic fatty liver disease
K00236	ko04932	Non-alcoholic fatty liver disease
K00236	map05010	Alzheimer disease
K00236	ko05010	Alzheimer disease
K00236	map05012	Parkinson disease
K00236	ko05012	Parkinson disease
K00236	map05014	Amyotrophic lateral sclerosis
K00236	ko05014	Amyotrophic lateral sclerosis
K00236	map05016	Huntington disease
K00236	ko05016	Huntington disease
K00236	map05020	Prion disease
K00236	ko05020	Prion disease
K00236	map05022	Pathways of neurodegeneration - multiple diseases
K00236	ko05022	Pathways of neurodegeneration - multiple diseases
K00236	map05208	Chemical carcinogenesis - reactive oxygen species
K00236	ko05208	Chemical carcinogenesis - reactive oxygen species
K00236	map05415	Diabetic cardiomyopathy
K00236	ko05415	Diabetic cardiomyopathy
K00237	map00020	Citrate cycle (TCA cycle)
K00237	ko00020	Citrate cycle (TCA cycle)
K00237	map00190	Oxidative phosphorylation
K00237	ko00190	Oxidative phosphorylation
K00237	map01100	Metabolic pathways
K00237	ko01100	Metabolic pathways
K00237	map01110	Biosynthesis of secondary metabolites
K00237	ko01110	Biosynthesis of secondary metabolites
K00237	map01120	Microbial metabolism in diverse environments
K00237	ko01120	Microbial metabolism in diverse environments
K00237	map01200	Carbon metabolism
K00237	ko01200	Carbon metabolism
K00237	map04714	Thermogenesis
K00237	ko04714	Thermogenesis
K00237	map04932	Non-alcoholic fatty liver disease
K00237	ko04932	Non-alcoholic fatty liver disease
K00237	map05010	Alzheimer disease
K00237	ko05010	Alzheimer disease
K00237	map05012	Parkinson disease
K00237	ko05012	Parkinson disease
K00237	map05014	Amyotrophic lateral sclerosis
K00237	ko05014	Amyotrophic lateral sclerosis
K00237	map05016	Huntington disease
K00237	ko05016	Huntington disease
K00237	map05020	Prion disease
K00237	ko05020	Prion disease
K00237	map05022	Pathways of neurodegeneration - multiple diseases
K00237	ko05022	Pathways of neurodegeneration - multiple diseases
K00237	map05208	Chemical carcinogenesis - reactive oxygen species
K00237	ko05208	Chemical carcinogenesis - reactive oxygen species
K00237	map05415	Diabetic cardiomyopathy
K00237	ko05415	Diabetic cardiomyopathy
K00239	map00020	Citrate cycle (TCA cycle)
K00239	ko00020	Citrate cycle (TCA cycle)
K00239	map00190	Oxidative phosphorylation
K00239	ko00190	Oxidative phosphorylation
K00239	map00650	Butanoate metabolism
K00239	ko00650	Butanoate metabolism
K00239	map00720	Other carbon fixation pathways
K00239	ko00720	Other carbon fixation pathways
K00239	map01100	Metabolic pathways
K00239	ko01100	Metabolic pathways
K00239	map01110	Biosynthesis of secondary metabolites
K00239	ko01110	Biosynthesis of secondary metabolites
K00239	map01120	Microbial metabolism in diverse environments
K00239	ko01120	Microbial metabolism in diverse environments
K00239	map01200	Carbon metabolism
K00239	ko01200	Carbon metabolism
K00239	map05134	Legionellosis
K00239	ko05134	Legionellosis
K00240	map00020	Citrate cycle (TCA cycle)
K00240	ko00020	Citrate cycle (TCA cycle)
K00240	map00190	Oxidative phosphorylation
K00240	ko00190	Oxidative phosphorylation
K00240	map00650	Butanoate metabolism
K00240	ko00650	Butanoate metabolism
K00240	map00720	Other carbon fixation pathways
K00240	ko00720	Other carbon fixation pathways
K00240	map01100	Metabolic pathways
K00240	ko01100	Metabolic pathways
K00240	map01110	Biosynthesis of secondary metabolites
K00240	ko01110	Biosynthesis of secondary metabolites
K00240	map01120	Microbial metabolism in diverse environments
K00240	ko01120	Microbial metabolism in diverse environments
K00240	map01200	Carbon metabolism
K00240	ko01200	Carbon metabolism
K00241	map00020	Citrate cycle (TCA cycle)
K00241	ko00020	Citrate cycle (TCA cycle)
K00241	map00190	Oxidative phosphorylation
K00241	ko00190	Oxidative phosphorylation
K00241	map00650	Butanoate metabolism
K00241	ko00650	Butanoate metabolism
K00241	map00720	Other carbon fixation pathways
K00241	ko00720	Other carbon fixation pathways
K00241	map01100	Metabolic pathways
K00241	ko01100	Metabolic pathways
K00241	map01110	Biosynthesis of secondary metabolites
K00241	ko01110	Biosynthesis of secondary metabolites
K00241	map01120	Microbial metabolism in diverse environments
K00241	ko01120	Microbial metabolism in diverse environments
K00241	map01200	Carbon metabolism
K00241	ko01200	Carbon metabolism
K00242	map00020	Citrate cycle (TCA cycle)
K00242	ko00020	Citrate cycle (TCA cycle)
K00242	map00190	Oxidative phosphorylation
K00242	ko00190	Oxidative phosphorylation
K00242	map00650	Butanoate metabolism
K00242	ko00650	Butanoate metabolism
K00242	map00720	Other carbon fixation pathways
K00242	ko00720	Other carbon fixation pathways
K00242	map01100	Metabolic pathways
K00242	ko01100	Metabolic pathways
K00242	map01110	Biosynthesis of secondary metabolites
K00242	ko01110	Biosynthesis of secondary metabolites
K00242	map01120	Microbial metabolism in diverse environments
K00242	ko01120	Microbial metabolism in diverse environments
K00242	map01200	Carbon metabolism
K00242	ko01200	Carbon metabolism
K00243	NA	NA
K00244	map00020	Citrate cycle (TCA cycle)
K00244	ko00020	Citrate cycle (TCA cycle)
K00244	map00190	Oxidative phosphorylation
K00244	ko00190	Oxidative phosphorylation
K00244	map00620	Pyruvate metabolism
K00244	ko00620	Pyruvate metabolism
K00244	map00650	Butanoate metabolism
K00244	ko00650	Butanoate metabolism
K00244	map00720	Other carbon fixation pathways
K00244	ko00720	Other carbon fixation pathways
K00244	map01100	Metabolic pathways
K00244	ko01100	Metabolic pathways
K00244	map01110	Biosynthesis of secondary metabolites
K00244	ko01110	Biosynthesis of secondary metabolites
K00244	map01120	Microbial metabolism in diverse environments
K00244	ko01120	Microbial metabolism in diverse environments
K00244	map01200	Carbon metabolism
K00244	ko01200	Carbon metabolism
K00244	map02020	Two-component system
K00244	ko02020	Two-component system
K00245	map00020	Citrate cycle (TCA cycle)
K00245	ko00020	Citrate cycle (TCA cycle)
K00245	map00190	Oxidative phosphorylation
K00245	ko00190	Oxidative phosphorylation
K00245	map00620	Pyruvate metabolism
K00245	ko00620	Pyruvate metabolism
K00245	map00650	Butanoate metabolism
K00245	ko00650	Butanoate metabolism
K00245	map00720	Other carbon fixation pathways
K00245	ko00720	Other carbon fixation pathways
K00245	map01100	Metabolic pathways
K00245	ko01100	Metabolic pathways
K00245	map01110	Biosynthesis of secondary metabolites
K00245	ko01110	Biosynthesis of secondary metabolites
K00245	map01120	Microbial metabolism in diverse environments
K00245	ko01120	Microbial metabolism in diverse environments
K00245	map01200	Carbon metabolism
K00245	ko01200	Carbon metabolism
K00245	map02020	Two-component system
K00245	ko02020	Two-component system
K00246	map00020	Citrate cycle (TCA cycle)
K00246	ko00020	Citrate cycle (TCA cycle)
K00246	map00190	Oxidative phosphorylation
K00246	ko00190	Oxidative phosphorylation
K00246	map00620	Pyruvate metabolism
K00246	ko00620	Pyruvate metabolism
K00246	map00650	Butanoate metabolism
K00246	ko00650	Butanoate metabolism
K00246	map00720	Other carbon fixation pathways
K00246	ko00720	Other carbon fixation pathways
K00246	map01100	Metabolic pathways
K00246	ko01100	Metabolic pathways
K00246	map01110	Biosynthesis of secondary metabolites
K00246	ko01110	Biosynthesis of secondary metabolites
K00246	map01120	Microbial metabolism in diverse environments
K00246	ko01120	Microbial metabolism in diverse environments
K00246	map01200	Carbon metabolism
K00246	ko01200	Carbon metabolism
K00246	map02020	Two-component system
K00246	ko02020	Two-component system
K00247	map00020	Citrate cycle (TCA cycle)
K00247	ko00020	Citrate cycle (TCA cycle)
K00247	map00190	Oxidative phosphorylation
K00247	ko00190	Oxidative phosphorylation
K00247	map00620	Pyruvate metabolism
K00247	ko00620	Pyruvate metabolism
K00247	map00650	Butanoate metabolism
K00247	ko00650	Butanoate metabolism
K00247	map00720	Other carbon fixation pathways
K00247	ko00720	Other carbon fixation pathways
K00247	map01100	Metabolic pathways
K00247	ko01100	Metabolic pathways
K00247	map01110	Biosynthesis of secondary metabolites
K00247	ko01110	Biosynthesis of secondary metabolites
K00247	map01120	Microbial metabolism in diverse environments
K00247	ko01120	Microbial metabolism in diverse environments
K00247	map01200	Carbon metabolism
K00247	ko01200	Carbon metabolism
K00247	map02020	Two-component system
K00247	ko02020	Two-component system
K00248	map00071	Fatty acid degradation
K00248	ko00071	Fatty acid degradation
K00248	map00280	Valine, leucine and isoleucine degradation
K00248	ko00280	Valine, leucine and isoleucine degradation
K00248	map00410	beta-Alanine metabolism
K00248	ko00410	beta-Alanine metabolism
K00248	map00640	Propanoate metabolism
K00248	ko00640	Propanoate metabolism
K00248	map00650	Butanoate metabolism
K00248	ko00650	Butanoate metabolism
K00248	map01100	Metabolic pathways
K00248	ko01100	Metabolic pathways
K00248	map01110	Biosynthesis of secondary metabolites
K00248	ko01110	Biosynthesis of secondary metabolites
K00248	map01120	Microbial metabolism in diverse environments
K00248	ko01120	Microbial metabolism in diverse environments
K00248	map01200	Carbon metabolism
K00248	ko01200	Carbon metabolism
K00248	map01212	Fatty acid metabolism
K00248	ko01212	Fatty acid metabolism
K00249	map00071	Fatty acid degradation
K00249	ko00071	Fatty acid degradation
K00249	map00280	Valine, leucine and isoleucine degradation
K00249	ko00280	Valine, leucine and isoleucine degradation
K00249	map01100	Metabolic pathways
K00249	ko01100	Metabolic pathways
K00249	map01110	Biosynthesis of secondary metabolites
K00249	ko01110	Biosynthesis of secondary metabolites
K00249	map01212	Fatty acid metabolism
K00249	ko01212	Fatty acid metabolism
K00249	map03320	PPAR signaling pathway
K00249	ko03320	PPAR signaling pathway
K00249	map04936	Alcoholic liver disease
K00249	ko04936	Alcoholic liver disease
K00251	map00120	Primary bile acid biosynthesis
K00251	ko00120	Primary bile acid biosynthesis
K00251	map00140	Steroid hormone biosynthesis
K00251	ko00140	Steroid hormone biosynthesis
K00251	map01100	Metabolic pathways
K00251	ko01100	Metabolic pathways
K00252	map00071	Fatty acid degradation
K00252	ko00071	Fatty acid degradation
K00252	map00310	Lysine degradation
K00252	ko00310	Lysine degradation
K00252	map00362	Benzoate degradation
K00252	ko00362	Benzoate degradation
K00252	map00380	Tryptophan metabolism
[truncated: 10,465 more rows]

## Sheet: Table S3
K00029	map00620	Pyruvate metabolism
K00029	ko00620	Pyruvate metabolism
K00029	map00710	Carbon fixation by Calvin cycle
K00029	ko00710	Carbon fixation by Calvin cycle
K00029	map01100	Metabolic pathways
K00029	ko01100	Metabolic pathways
K00029	map01120	Microbial metabolism in diverse environments
K00029	ko01120	Microbial metabolism in diverse environments
K00029	map01200	Carbon metabolism
K00029	ko01200	Carbon metabolism
K00029	map03320	PPAR signaling pathway
K00029	ko03320	PPAR signaling pathway
K00043	map00650	Butanoate metabolism
K00043	ko00650	Butanoate metabolism
K00043	map01100	Metabolic pathways
K00043	ko01100	Metabolic pathways
K00043	map01200	Carbon metabolism
K00043	ko01200	Carbon metabolism
K00086	map00561	Glycerolipid metabolism
K00086	ko00561	Glycerolipid metabolism
K00086	map00640	Propanoate metabolism
K00086	ko00640	Propanoate metabolism
K00086	map01100	Metabolic pathways
K00086	ko01100	Metabolic pathways
K00100	map00650	Butanoate metabolism
K00100	ko00650	Butanoate metabolism
K00100	map01100	Metabolic pathways
K00100	ko01100	Metabolic pathways
K00100	map01120	Microbial metabolism in diverse environments
K00100	ko01120	Microbial metabolism in diverse environments
K00114	map00010	Glycolysis / Gluconeogenesis
K00114	ko00010	Glycolysis / Gluconeogenesis
K00114	map00620	Pyruvate metabolism
K00114	ko00620	Pyruvate metabolism
K00114	map00625	Chloroalkane and chloroalkene degradation
K00114	ko00625	Chloroalkane and chloroalkene degradation
K00114	map01100	Metabolic pathways
K00114	ko01100	Metabolic pathways
K00114	map01110	Biosynthesis of secondary metabolites
K00114	ko01110	Biosynthesis of secondary metabolites
K00114	map01120	Microbial metabolism in diverse environments
K00114	ko01120	Microbial metabolism in diverse environments
K00116	map00020	Citrate cycle (TCA cycle)
K00116	ko00020	Citrate cycle (TCA cycle)
K00116	map00620	Pyruvate metabolism
K00116	ko00620	Pyruvate metabolism
K00116	map01100	Metabolic pathways
K00116	ko01100	Metabolic pathways
K00116	map01110	Biosynthesis of secondary metabolites
K00116	ko01110	Biosynthesis of secondary metabolites
K00116	map01120	Microbial metabolism in diverse environments
K00116	ko01120	Microbial metabolism in diverse environments
K00116	map01200	Carbon metabolism
K00116	ko01200	Carbon metabolism
K00145	map00220	Arginine biosynthesis
K00145	ko00220	Arginine biosynthesis
K00145	map01100	Metabolic pathways
K00145	ko01100	Metabolic pathways
K00145	map01110	Biosynthesis of secondary metabolites
K00145	ko01110	Biosynthesis of secondary metabolites
K00145	map01210	2-Oxocarboxylic acid metabolism
K00145	ko01210	2-Oxocarboxylic acid metabolism
K00145	map01230	Biosynthesis of amino acids
K00145	ko01230	Biosynthesis of amino acids
K00181	map04310	Wnt signaling pathway
K00181	ko04310	Wnt signaling pathway
K00193	map00680	Methane metabolism
K00193	ko00680	Methane metabolism
K00193	map01100	Metabolic pathways
K00193	ko01100	Metabolic pathways
K00193	map01120	Microbial metabolism in diverse environments
K00193	ko01120	Microbial metabolism in diverse environments
K00193	map01200	Carbon metabolism
K00193	ko01200	Carbon metabolism
K00195	map00680	Methane metabolism
K00195	ko00680	Methane metabolism
K00195	map01100	Metabolic pathways
K00195	ko01100	Metabolic pathways
K00195	map01120	Microbial metabolism in diverse environments
K00195	ko01120	Microbial metabolism in diverse environments
K00195	map01200	Carbon metabolism
K00195	ko01200	Carbon metabolism
K00222	map00100	Steroid biosynthesis
K00222	ko00100	Steroid biosynthesis
K00222	map01100	Metabolic pathways
K00222	ko01100	Metabolic pathways
K00222	map01110	Biosynthesis of secondary metabolites
K00222	ko01110	Biosynthesis of secondary metabolites
K00230	map00860	Porphyrin metabolism
K00230	ko00860	Porphyrin metabolism
K00230	map01100	Metabolic pathways
K00230	ko01100	Metabolic pathways
K00230	map01110	Biosynthesis of secondary metabolites
K00230	ko01110	Biosynthesis of secondary metabolites
K00230	map01240	Biosynthesis of cofactors
K00230	ko01240	Biosynthesis of cofactors
K00258	NA	NA
K00276	map00260	Glycine, serine and threonine metabolism
K00276	ko00260	Glycine, serine and threonine metabolism
K00276	map00350	Tyrosine metabolism
K00276	ko00350	Tyrosine metabolism
K00276	map00360	Phenylalanine metabolism
K00276	ko00360	Phenylalanine metabolism
K00276	map00410	beta-Alanine metabolism
K00276	ko00410	beta-Alanine metabolism
K00276	map00950	Isoquinoline alkaloid biosynthesis
K00276	ko00950	Isoquinoline alkaloid biosynthesis
K00276	map00960	Tropane, piperidine and pyridine alkaloid biosynthesis
K00276	ko00960	Tropane, piperidine and pyridine alkaloid biosynthesis
K00276	map01100	Metabolic pathways
K00276	ko01100	Metabolic pathways
K00276	map01110	Biosynthesis of secondary metabolites
K00276	ko01110	Biosynthesis of secondary metabolites
K00293	map00300	Lysine biosynthesis
K00293	ko00300	Lysine biosynthesis
K00293	map00310	Lysine degradation
K00293	ko00310	Lysine degradation
K00293	map01100	Metabolic pathways
K00293	ko01100	Metabolic pathways
K00293	map01110	Biosynthesis of secondary metabolites
K00293	ko01110	Biosynthesis of secondary metabolites
K00293	map01230	Biosynthesis of amino acids
K00293	ko01230	Biosynthesis of amino acids
K00296	map00330	Arginine and proline metabolism
K00296	ko00330	Arginine and proline metabolism
K00296	map01100	Metabolic pathways
K00296	ko01100	Metabolic pathways
K00297	map00670	One carbon pool by folate
K00297	ko00670	One carbon pool by folate
K00297	map00720	Other carbon fixation pathways
K00297	ko00720	Other carbon fixation pathways
K00297	map01100	Metabolic pathways
K00297	ko01100	Metabolic pathways
K00297	map01120	Microbial metabolism in diverse environments
K00297	ko01120	Microbial metabolism in diverse environments
K00297	map01200	Carbon metabolism
K00297	ko01200	Carbon metabolism
K00310	map00480	Glutathione metabolism
K00310	ko00480	Glutathione metabolism
K00310	map00790	Folate biosynthesis
K00310	ko00790	Folate biosynthesis
K00310	map01100	Metabolic pathways
K00310	ko01100	Metabolic pathways
K00325	map00760	Nicotinate and nicotinamide metabolism
K00325	ko00760	Nicotinate and nicotinamide metabolism
K00325	map01100	Metabolic pathways
K00325	ko01100	Metabolic pathways
K00327	NA	NA
K00330	map00190	Oxidative phosphorylation
K00330	ko00190	Oxidative phosphorylation
K00330	map01100	Metabolic pathways
K00330	ko01100	Metabolic pathways
K00332	map00190	Oxidative phosphorylation
K00332	ko00190	Oxidative phosphorylation
K00332	map01100	Metabolic pathways
K00332	ko01100	Metabolic pathways
K00366	map00910	Nitrogen metabolism
K00366	ko00910	Nitrogen metabolism
K00366	map01100	Metabolic pathways
K00366	ko01100	Metabolic pathways
K00366	map01120	Microbial metabolism in diverse environments
K00366	ko01120	Microbial metabolism in diverse environments
K00366	map01310	Nitrogen cycle
K00366	ko01310	Nitrogen cycle
K00370	map00910	Nitrogen metabolism
K00370	ko00910	Nitrogen metabolism
K00370	map01100	Metabolic pathways
K00370	ko01100	Metabolic pathways
K00370	map01120	Microbial metabolism in diverse environments
K00370	ko01120	Microbial metabolism in diverse environments
K00370	map01310	Nitrogen cycle
K00370	ko01310	Nitrogen cycle
K00370	map02020	Two-component system
K00370	ko02020	Two-component system
K00371	map00910	Nitrogen metabolism
K00371	ko00910	Nitrogen metabolism
K00371	map01100	Metabolic pathways
K00371	ko01100	Metabolic pathways
K00371	map01120	Microbial metabolism in diverse environments
K00371	ko01120	Microbial metabolism in diverse environments
K00371	map01310	Nitrogen cycle
K00371	ko01310	Nitrogen cycle
K00371	map02020	Two-component system
K00371	ko02020	Two-component system
K00374	map00910	Nitrogen metabolism
K00374	ko00910	Nitrogen metabolism
K00374	map01100	Metabolic pathways
K00374	ko01100	Metabolic pathways
K00374	map01120	Microbial metabolism in diverse environments
K00374	ko01120	Microbial metabolism in diverse environments
K00374	map01310	Nitrogen cycle
K00374	ko01310	Nitrogen cycle
K00374	map02020	Two-component system
K00374	ko02020	Two-component system
K00381	map00920	Sulfur metabolism
K00381	ko00920	Sulfur metabolism
K00381	map01100	Metabolic pathways
K00381	ko01100	Metabolic pathways
K00381	map01120	Microbial metabolism in diverse environments
K00381	ko01120	Microbial metabolism in diverse environments
K00381	map01320	Sulfur cycle
K00381	ko01320	Sulfur cycle
K00392	map00920	Sulfur metabolism
K00392	ko00920	Sulfur metabolism
K00392	map01100	Metabolic pathways
K00392	ko01100	Metabolic pathways
K00392	map01120	Microbial metabolism in diverse environments
K00392	ko01120	Microbial metabolism in diverse environments
K00392	map01320	Sulfur cycle
K00392	ko01320	Sulfur cycle
K00421	NA	NA
K00423	map00053	Ascorbate and aldarate metabolism
K00423	ko00053	Ascorbate and aldarate metabolism
K00423	map01100	Metabolic pathways
K00423	ko01100	Metabolic pathways
K00425	map00190	Oxidative phosphorylation
K00425	ko00190	Oxidative phosphorylation
K00425	map01100	Metabolic pathways
K00425	ko01100	Metabolic pathways
K00425	map02020	Two-component system
K00425	ko02020	Two-component system
K00430	map00940	Phenylpropanoid biosynthesis
K00430	ko00940	Phenylpropanoid biosynthesis
K00430	map01100	Metabolic pathways
K00430	ko01100	Metabolic pathways
K00430	map01110	Biosynthesis of secondary metabolites
K00430	ko01110	Biosynthesis of secondary metabolites
K00446	map00361	Chlorocyclohexane and chlorobenzene degradation
K00446	ko00361	Chlorocyclohexane and chlorobenzene degradation
K00446	map00362	Benzoate degradation
K00446	ko00362	Benzoate degradation
K00446	map00622	Xylene degradation
K00446	ko00622	Xylene degradation
K00446	map00643	Styrene degradation
K00446	ko00643	Styrene degradation
K00446	map01100	Metabolic pathways
K00446	ko01100	Metabolic pathways
K00446	map01120	Microbial metabolism in diverse environments
K00446	ko01120	Microbial metabolism in diverse environments
K00446	map01220	Degradation of aromatic compounds
K00446	ko01220	Degradation of aromatic compounds
K00448	map00362	Benzoate degradation
K00448	ko00362	Benzoate degradation
K00448	map00624	Polycyclic aromatic hydrocarbon degradation
K00448	ko00624	Polycyclic aromatic hydrocarbon degradation
K00448	map01100	Metabolic pathways
K00448	ko01100	Metabolic pathways
K00448	map01120	Microbial metabolism in diverse environments
K00448	ko01120	Microbial metabolism in diverse environments
K00448	map01220	Degradation of aromatic compounds
K00448	ko01220	Degradation of aromatic compounds
K00449	map00362	Benzoate degradation
K00449	ko00362	Benzoate degradation
K00449	map00624	Polycyclic aromatic hydrocarbon degradation
K00449	ko00624	Polycyclic aromatic hydrocarbon degradation
K00449	map01100	Metabolic pathways
K00449	ko01100	Metabolic pathways
K00449	map01120	Microbial metabolism in diverse environments
K00449	ko01120	Microbial metabolism in diverse environments
K00449	map01220	Degradation of aromatic compounds
K00449	ko01220	Degradation of aromatic compounds
K00455	map00350	Tyrosine metabolism
K00455	ko00350	Tyrosine metabolism
K00455	map01100	Metabolic pathways
K00455	ko01100	Metabolic pathways
K00455	map01120	Microbial metabolism in diverse environments
K00455	ko01120	Microbial metabolism in diverse environments
K00455	map01220	Degradation of aromatic compounds
K00455	ko01220	Degradation of aromatic compounds
K00457	map00130	Ubiquinone and other terpenoid-quinone biosynthesis
K00457	ko00130	Ubiquinone and other terpenoid-quinone biosynthesis
K00457	map00350	Tyrosine metabolism
K00457	ko00350	Tyrosine metabolism
K00457	map00360	Phenylalanine metabolism
K00457	ko00360	Phenylalanine metabolism
K00457	map01100	Metabolic pathways
K00457	ko01100	Metabolic pathways
K00457	map01240	Biosynthesis of cofactors
K00457	ko01240	Biosynthesis of cofactors
K00461	map00590	Arachidonic acid metabolism
K00461	ko00590	Arachidonic acid metabolism
K00461	map01100	Metabolic pathways
K00461	ko01100	Metabolic pathways
K00461	map04148	Efferocytosis
K00461	ko04148	Efferocytosis
K00461	map04664	Fc epsilon RI signaling pathway
K00461	ko04664	Fc epsilon RI signaling pathway
K00461	map04726	Serotonergic synapse
K00461	ko04726	Serotonergic synapse
K00461	map04913	Ovarian steroidogenesis
K00461	ko04913	Ovarian steroidogenesis
K00461	map05145	Toxoplasmosis
K00461	ko05145	Toxoplasmosis
K00488	map00120	Primary bile acid biosynthesis
K00488	ko00120	Primary bile acid biosynthesis
K00488	map01100	Metabolic pathways
K00488	ko01100	Metabolic pathways
K00488	map03320	PPAR signaling pathway
K00488	ko03320	PPAR signaling pathway
K00488	map04979	Cholesterol metabolism
K00488	ko04979	Cholesterol metabolism
K00490	NA	NA
K00497	map00140	Steroid hormone biosynthesis
K00497	ko00140	Steroid hormone biosynthesis
K00497	map01100	Metabolic pathways
K00497	ko01100	Metabolic pathways
K00497	map04927	Cortisol synthesis and secretion
K00497	ko04927	Cortisol synthesis and secretion
K00497	map04934	Cushing syndrome
K00497	ko04934	Cushing syndrome
K00498	map00140	Steroid hormone biosynthesis
K00498	ko00140	Steroid hormone biosynthesis
K00498	map01100	Metabolic pathways
K00498	ko01100	Metabolic pathways
K00498	map04913	Ovarian steroidogenesis
K00498	ko04913	Ovarian steroidogenesis
K00498	map04925	Aldosterone synthesis and secretion
K00498	ko04925	Aldosterone synthesis and secretion
K00498	map04927	Cortisol synthesis and secretion
K00498	ko04927	Cortisol synthesis and secretion
K00498	map04934	Cushing syndrome
K00498	ko04934	Cushing syndrome
K00501	map00350	Tyrosine metabolism
K00501	ko00350	Tyrosine metabolism
K00501	map00790	Folate biosynthesis
K00501	ko00790	Folate biosynthesis
K00501	map00950	Isoquinoline alkaloid biosynthesis
K00501	ko00950	Isoquinoline alkaloid biosynthesis
K00501	map01100	Metabolic pathways
K00501	ko01100	Metabolic pathways
K00501	map01110	Biosynthesis of secondary metabolites
K00501	ko01110	Biosynthesis of secondary metabolites
K00501	map04728	Dopaminergic synapse
K00501	ko04728	Dopaminergic synapse
K00501	map04917	Prolactin signaling pathway
K00501	ko04917	Prolactin signaling pathway
K00501	map05012	Parkinson disease
K00501	ko05012	Parkinson disease
K00501	map05030	Cocaine addiction
K00501	ko05030	Cocaine addiction
K00501	map05031	Amphetamine addiction
K00501	ko05031	Amphetamine addiction
K00501	map05034	Alcoholism
K00501	ko05034	Alcoholism
K00512	map00140	Steroid hormone biosynthesis
K00512	ko00140	Steroid hormone biosynthesis
K00512	map01100	Metabolic pathways
K00512	ko01100	Metabolic pathways
K00512	map04913	Ovarian steroidogenesis
K00512	ko04913	Ovarian steroidogenesis
K00512	map04917	Prolactin signaling pathway
K00512	ko04917	Prolactin signaling pathway
K00512	map04927	Cortisol synthesis and secretion
K00512	ko04927	Cortisol synthesis and secretion
K00512	map04934	Cushing syndrome
K00512	ko04934	Cushing syndrome
K00513	map00140	Steroid hormone biosynthesis
K00513	ko00140	Steroid hormone biosynthesis
K00513	map01100	Metabolic pathways
K00513	ko01100	Metabolic pathways
K00513	map04925	Aldosterone synthesis and secretion
K00513	ko04925	Aldosterone synthesis and secretion
K00513	map04927	Cortisol synthesis and secretion
K00513	ko04927	Cortisol synthesis and secretion
K00513	map04934	Cushing syndrome
K00513	ko04934	Cushing syndrome
K00517	NA	NA
K00544	map00260	Glycine, serine and threonine metabolism
K00544	ko00260	Glycine, serine and threonine metabolism
K00544	map00270	Cysteine and methionine metabolism
K00544	ko00270	Cysteine and methionine metabolism
K00544	map00670	One carbon pool by folate
K00544	ko00670	One carbon pool by folate
K00544	map01100	Metabolic pathways
K00544	ko01100	Metabolic pathways
K00544	map01110	Biosynthesis of secondary metabolites
K00544	ko01110	Biosynthesis of secondary metabolites
K00544	map04981	Folate transport and metabolism
K00544	ko04981	Folate transport and metabolism
K00547	map00270	Cysteine and methionine metabolism
K00547	ko00270	Cysteine and methionine metabolism
K00547	map00670	One carbon pool by folate
K00547	ko00670	One carbon pool by folate
K00547	map01100	Metabolic pathways
K00547	ko01100	Metabolic pathways
K00547	map01110	Biosynthesis of secondary metabolites
K00547	ko01110	Biosynthesis of secondary metabolites
K00547	map04981	Folate transport and metabolism
K00547	ko04981	Folate transport and metabolism
K00552	map00260	Glycine, serine and threonine metabolism
K00552	ko00260	Glycine, serine and threonine metabolism
K00552	map00270	Cysteine and methionine metabolism
K00552	ko00270	Cysteine and methionine metabolism
K00552	map00670	One carbon pool by folate
K00552	ko00670	One carbon pool by folate
K00552	map01100	Metabolic pathways
K00552	ko01100	Metabolic pathways
K00555	NA	NA
K00565	map03015	mRNA surveillance pathway
K00565	ko03015	mRNA surveillance pathway
K00578	map00680	Methane metabolism
K00578	ko00680	Methane metabolism
K00578	map01100	Metabolic pathways
K00578	ko01100	Metabolic pathways
K00578	map01120	Microbial metabolism in diverse environments
K00578	ko01120	Microbial metabolism in diverse environments
K00578	map01200	Carbon metabolism
K00578	ko01200	Carbon metabolism
K00589	map00860	Porphyrin metabolism
K00589	ko00860	Porphyrin metabolism
K00589	map01100	Metabolic pathways
K00589	ko01100	Metabolic pathways
K00589	map01110	Biosynthesis of secondary metabolites
K00589	ko01110	Biosynthesis of secondary metabolites
K00589	map01120	Microbial metabolism in diverse environments
K00589	ko01120	Microbial metabolism in diverse environments
K00589	map01240	Biosynthesis of cofactors
K00589	ko01240	Biosynthesis of cofactors
K00590	NA	NA
K00597	map04980	Cobalamin transport and metabolism
K00597	ko04980	Cobalamin transport and metabolism
K00600	map00260	Glycine, serine and threonine metabolism
K00600	ko00260	Glycine, serine and threonine metabolism
K00600	map00460	Cyanoamino acid metabolism
K00600	ko00460	Cyanoamino acid metabolism
K00600	map00630	Glyoxylate and dicarboxylate metabolism
K00600	ko00630	Glyoxylate and dicarboxylate metabolism
K00600	map00670	One carbon pool by folate
K00600	ko00670	One carbon pool by folate
K00600	map00680	Methane metabolism
K00600	ko00680	Methane metabolism
K00600	map01100	Metabolic pathways
K00600	ko01100	Metabolic pathways
K00600	map01110	Biosynthesis of secondary metabolites
K00600	ko01110	Biosynthesis of secondary metabolites
K00600	map01120	Microbial metabolism in diverse environments
K00600	ko01120	Microbial metabolism in diverse environments
K00600	map01200	Carbon metabolism
K00600	ko01200	Carbon metabolism
K00600	map01230	Biosynthesis of amino acids
K00600	ko01230	Biosynthesis of amino acids
K00600	map01240	Biosynthesis of cofactors
K00600	ko01240	Biosynthesis of cofactors
K00600	map01523	Antifolate resistance
K00600	ko01523	Antifolate resistance
K00600	map04981	Folate transport and metabolism
K00600	ko04981	Folate transport and metabolism
K00613	map00260	Glycine, serine and threonine metabolism
K00613	ko00260	Glycine, serine and threonine metabolism
K00613	map00330	Arginine and proline metabolism
K00613	ko00330	Arginine and proline metabolism
K00613	map01100	Metabolic pathways
K00613	ko01100	Metabolic pathways
K00628	NA	NA
K00634	map00650	Butanoate metabolism
K00634	ko00650	Butanoate metabolism
K00634	map01100	Metabolic pathways
K00634	ko01100	Metabolic pathways
K00637	map00100	Steroid biosynthesis
K00637	ko00100	Steroid biosynthesis
K00637	map04979	Cholesterol metabolism
K00637	ko04979	Cholesterol metabolism
K00643	map00260	Glycine, serine and threonine metabolism
K00643	ko00260	Glycine, serine and threonine metabolism
K00643	map00860	Porphyrin metabolism
K00643	ko00860	Porphyrin metabolism
K00643	map01100	Metabolic pathways
K00643	ko01100	Metabolic pathways
K00643	map01110	Biosynthesis of secondary metabolites
K00643	ko01110	Biosynthesis of secondary metabolites
K00643	map01240	Biosynthesis of cofactors
K00643	ko01240	Biosynthesis of cofactors
K00650	map00564	Glycerophospholipid metabolism
K00650	ko00564	Glycerophospholipid metabolism
K00650	map04979	Cholesterol metabolism
K00650	ko04979	Cholesterol metabolism
K00654	map00600	Sphingolipid metabolism
K00654	ko00600	Sphingolipid metabolism
K00654	map01100	Metabolic pathways
K00654	ko01100	Metabolic pathways
K00654	map04071	Sphingolipid signaling pathway
K00654	ko04071	Sphingolipid signaling pathway
K00654	map04138	Autophagy - yeast
K00654	ko04138	Autophagy - yeast
K00654	map04382	Cornified envelope formation
K00654	ko04382	Cornified envelope formation
K00655	map00561	Glycerolipid metabolism
K00655	ko00561	Glycerolipid metabolism
K00655	map00564	Glycerophospholipid metabolism
K00655	ko00564	Glycerophospholipid metabolism
K00655	map01100	Metabolic pathways
K00655	ko01100	Metabolic pathways
K00655	map01110	Biosynthesis of secondary metabolites
K00655	ko01110	Biosynthesis of secondary metabolites
K00660	map00941	Flavonoid biosynthesis
K00660	ko00941	Flavonoid biosynthesis
K00660	map01100	Metabolic pathways
K00660	ko01100	Metabolic pathways
K00660	map01110	Biosynthesis of secondary metabolites
K00660	ko01110	Biosynthesis of secondary metabolites
K00660	map04712	Circadian rhythm - plant
K00660	ko04712	Circadian rhythm - plant
K00671	NA	NA
K00681	map00430	Taurine and hypotaurine metabolism
K00681	ko00430	Taurine and hypotaurine metabolism
K00681	map00460	Cyanoamino acid metabolism
K00681	ko00460	Cyanoamino acid metabolism
K00681	map00480	Glutathione metabolism
K00681	ko00480	Glutathione metabolism
K00681	map01100	Metabolic pathways
K00681	ko01100	Metabolic pathways
K00705	map00500	Starch and sucrose metabolism
K00705	ko00500	Starch and sucrose metabolism
K00705	map01100	Metabolic pathways
K00705	ko01100	Metabolic pathways
K00705	map01110	Biosynthesis of secondary metabolites
K00705	ko01110	Biosynthesis of secondary metabolites
K00706	map00500	Starch and sucrose metabolism
K00706	ko00500	Starch and sucrose metabolism
K00706	map01100	Metabolic pathways
K00706	ko01100	Metabolic pathways
K00706	map04011	MAPK signaling pathway - yeast
K00706	ko04011	MAPK signaling pathway - yeast
K00718	map00601	Glycosphingolipid biosynthesis - lacto and neolacto series
K00718	ko00601	Glycosphingolipid biosynthesis - lacto and neolacto series
K00718	map00603	Glycosphingolipid biosynthesis - globo and isoglobo series
K00718	ko00603	Glycosphingolipid biosynthesis - globo and isoglobo series
K00718	map01100	Metabolic pathways
K00718	ko01100	Metabolic pathways
K00719	map00601	Glycosphingolipid biosynthesis - lacto and neolacto series
K00719	ko00601	Glycosphingolipid biosynthesis - lacto and neolacto series
K00719	map00603	Glycosphingolipid biosynthesis - globo and isoglobo series
K00719	ko00603	Glycosphingolipid biosynthesis - globo and isoglobo series
K00719	map01100	Metabolic pathways
K00719	ko01100	Metabolic pathways
K00743	map00601	Glycosphingolipid biosynthesis - lacto and neolacto series
K00743	ko00601	Glycosphingolipid biosynthesis - lacto and neolacto series
K00743	map01100	Metabolic pathways
K00743	ko01100	Metabolic pathways
K00746	map00532	Glycosaminoglycan biosynthesis - chondroitin sulfate / dermatan sulfate
K00746	ko00532	Glycosaminoglycan biosynthesis - chondroitin sulfate / dermatan sulfate
K00746	map01100	Metabolic pathways
K00746	ko01100	Metabolic pathways
K00750	map00500	Starch and sucrose metabolism
K00750	ko00500	Starch and sucrose metabolism
K00750	map01100	Metabolic pathways
K00750	ko01100	Metabolic pathways
K00750	map01110	Biosynthesis of secondary metabolites
K00750	ko01110	Biosynthesis of secondary metabolites
K00763	map00760	Nicotinate and nicotinamide metabolism
K00763	ko00760	Nicotinate and nicotinamide metabolism
K00763	map01100	Metabolic pathways
K00763	ko01100	Metabolic pathways
K00763	map01240	Biosynthesis of cofactors
K00763	ko01240	Biosynthesis of cofactors
K00799	map00480	Glutathione metabolism
K00799	ko00480	Glutathione metabolism
K00799	map00980	Metabolism of xenobiotics by cytochrome P450
K00799	ko00980	Metabolism of xenobiotics by cytochrome P450
K00799	map00982	Drug metabolism - cytochrome P450
K00799	ko00982	Drug metabolism - cytochrome P450
K00799	map00983	Drug metabolism - other enzymes
K00799	ko00983	Drug metabolism - other enzymes
K00799	map01100	Metabolic pathways
K00799	ko01100	Metabolic pathways
K00799	map01524	Platinum drug resistance
K00799	ko01524	Platinum drug resistance
K00799	map04212	Longevity regulating pathway - worm
K00799	ko04212	Longevity regulating pathway - worm
K00799	map05200	Pathways in cancer
K00799	ko05200	Pathways in cancer
K00799	map05204	Chemical carcinogenesis - DNA adducts
K00799	ko05204	Chemical carcinogenesis - DNA adducts
K00799	map05207	Chemical carcinogenesis - receptor activation
K00799	ko05207	Chemical carcinogenesis - receptor activation
K00799	map05208	Chemical carcinogenesis - reactive oxygen species
K00799	ko05208	Chemical carcinogenesis - reactive oxygen species
K00799	map05225	Hepatocellular carcinoma
K00799	ko05225	Hepatocellular carcinoma
K00799	map05418	Fluid shear stress and atherosclerosis
K00799	ko05418	Fluid shear stress and atherosclerosis
K00811	map00220	Arginine biosynthesis
K00811	ko00220	Arginine biosynthesis
K00811	map00250	Alanine, aspartate and glutamate metabolism
K00811	ko00250	Alanine, aspartate and glutamate metabolism
K00811	map00270	Cysteine and methionine metabolism
K00811	ko00270	Cysteine and methionine metabolism
K00811	map00330	Arginine and proline metabolism
K00811	ko00330	Arginine and proline metabolism
K00811	map00350	Tyrosine metabolism
K00811	ko00350	Tyrosine metabolism
K00811	map00360	Phenylalanine metabolism
K00811	ko00360	Phenylalanine metabolism
K00811	map00400	Phenylalanine, tyrosine and tryptophan biosynthesis
K00811	ko00400	Phenylalanine, tyrosine and tryptophan biosynthesis
K00811	map00950	Isoquinoline alkaloid biosynthesis
K00811	ko00950	Isoquinoline alkaloid biosynthesis
K00811	map00960	Tropane, piperidine and pyridine alkaloid biosynthesis
K00811	ko00960	Tropane, piperidine and pyridine alkaloid biosynthesis
K00811	map01100	Metabolic pathways
K00811	ko01100	Metabolic pathways
K00811	map01110	Biosynthesis of secondary metabolites
K00811	ko01110	Biosynthesis of secondary metabolites
K00811	map01210	2-Oxocarboxylic acid metabolism
K00811	ko01210	2-Oxocarboxylic acid metabolism
K00811	map01230	Biosynthesis of amino acids
K00811	ko01230	Biosynthesis of amino acids
K00847	map00051	Fructose and mannose metabolism
K00847	ko00051	Fructose and mannose metabolism
K00847	map00500	Starch and sucrose metabolism
K00847	ko00500	Starch and sucrose metabolism
K00847	map00520	Amino sugar and nucleotide sugar metabolism
K00847	ko00520	Amino sugar and nucleotide sugar metabolism
K00847	map01100	Metabolic pathways
K00847	ko01100	Metabolic pathways
K00847	map01110	Biosynthesis of secondary metabolites
K00847	ko01110	Biosynthesis of secondary metabolites
K00847	map01250	Biosynthesis of nucleotide sugars
K00847	ko01250	Biosynthesis of nucleotide sugars
K00848	map00040	Pentose and glucuronate interconversions
K00848	ko00040	Pentose and glucuronate interconversions
K00848	map00051	Fructose and mannose metabolism
K00848	ko00051	Fructose and mannose metabolism
K00848	map01100	Metabolic pathways
K00848	ko01100	Metabolic pathways
K00848	map01120	Microbial metabolism in diverse environments
K00848	ko01120	Microbial metabolism in diverse environments
K00853	map00040	Pentose and glucuronate interconversions
K00853	ko00040	Pentose and glucuronate interconversions
K00853	map01100	Metabolic pathways
K00853	ko01100	Metabolic pathways
K00854	map00040	Pentose and glucuronate interconversions
K00854	ko00040	Pentose and glucuronate interconversions
K00854	map01100	Metabolic pathways
K00854	ko01100	Metabolic pathways
K00862	NA	NA
K00866	map00564	Glycerophospholipid metabolism
K00866	ko00564	Glycerophospholipid metabolism
K00866	map01100	Metabolic pathways
K00866	ko01100	Metabolic pathways
K00875	map00040	Pentose and glucuronate interconversions
K00875	ko00040	Pentose and glucuronate interconversions
K00875	map01100	Metabolic pathways
K00875	ko01100	Metabolic pathways
K00879	map00040	Pentose and glucuronate interconversions
K00879	ko00040	Pentose and glucuronate interconversions
K00879	map00051	Fructose and mannose metabolism
K00879	ko00051	Fructose and mannose metabolism
K00879	map01100	Metabolic pathways
K00879	ko01100	Metabolic pathways
K00879	map01120	Microbial metabolism in diverse environments
K00879	ko01120	Microbial metabolism in diverse environments
K00880	map00040	Pentose and glucuronate interconversions
K00880	ko00040	Pentose and glucuronate interconversions
K00880	map00053	Ascorbate and aldarate metabolism
K00880	ko00053	Ascorbate and aldarate metabolism
K00880	map01100	Metabolic pathways
K00880	ko01100	Metabolic pathways
K00883	map00052	Galactose metabolism
K00883	ko00052	Galactose metabolism
K00883	map01100	Metabolic pathways
K00883	ko01100	Metabolic pathways
K00884	map00520	Amino sugar and nucleotide sugar metabolism
K00884	ko00520	Amino sugar and nucleotide sugar metabolism
K00884	map01100	Metabolic pathways
K00884	ko01100	Metabolic pathways
K00884	map01250	Biosynthesis of nucleotide sugars
K00884	ko01250	Biosynthesis of nucleotide sugars
K00886	map00010	Glycolysis / Gluconeogenesis
K00886	ko00010	Glycolysis / Gluconeogenesis
K00886	map00520	Amino sugar and nucleotide sugar metabolism
K00886	ko00520	Amino sugar and nucleotide sugar metabolism
K00886	map01100	Metabolic pathways
K00886	ko01100	Metabolic pathways
K00886	map01110	Biosynthesis of secondary metabolites
K00886	ko01110	Biosynthesis of secondary metabolites
K00886	map01120	Microbial metabolism in diverse environments
K00886	ko01120	Microbial metabolism in diverse environments
K00886	map01200	Carbon metabolism
K00886	ko01200	Carbon metabolism
K00886	map01250	Biosynthesis of nucleotide sugars
K00886	ko01250	Biosynthesis of nucleotide sugars
K00887	map00550	Peptidoglycan biosynthesis
K00887	ko00550	Peptidoglycan biosynthesis
K00902	map00510	N-Glycan biosynthesis
K00902	ko00510	N-Glycan biosynthesis
K00902	map01100	Metabolic pathways
K00902	ko01100	Metabolic pathways
K00911	map00562	Inositol phosphate metabolism
K00911	ko00562	Inositol phosphate metabolism
K00911	map01100	Metabolic pathways
K00911	ko01100	Metabolic pathways
K00911	map04020	Calcium signaling pathway
K00911	ko04020	Calcium signaling pathway
K00911	map04070	Phosphatidylinositol signaling system
K00911	ko04070	Phosphatidylinositol signaling system
K00921	map00562	Inositol phosphate metabolism
K00921	ko00562	Inositol phosphate metabolism
K00921	map01100	Metabolic pathways
K00921	ko01100	Metabolic pathways
K00921	map04070	Phosphatidylinositol signaling system
K00921	ko04070	Phosphatidylinositol signaling system
K00921	map04142	Lysosome
K00921	ko04142	Lysosome
K00921	map04145	Phagosome
K00921	ko04145	Phagosome
K00921	map04810	Regulation of actin cytoskeleton
K00921	ko04810	Regulation of actin cytoskeleton
K00932	map00640	Propanoate metabolism
K00932	ko00640	Propanoate metabolism
K00932	map01100	Metabolic pathways
K00932	ko01100	Metabolic pathways
K00953	map00740	Riboflavin metabolism
K00953	ko00740	Riboflavin metabolism
K00953	map01100	Metabolic pathways
K00953	ko01100	Metabolic pathways
K00953	map01110	Biosynthesis of secondary metabolites
K00953	ko01110	Biosynthesis of secondary metabolites
K00953	map01240	Biosynthesis of cofactors
K00953	ko01240	Biosynthesis of cofactors
K00957	map00230	Purine metabolism
K00957	ko00230	Purine metabolism
K00957	map00261	Monobactam biosynthesis
K00957	ko00261	Monobactam biosynthesis
K00957	map00450	Selenocompound metabolism
K00957	ko00450	Selenocompound metabolism
K00957	map00920	Sulfur metabolism
K00957	ko00920	Sulfur metabolism
K00957	map01100	Metabolic pathways
K00957	ko01100	Metabolic pathways
K00957	map01110	Biosynthesis of secondary metabolites
K00957	ko01110	Biosynthesis of secondary metabolites
K00957	map01120	Microbial metabolism in diverse environments
K00957	ko01120	Microbial metabolism in diverse environments
K00957	map01320	Sulfur cycle
K00957	ko01320	Sulfur cycle
K00963	map00040	Pentose and glucuronate interconversions
K00963	ko00040	Pentose and glucuronate interconversions
K00963	map00052	Galactose metabolism
K00963	ko00052	Galactose metabolism
K00963	map00500	Starch and sucrose metabolism
K00963	ko00500	Starch and sucrose metabolism
K00963	map00520	Amino sugar and nucleotide sugar metabolism
K00963	ko00520	Amino sugar and nucleotide sugar metabolism
K00963	map00541	Biosynthesis of various nucleotide sugars
K00963	ko00541	Biosynthesis of various nucleotide sugars
K00963	map01100	Metabolic pathways
K00963	ko01100	Metabolic pathways
K00963	map01110	Biosynthesis of secondary metabolites
K00963	ko01110	Biosynthesis of secondary metabolites
K00963	map01120	Microbial metabolism in diverse environments
K00963	ko01120	Microbial metabolism in diverse environments
K00963	map01240	Biosynthesis of cofactors
K00963	ko01240	Biosynthesis of cofactors
K00963	map01250	Biosynthesis of nucleotide sugars
K00963	ko01250	Biosynthesis of nucleotide sugars
K00967	map00440	Phosphonate and phosphinate metabolism
K00967	ko00440	Phosphonate and phosphinate metabolism
K00967	map00564	Glycerophospholipid metabolism
K00967	ko00564	Glycerophospholipid metabolism
K00967	map01100	Metabolic pathways
K00967	ko01100	Metabolic pathways
K00988	map00230	Purine metabolism
K00988	ko00230	Purine metabolism
K00988	map00920	Sulfur metabolism
K00988	ko00920	Sulfur metabolism
K00988	map01100	Metabolic pathways
K00988	ko01100	Metabolic pathways
K00988	map01120	Microbial metabolism in diverse environments
K00988	ko01120	Microbial metabolism in diverse environments
K01007	map00010	Glycolysis / Gluconeogenesis
K01007	ko00010	Glycolysis / Gluconeogenesis
K01007	map00620	Pyruvate metabolism
K01007	ko00620	Pyruvate metabolism
K01007	map00680	Methane metabolism
K01007	ko00680	Methane metabolism
K01007	map00720	Other carbon fixation pathways
K01007	ko00720	Other carbon fixation pathways
K01007	map01100	Metabolic pathways
K01007	ko01100	Metabolic pathways
K01007	map01110	Biosynthesis of secondary metabolites
K01007	ko01110	Biosynthesis of secondary metabolites
K01007	map01120	Microbial metabolism in diverse environments
K01007	ko01120	Microbial metabolism in diverse environments
K01007	map01200	Carbon metabolism
K01007	ko01200	Carbon metabolism
K01017	map00532	Glycosaminoglycan biosynthesis - chondroitin sulfate / dermatan sulfate
K01017	ko00532	Glycosaminoglycan biosynthesis - chondroitin sulfate / dermatan sulfate
K01029	map00280	Valine, leucine and isoleucine degradation
K01029	ko00280	Valine, leucine and isoleucine degradation
K01029	map00650	Butanoate metabolism
K01029	ko00650	Butanoate metabolism
K01029	map01100	Metabolic pathways
K01029	ko01100	Metabolic pathways
K01052	map00100	Steroid biosynthesis
K01052	ko00100	Steroid biosynthesis
K01052	map04142	Lysosome
K01052	ko04142	Lysosome
K01052	map04148	Efferocytosis
K01052	ko04148	Efferocytosis
K01052	map04979	Cholesterol metabolism
K01052	ko04979	Cholesterol metabolism
K01056	NA	NA
K01057	map00030	Pentose phosphate pathway
K01057	ko00030	Pentose phosphate pathway
K01057	map01100	Metabolic pathways
K01057	ko01100	Metabolic pathways
K01057	map01110	Biosynthesis of secondary metabolites
K01057	ko01110	Biosynthesis of secondary metabolites
K01057	map01120	Microbial metabolism in diverse environments
K01057	ko01120	Microbial metabolism in diverse environments
K01057	map01200	Carbon metabolism
K01057	ko01200	Carbon metabolism
K01059	map00561	Glycerolipid metabolism
K01059	ko00561	Glycerolipid metabolism
K01059	map01110	Biosynthesis of secondary metabolites
K01059	ko01110	Biosynthesis of secondary metabolites
K01059	map03320	PPAR signaling pathway
K01059	ko03320	PPAR signaling pathway
K01059	map04979	Cholesterol metabolism
K01059	ko04979	Cholesterol metabolism
K01059	map05010	Alzheimer disease
K01059	ko05010	Alzheimer disease
K01080	map00561	Glycerolipid metabolism
K01080	ko00561	Glycerolipid metabolism
K01080	map00564	Glycerophospholipid metabolism
K01080	ko00564	Glycerophospholipid metabolism
K01080	map00565	Ether lipid metabolism
K01080	ko00565	Ether lipid metabolism
K01080	map00600	Sphingolipid metabolism
K01080	ko00600	Sphingolipid metabolism
K01080	map01100	Metabolic pathways
K01080	ko01100	Metabolic pathways
K01080	map01110	Biosynthesis of secondary metabolites
K01080	ko01110	Biosynthesis of secondary metabolites
K01080	map04072	Phospholipase D signaling pathway
K01080	ko04072	Phospholipase D signaling pathway
K01080	map04666	Fc gamma R-mediated phagocytosis
K01080	ko04666	Fc gamma R-mediated phagocytosis
K01080	map04975	Fat digestion and absorption
K01080	ko04975	Fat digestion and absorption
K01080	map05231	Choline metabolism in cancer
K01080	ko05231	Choline metabolism in cancer
K01084	map00010	Glycolysis / Gluconeogenesis
K01084	ko00010	Glycolysis / Gluconeogenesis
K01084	map00052	Galactose metabolism
K01084	ko00052	Galactose metabolism
K01084	map00500	Starch and sucrose metabolism
K01084	ko00500	Starch and sucrose metabolism
K01084	map01100	Metabolic pathways
K01084	ko01100	Metabolic pathways
K01084	map01110	Biosynthesis of secondary metabolites
K01084	ko01110	Biosynthesis of secondary metabolites
K01084	map04068	FoxO signaling pathway
K01084	ko04068	FoxO signaling pathway
K01084	map04151	PI3K-Akt signaling pathway
K01084	ko04151	PI3K-Akt signaling pathway
K01084	map04152	AMPK signaling pathway
K01084	ko04152	AMPK signaling pathway
K01084	map04910	Insulin signaling pathway
K01084	ko04910	Insulin signaling pathway
K01084	map04920	Adipocytokine signaling pathway
K01084	ko04920	Adipocytokine signaling pathway
K01084	map04922	Glucagon signaling pathway
K01084	ko04922	Glucagon signaling pathway
K01084	map04931	Insulin resistance
K01084	ko04931	Insulin resistance
K01084	map04973	Carbohydrate digestion and absorption
K01084	ko04973	Carbohydrate digestion and absorption
K01087	map00500	Starch and sucrose metabolism
K01087	ko00500	Starch and sucrose metabolism
K01087	map01100	Metabolic pathways
K01087	ko01100	Metabolic pathways
K01087	map01110	Biosynthesis of secondary metabolites
K01087	ko01110	Biosynthesis of secondary metabolites
K01098	NA	NA
K01113	map00790	Folate biosynthesis
K01113	ko00790	Folate biosynthesis
K01113	map01100	Metabolic pathways
K01113	ko01100	Metabolic pathways
K01113	map01240	Biosynthesis of cofactors
K01113	ko01240	Biosynthesis of cofactors
K01113	map02020	Two-component system
K01113	ko02020	Two-component system
K01135	map00531	Glycosaminoglycan degradation
K01135	ko00531	Glycosaminoglycan degradation
K01135	map01100	Metabolic pathways
K01135	ko01100	Metabolic pathways
K01135	map04142	Lysosome
K01135	ko04142	Lysosome
K01142	map03410	Base excision repair
K01142	ko03410	Base excision repair
K01154	NA	NA
K01159	map03440	Homologous recombination
K01159	ko03440	Homologous recombination
K01164	map03008	Ribosome biogenesis in eukaryotes
K01164	ko03008	Ribosome biogenesis in eukaryotes
K01178	map00500	Starch and sucrose metabolism
K01178	ko00500	Starch and sucrose metabolism
K01178	map01100	Metabolic pathways
K01178	ko01100	Metabolic pathways
K01193	map00052	Galactose metabolism
K01193	ko00052	Galactose metabolism
K01193	map00500	Starch and sucrose metabolism
K01193	ko00500	Starch and sucrose metabolism
K01193	map01100	Metabolic pathways
K01193	ko01100	Metabolic pathways
K01193	map01110	Biosynthesis of secondary metabolites
K01193	ko01110	Biosynthesis of secondary metabolites
K01199	map00500	Starch and sucrose metabolism
K01199	ko00500	Starch and sucrose metabolism
K01199	map01100	Metabolic pathways
K01199	ko01100	Metabolic pathways
K01233	map00520	Amino sugar and nucleotide sugar metabolism
K01233	ko00520	Amino sugar and nucleotide sugar metabolism
K01233	map01100	Metabolic pathways
K01233	ko01100	Metabolic pathways
K01261	NA	NA
K01266	NA	NA
K01269	NA	NA
K01279	map04142	Lysosome
K01279	ko04142	Lysosome
K01281	NA	NA
K01283	map04614	Renin-angiotensin system
K01283	ko04614	Renin-angiotensin system
K01283	map04924	Renin secretion
K01283	ko04924	Renin secretion
K01283	map05142	Chagas disease
K01283	ko05142	Chagas disease
K01283	map05171	Coronavirus disease - COVID-19
K01283	ko05171	Coronavirus disease - COVID-19
K01283	map05410	Hypertrophic cardiomyopathy
K01283	ko05410	Hypertrophic cardiomyopathy
K01283	map05415	Diabetic cardiomyopathy
K01283	ko05415	Diabetic cardiomyopathy
K01286	NA	NA
K01288	NA	NA
K01290	NA	NA
K01291	map04972	Pancreatic secretion
K01291	ko04972	Pancreatic secretion
K01291	map04974	Protein digestion and absorption
K01291	ko04974	Protein digestion and absorption
K01292	NA	NA
K01294	map04940	Type I diabetes mellitus
K01294	ko04940	Type I diabetes mellitus
K01296	NA	NA
K01297	NA	NA
K01298	map04972	Pancreatic secretion
K01298	ko04972	Pancreatic secretion
K01298	map04974	Protein digestion and absorption
K01298	ko04974	Protein digestion and absorption
K01300	map04610	Complement and coagulation cascades
K01300	ko04610	Complement and coagulation cascades
K01300	map04972	Pancreatic secretion
K01300	ko04972	Pancreatic secretion
K01300	map04974	Protein digestion and absorption
K01300	ko04974	Protein digestion and absorption
K01301	NA	NA
K01309	NA	NA
K01371	map04142	Lysosome
K01371	ko04142	Lysosome
K01371	map04210	Apoptosis
K01371	ko04210	Apoptosis
K01371	map04380	Osteoclast differentiation
K01371	ko04380	Osteoclast differentiation
K01371	map04620	Toll-like receptor signaling pathway
K01371	ko04620	Toll-like receptor signaling pathway
K01371	map05323	Rheumatoid arthritis
K01371	ko05323	Rheumatoid arthritis
K01379	map04071	Sphingolipid signaling pathway
K01379	ko04071	Sphingolipid signaling pathway
K01379	map04140	Autophagy - animal
K01379	ko04140	Autophagy - animal
K01379	map04142	Lysosome
K01379	ko04142	Lysosome
K01379	map04210	Apoptosis
K01379	ko04210	Apoptosis
K01379	map04915	Estrogen signaling pathway
K01379	ko04915	Estrogen signaling pathway
K01379	map05152	Tuberculosis
K01379	ko05152	Tuberculosis
K01379	map05415	Diabetic cardiomyopathy
K01379	ko05415	Diabetic cardiomyopathy
K01390	NA	NA
K01406	map01503	Cationic antimicrobial peptide (CAMP) resistance
K01406	ko01503	Cationic antimicrobial peptide (CAMP) resistance
K01416	NA	NA
K01417	NA	NA
K01423	NA	NA
K01424	map00250	Alanine, aspartate and glutamate metabolism
K01424	ko00250	Alanine, aspartate and glutamate metabolism
K01424	map00460	Cyanoamino acid metabolism
K01424	ko00460	Cyanoamino acid metabolism
K01424	map01100	Metabolic pathways
K01424	ko01100	Metabolic pathways
K01424	map01110	Biosynthesis of secondary metabolites
K01424	ko01110	Biosynthesis of secondary metabolites
K01426	map00330	Arginine and proline metabolism
K01426	ko00330	Arginine and proline metabolism
K01426	map00360	Phenylalanine metabolism
K01426	ko00360	Phenylalanine metabolism
K01426	map00380	Tryptophan metabolism
K01426	ko00380	Tryptophan metabolism
K01426	map00627	Aminobenzoate degradation
K01426	ko00627	Aminobenzoate degradation
K01426	map00643	Styrene degradation
K01426	ko00643	Styrene degradation
K01426	map01100	Metabolic pathways
K01426	ko01100	Metabolic pathways
K01426	map01120	Microbial metabolism in diverse environments
K01426	ko01120	Microbial metabolism in diverse environments
K01453	map00930	Caprolactam degradation
K01453	ko00930	Caprolactam degradation
K01453	map01120	Microbial metabolism in diverse environments
K01453	ko01120	Microbial metabolism in diverse environments
K01467	map01501	beta-Lactam resistance
K01467	ko01501	beta-Lactam resistance
K01467	map02020	Two-component system
K01467	ko02020	Two-component system
K01469	map00480	Glutathione metabolism
K01469	ko00480	Glutathione metabolism
K01469	map01100	Metabolic pathways
K01469	ko01100	Metabolic pathways
K01470	map00330	Arginine and proline metabolism
K01470	ko00330	Arginine and proline metabolism
K01470	map01100	Metabolic pathways
K01470	ko01100	Metabolic pathways
K01491	map00670	One carbon pool by folate
K01491	ko00670	One carbon pool by folate
K01491	map00720	Other carbon fixation pathways
K01491	ko00720	Other carbon fixation pathways
K01491	map01100	Metabolic pathways
K01491	ko01100	Metabolic pathways
K01491	map01120	Microbial metabolism in diverse environments
K01491	ko01120	Microbial metabolism in diverse environments
K01491	map01200	Carbon metabolism
K01491	ko01200	Carbon metabolism
K01491	map01240	Biosynthesis of cofactors
K01491	ko01240	Biosynthesis of cofactors
K01517	map00230	Purine metabolism
K01517	ko00230	Purine metabolism
K01517	map00564	Glycerophospholipid metabolism
K01517	ko00564	Glycerophospholipid metabolism
K01517	map01100	Metabolic pathways
K01517	ko01100	Metabolic pathways
K01520	map00240	Pyrimidine metabolism
K01520	ko00240	Pyrimidine metabolism
K01520	map00983	Drug metabolism - other enzymes
K01520	ko00983	Drug metabolism - other enzymes
K01520	map01100	Metabolic pathways
K01520	ko01100	Metabolic pathways
K01520	map01232	Nucleotide metabolism
K01520	ko01232	Nucleotide metabolism
K01524	map00230	Purine metabolism
K01524	ko00230	Purine metabolism
K01524	map01100	Metabolic pathways
K01524	ko01100	Metabolic pathways
K01545	map02020	Two-component system
K01545	ko02020	Two-component system
K01573	map00620	Pyruvate metabolism
K01573	ko00620	Pyruvate metabolism
K01573	map01100	Metabolic pathways
K01573	ko01100	Metabolic pathways
K01588	map00230	Purine metabolism
K01588	ko00230	Purine metabolism
K01588	map01100	Metabolic pathways
K01588	ko01100	Metabolic pathways
K01588	map01110	Biosynthesis of secondary metabolites
K01588	ko01110	Biosynthesis of secondary metabolites
K01590	map00340	Histidine metabolism
K01590	ko00340	Histidine metabolism
K01590	map01100	Metabolic pathways
K01590	ko01100	Metabolic pathways
K01590	map01110	Biosynthesis of secondary metabolites
K01590	ko01110	Biosynthesis of secondary metabolites
K01592	map00350	Tyrosine metabolism
K01592	ko00350	Tyrosine metabolism
K01592	map00950	Isoquinoline alkaloid biosynthesis
K01592	ko00950	Isoquinoline alkaloid biosynthesis
K01592	map01100	Metabolic pathways
K01592	ko01100	Metabolic pathways
K01592	map01110	Biosynthesis of secondary metabolites
K01592	ko01110	Biosynthesis of secondary metabolites
K01618	map00350	Tyrosine metabolism
K01618	ko00350	Tyrosine metabolism
K01618	map01100	Metabolic pathways
K01618	ko01100	Metabolic pathways
K01621	map00030	Pentose phosphate pathway
K01621	ko00030	Pentose phosphate pathway
K01621	map01120	Microbial metabolism in diverse environments
K01621	ko01120	Microbial metabolism in diverse environments
K01623	map00010	Glycolysis / Gluconeogenesis
K01623	ko00010	Glycolysis / Gluconeogenesis
K01623	map00030	Pentose phosphate pathway
K01623	ko00030	Pentose phosphate pathway
K01623	map00051	Fructose and mannose metabolism
K01623	ko00051	Fructose and mannose metabolism
K01623	map00680	Methane metabolism
K01623	ko00680	Methane metabolism
K01623	map00710	Carbon fixation by Calvin cycle
K01623	ko00710	Carbon fixation by Calvin cycle
K01623	map01100	Metabolic pathways
K01623	ko01100	Metabolic pathways
K01623	map01110	Biosynthesis of secondary metabolites
K01623	ko01110	Biosynthesis of secondary metabolites
K01623	map01120	Microbial metabolism in diverse environments
K01623	ko01120	Microbial metabolism in diverse environments
K01623	map01200	Carbon metabolism
K01623	ko01200	Carbon metabolism
K01623	map01230	Biosynthesis of amino acids
K01623	ko01230	Biosynthesis of amino acids
K01623	map04066	HIF-1 signaling pathway
K01623	ko04066	HIF-1 signaling pathway
K01628	map00040	Pentose and glucuronate interconversions
K01628	ko00040	Pentose and glucuronate interconversions
K01628	map00051	Fructose and mannose metabolism
K01628	ko00051	Fructose and mannose metabolism
K01628	map01100	Metabolic pathways
K01628	ko01100	Metabolic pathways
K01628	map01120	Microbial metabolism in diverse environments
K01628	ko01120	Microbial metabolism in diverse environments
K01714	map00261	Monobactam biosynthesis
K01714	ko00261	Monobactam biosynthesis
K01714	map00300	Lysine biosynthesis
K01714	ko00300	Lysine biosynthesis
K01714	map01100	Metabolic pathways
K01714	ko01100	Metabolic pathways
K01714	map01110	Biosynthesis of secondary metabolites
K01714	ko01110	Biosynthesis of secondary metabolites
K01714	map01120	Microbial metabolism in diverse environments
K01714	ko01120	Microbial metabolism in diverse environments
K01714	map01230	Biosynthesis of amino acids
K01714	ko01230	Biosynthesis of amino acids
K01725	map00910	Nitrogen metabolism
K01725	ko00910	Nitrogen metabolism
K01725	map01100	Metabolic pathways
K01725	ko01100	Metabolic pathways
K01727	NA	NA
K01732	NA	NA
K01735	map00400	Phenylalanine, tyrosine and tryptophan biosynthesis
K01735	ko00400	Phenylalanine, tyrosine and tryptophan biosynthesis
K01735	map01100	Metabolic pathways
K01735	ko01100	Metabolic pathways
K01735	map01110	Biosynthesis of secondary metabolites
K01735	ko01110	Biosynthesis of secondary metabolites
K01735	map01230	Biosynthesis of amino acids
K01735	ko01230	Biosynthesis of amino acids
K01765	map00562	Inositol phosphate metabolism
K01765	ko00562	Inositol phosphate metabolism
K01765	map01100	Metabolic pathways
K01765	ko01100	Metabolic pathways
K01777	map00330	Arginine and proline metabolism
K01777	ko00330	Arginine and proline metabolism
K01777	map00470	D-Amino acid metabolism
K01777	ko00470	D-Amino acid metabolism
K01777	map01100	Metabolic pathways
K01777	ko01100	Metabolic pathways
K01799	map00650	Butanoate metabolism
K01799	ko00650	Butanoate metabolism
K01799	map00760	Nicotinate and nicotinamide metabolism
K01799	ko00760	Nicotinate and nicotinamide metabolism
K01799	map01100	Metabolic pathways
K01799	ko01100	Metabolic pathways
K01799	map01120	Microbial metabolism in diverse environments
K01799	ko01120	Microbial metabolism in diverse environments
K01807	map00030	Pentose phosphate pathway
K01807	ko00030	Pentose phosphate pathway
K01807	map00710	Carbon fixation by Calvin cycle
K01807	ko00710	Carbon fixation by Calvin cycle
K01807	map01100	Metabolic pathways
K01807	ko01100	Metabolic pathways
K01807	map01110	Biosynthesis of secondary metabolites
K01807	ko01110	Biosynthesis of secondary metabolites
K01807	map01120	Microbial metabolism in diverse environments
K01807	ko01120	Microbial metabolism in diverse environments
K01807	map01200	Carbon metabolism
K01807	ko01200	Carbon metabolism
K01807	map01230	Biosynthesis of amino acids
K01807	ko01230	Biosynthesis of amino acids
K01819	map00052	Galactose metabolism
K01819	ko00052	Galactose metabolism
K01819	map01100	Metabolic pathways
K01819	ko01100	Metabolic pathways
K01826	map00350	Tyrosine metabolism
K01826	ko00350	Tyrosine metabolism
K01826	map01100	Metabolic pathways
K01826	ko01100	Metabolic pathways
K01826	map01120	Microbial metabolism in diverse environments
K01826	ko01120	Microbial metabolism in diverse environments
K01826	map01220	Degradation of aromatic compounds
K01826	ko01220	Degradation of aromatic compounds
K01828	map00950	Isoquinoline alkaloid biosynthesis
K01828	ko00950	Isoquinoline alkaloid biosynthesis
K01828	map01100	Metabolic pathways
K01828	ko01100	Metabolic pathways
K01828	map01110	Biosynthesis of secondary metabolites
K01828	ko01110	Biosynthesis of secondary metabolites
K01879	map00970	Aminoacyl-tRNA biosynthesis
K01879	ko00970	Aminoacyl-tRNA biosynthesis
K01917	map00480	Glutathione metabolism
K01917	ko00480	Glutathione metabolism
K01917	map01100	Metabolic pathways
K01917	ko01100	Metabolic pathways
K01918	map00410	beta-Alanine metabolism
K01918	ko00410	beta-Alanine metabolism
K01918	map00770	Pantothenate and CoA biosynthesis
K01918	ko00770	Pantothenate and CoA biosynthesis
K01918	map01100	Metabolic pathways
K01918	ko01100	Metabolic pathways
K01918	map01110	Biosynthesis of secondary metabolites
K01918	ko01110	Biosynthesis of secondary metabolites
K01918	map01240	Biosynthesis of cofactors
K01918	ko01240	Biosynthesis of cofactors
K01926	NA	NA
K01937	map00240	Pyrimidine metabolism
K01937	ko00240	Pyrimidine metabolism
K01937	map01100	Metabolic pathways
K01937	ko01100	Metabolic pathways
K01937	map01232	Nucleotide metabolism
K01937	ko01232	Nucleotide metabolism
K01937	map01240	Biosynthesis of cofactors
K01937	ko01240	Biosynthesis of cofactors
K01975	NA	NA
K01988	map00601	Glycosphingolipid biosynthesis - lacto and neolacto series
K01988	ko00601	Glycosphingolipid biosynthesis - lacto and neolacto series
K01988	map00603	Glycosphingolipid biosynthesis - globo and isoglobo series
K01988	ko00603	Glycosphingolipid biosynthesis - globo and isoglobo series
K01988	map01100	Metabolic pathways
K01988	ko01100	Metabolic pathways
K02007	map02010	ABC transporters
K02007	ko02010	ABC transporters
K02014	NA	NA
K02066	map02010	ABC transporters
K02066	ko02010	ABC transporters
K02067	map02010	ABC transporters
K02067	ko02010	ABC transporters
K02069	NA	NA
K02078	map00998	Biosynthesis of various antibiotics
K02078	ko00998	Biosynthesis of various antibiotics
K02078	map01100	Metabolic pathways
K02078	ko01100	Metabolic pathways
K02078	map01110	Biosynthesis of secondary metabolites
K02078	ko01110	Biosynthesis of secondary metabolites
K02080	NA	NA
K02106	map02020	Two-component system
K02106	ko02020	Two-component system
K02110	map00190	Oxidative phosphorylation
K02110	ko00190	Oxidative phosphorylation
K02110	map00195	Photosynthesis
K02110	ko00195	Photosynthesis
K02110	map01100	Metabolic pathways
K02110	ko01100	Metabolic pathways
K02119	map00190	Oxidative phosphorylation
K02119	ko00190	Oxidative phosphorylation
K02119	map01100	Metabolic pathways
K02119	ko01100	Metabolic pathways
K02129	map00190	Oxidative phosphorylation
K02129	ko00190	Oxidative phosphorylation
K02129	map01100	Metabolic pathways
K02129	ko01100	Metabolic pathways
K02129	map04714	Thermogenesis
K02129	ko04714	Thermogenesis
K02152	map00190	Oxidative phosphorylation
K02152	ko00190	Oxidative phosphorylation
K02152	map01100	Metabolic pathways
K02152	ko01100	Metabolic pathways
K02152	map04142	Lysosome
K02152	ko04142	Lysosome
K02152	map04145	Phagosome
K02152	ko04145	Phagosome
K02152	map04150	mTOR signaling pathway
K02152	ko04150	mTOR signaling pathway
K02152	map04721	Synaptic vesicle cycle
K02152	ko04721	Synaptic vesicle cycle
K02152	map04966	Collecting duct acid secretion
K02152	ko04966	Collecting duct acid secretion
K02152	map05110	Vibrio cholerae infection
K02152	ko05110	Vibrio cholerae infection
K02152	map05120	Epithelial cell signaling in Helicobacter pylori infection
K02152	ko05120	Epithelial cell signaling in Helicobacter pylori infection
K02152	map05165	Human papillomavirus infection
K02152	ko05165	Human papillomavirus infection
K02152	map05323
K02152	ko05323
K02156	NA	NA
K02172	NA	NA
K02177	map04320	Dorso-ventral axis formation
K02177	ko04320	Dorso-ventral axis formation
K02190	map00860	Porphyrin metabolism
K02190	ko00860	Porphyrin metabolism
K02190	map01100	Metabolic pathways
K02190	ko01100	Metabolic pathways
K02190	map01240	Biosynthesis of cofactors
K02190	ko01240	Biosynthesis of cofactors
K02197	NA	NA
K02212	map03030	DNA replication
K02212	ko03030	DNA replication
K02212	map04110	Cell cycle
K02212	ko04110	Cell cycle
K02212	map04111	Cell cycle - yeast
K02212	ko04111	Cell cycle - yeast
K02212	map04113	Meiosis - yeast
K02212	ko04113	Meiosis - yeast
K02213	map04110	Cell cycle
K02213	ko04110	Cell cycle
K02213	map04111	Cell cycle - yeast
K02213	ko04111	Cell cycle - yeast
K02213	map04113	Meiosis - yeast
K02213	ko04113	Meiosis - yeast
K02213	map05207	Chemical carcinogenesis - receptor activation
K02213	ko05207	Chemical carcinogenesis - receptor activation
K02215	map04320	Dorso-ventral axis formation
K02215	ko04320	Dorso-ventral axis formation
K02223	map04710	Circadian rhythm
K02223	ko04710	Circadian rhythm
K02223	map04711	Circadian rhythm - fly
K02223	ko04711	Circadian rhythm - fly
K02223	map04728	Dopaminergic synapse
K02223	ko04728	Dopaminergic synapse
K02227	map00860	Porphyrin metabolism
K02227	ko00860	Porphyrin metabolism
K02227	map01100	Metabolic pathways
K02227	ko01100	Metabolic pathways
K02227	map01240	Biosynthesis of cofactors
K02227	ko01240	Biosynthesis of cofactors
K02228	map00860	Porphyrin metabolism
K02228	ko00860	Porphyrin metabolism
K02228	map01100	Metabolic pathways
K02228	ko01100	Metabolic pathways
K02228	map01240	Biosynthesis of cofactors
K02228	ko01240	Biosynthesis of cofactors
K02229	map00860	Porphyrin metabolism
K02229	ko00860	Porphyrin metabolism
K02229	map01100	Metabolic pathways
K02229	ko01100	Metabolic pathways
K02229	map01240	Biosynthesis of cofactors
K02229	ko01240	Biosynthesis of cofactors
K02244	NA	NA
K02253	map02020	Two-component system
K02253	ko02020	Two-component system
K02253	map02024	Quorum sensing
K02253	ko02024	Quorum sensing
K02257	map00190	Oxidative phosphorylation
K02257	ko00190	Oxidative phosphorylation
K02257	map00860	Porphyrin metabolism
K02257	ko00860	Porphyrin metabolism
K02257	map01100	Metabolic pathways
K02257	ko01100	Metabolic pathways
K02257	map01110	Biosynthesis of secondary metabolites
K02257	ko01110	Biosynthesis of secondary metabolites
K02257	map01240	Biosynthesis of cofactors
K02257	ko01240	Biosynthesis of cofactors
K02257	map04714	Thermogenesis
K02257	ko04714	Thermogenesis
K02273	map00190	Oxidative phosphorylation
K02273	ko00190	Oxidative phosphorylation
K02273	map01100	Metabolic pathways
K02273	ko01100	Metabolic pathways
K02273	map04260	Cardiac muscle contraction
K02273	ko04260	Cardiac muscle contraction
K02273	map04714	Thermogenesis
K02273	ko04714	Thermogenesis
K02273	map04932	Non-alcoholic fatty liver disease
K02273	ko04932	Non-alcoholic fatty liver disease
K02273	map05010	Alzheimer disease
K02273	ko05010	Alzheimer disease
K02273	map05012	Parkinson disease
K02273	ko05012	Parkinson disease
K02273	map05014	Amyotrophic lateral sclerosis
K02273	ko05014	Amyotrophic lateral sclerosis
K02273	map05016	Huntington disease
K02273	ko05016	Huntington disease
K02273	map05020	Prion disease
K02273	ko05020	Prion disease
K02273	map05022	Pathways of neurodegeneration - multiple diseases
K02273	ko05022	Pathways of neurodegeneration - multiple diseases
K02273	map05208	Chemical carcinogenesis - reactive oxygen species
K02273	ko05208	Chemical carcinogenesis - reactive oxygen species
K02273	map05415	Diabetic cardiomyopathy
K02273	ko05415	Diabetic cardiomyopathy
K02276	map00190	Oxidative phosphorylation
K02276	ko00190	Oxidative phosphorylation
K02276	map01100	Metabolic pathways
K02276	ko01100	Metabolic pathways
K02277	map00190	Oxidative phosphorylation
K02277	ko00190	Oxidative phosphorylation
K02277	map01100	Metabolic pathways
K02277	ko01100	Metabolic pathways
K02287	map00196	Photosynthesis - antenna proteins
K02287	ko00196	Photosynthesis - antenna proteins
K02287	map01100	Metabolic pathways
K02287	ko01100	Metabolic pathways
K02294	map00906	Carotenoid biosynthesis
K02294	ko00906	Carotenoid biosynthesis
K02294	map01100	Metabolic pathways
K02294	ko01100	Metabolic pathways
K02294	map01110	Biosynthesis of secondary metabolites
K02294	ko01110	Biosynthesis of secondary metabolites
K02308	map04010	MAPK signaling pathway
K02308	ko04010	MAPK signaling pathway
K02308	map04210	Apoptosis
K02308	ko04210	Apoptosis
K02308	map05012	Parkinson disease
K02308	ko05012	Parkinson disease
K02308	map05014	Amyotrophic lateral sclerosis
K02308	ko05014	Amyotrophic lateral sclerosis
K02308	map05022	Pathways of neurodegeneration - multiple diseases
K02308	ko05022	Pathways of neurodegeneration - multiple diseases
K02308	map05168	Herpes simplex virus 1 infection
K02308	ko05168	Herpes simplex virus 1 infection
K02316	map03030	DNA replication
K02316	ko03030	DNA replication
K02330	map03410	Base excision repair
K02330	ko03410	Base excision repair
K02330	map05166	Human T-cell leukemia virus 1 infection
K02330	ko05166	Human T-cell leukemia virus 1 infection
K02330	map05203	Viral carcinogenesis
K02330	ko05203	Viral carcinogenesis
K02338	map03030	DNA replication
K02338	ko03030	DNA replication
K02338	map03430	Mismatch repair
K02338	ko03430	Mismatch repair
K02338	map03440	Homologous recombination
K02338	ko03440	Homologous recombination
K02351	NA	NA
K02374	map04210	Apoptosis
K02374	ko04210	Apoptosis
K02388	map02040	Flagellar assembly
K02388	ko02040	Flagellar assembly
K02396	map02040	Flagellar assembly
K02396	ko02040	Flagellar assembly
K02401	map02040	Flagellar assembly
K02401	ko02040	Flagellar assembly
K02402	map02020	Two-component system
K02402	ko02020	Two-component system
K02402	map02024	Quorum sensing
K02402	ko02024	Quorum sensing
K02402	map02026	Biofilm formation - Escherichia coli
K02402	ko02026	Biofilm formation - Escherichia coli
K02402	map02040	Flagellar assembly
K02402	ko02040	Flagellar assembly
K02409	map02040	Flagellar assembly
K02409	ko02040	Flagellar assembly
K02413	map02040	Flagellar assembly
K02413	ko02040	Flagellar assembly
K02420	map02040	Flagellar assembly
K02420	ko02040	Flagellar assembly
K02421	map02040	Flagellar assembly
K02421	ko02040	Flagellar assembly
K02446	map00010	Glycolysis / Gluconeogenesis
K02446	ko00010	Glycolysis / Gluconeogenesis
K02446	map00030	Pentose phosphate pathway
K02446	ko00030	Pentose phosphate pathway
K02446	map00051	Fructose and mannose metabolism
K02446	ko00051	Fructose and mannose metabolism
K02446	map00680	Methane metabolism
K02446	ko00680	Methane metabolism
K02446	map00710	Carbon fixation by Calvin cycle
K02446	ko00710	Carbon fixation by Calvin cycle
K02446	map01100	Metabolic pathways
K02446	ko01100	Metabolic pathways
K02446	map01110	Biosynthesis of secondary metabolites
K02446	ko01110	Biosynthesis of secondary metabolites
K02446	map01120	Microbial metabolism in diverse environments
K02446	ko01120	Microbial metabolism in diverse environments
K02446	map01200	Carbon metabolism
K02446	ko01200	Carbon metabolism
K02447	map04013	MAPK signaling pathway - fly
K02447	ko04013	MAPK signaling pathway - fly
K02447	map04320	Dorso-ventral axis formation
K02447	ko04320	Dorso-ventral axis formation
K02453	map03070	Bacterial secretion system
K02453	ko03070	Bacterial secretion system
K02453	map05111	Biofilm formation - Vibrio cholerae
K02453	ko05111	Biofilm formation - Vibrio cholerae
K02455	map03070	Bacterial secretion system
K02455	ko03070	Bacterial secretion system
K02455	map05111	Biofilm formation - Vibrio cholerae
K02455	ko05111	Biofilm formation - Vibrio cholerae
K02461	map03070	Bacterial secretion system
K02461	ko03070	Bacterial secretion system
K02461	map05111	Biofilm formation - Vibrio cholerae
K02461	ko05111	Biofilm formation - Vibrio cholerae
K02463	map05111	Biofilm formation - Vibrio cholerae
K02463	ko05111	Biofilm formation - Vibrio cholerae
K02508	NA	NA
K02512	map04210	Apoptosis
K02512	ko04210	Apoptosis
K02520	NA	NA
K02529	NA	NA
K02538	NA	NA
K02540	map03030	DNA replication
K02540	ko03030	DNA replication
K02540	map04110	Cell cycle
K02540	ko04110	Cell cycle
K02540	map04111	Cell cycle - yeast
K02540	ko04111	Cell cycle - yeast
K02540	map04113	Meiosis - yeast
K02540	ko04113	Meiosis - yeast
K02556	map02020	Two-component system
K02556	ko02020	Two-component system
K02556	map02030	Bacterial chemotaxis
K02556	ko02030	Bacterial chemotaxis
K02556	map02040	Flagellar assembly
K02556	ko02040	Flagellar assembly
K02568	map00910	Nitrogen metabolism
K02568	ko00910	Nitrogen metabolism
K02568	map01100	Metabolic pathways
K02568	ko01100	Metabolic pathways
K02568	map01120	Microbial metabolism in diverse environments
K02568	ko01120	Microbial metabolism in diverse environments
K02568	map01310	Nitrogen cycle
K02568	ko01310	Nitrogen cycle
K02585	NA	NA
K02597	NA	NA
K02598	NA	NA
K02633	map04710	Circadian rhythm
K02633	ko04710	Circadian rhythm
K02633	map04711	Circadian rhythm - fly
K02633	ko04711	Circadian rhythm - fly
K02633	map04713	Circadian entrainment
K02633	ko04713	Circadian entrainment
K02633	map05202	Transcriptional misregulation in cancer
K02633	ko05202	Transcriptional misregulation in cancer
K02633	map05221	Acute myeloid leukemia
K02633	ko05221	Acute myeloid leukemia
K02638	map00195	Photosynthesis
K02638	ko00195	Photosynthesis
K02638	map01100	Metabolic pathways
K02638	ko01100	Metabolic pathways
K02650	map02020	Two-component system
K02650	ko02020	Two-component system
K02671	NA	NA
K02673	NA	NA
K02696	map00195	Photosynthesis
K02696	ko00195	Photosynthesis
K02696	map01100	Metabolic pathways
K02696	ko01100	Metabolic pathways
K02700	map00195	Photosynthesis
K02700	ko00195	Photosynthesis
K02700	map01100	Metabolic pathways
K02700	ko01100	Metabolic pathways
K02709	map00195	Photosynthesis
K02709	ko00195	Photosynthesis
K02709	map01100	Metabolic pathways
K02709	ko01100	Metabolic pathways
K02712	map00195	Photosynthesis
K02712	ko00195	Photosynthesis
K02712	map01100	Metabolic pathways
K02712	ko01100	Metabolic pathways
K02716	map00195	Photosynthesis
K02716	ko00195	Photosynthesis
K02716	map01100	Metabolic pathways
K02716	ko01100	Metabolic pathways
K02721	map00195	Photosynthesis
K02721	ko00195	Photosynthesis
K02721	map01100	Metabolic pathways
K02721	ko01100	Metabolic pathways
K02722	map00195	Photosynthesis
K02722	ko00195	Photosynthesis
K02722	map01100	Metabolic pathways
K02722	ko01100	Metabolic pathways
K02736	map03050	Proteasome
K02736	ko03050	Proteasome
K02736	map05010	Alzheimer disease
K02736	ko05010	Alzheimer disease
K02736	map05012	Parkinson disease
K02736	ko05012	Parkinson disease
K02736	map05014	Amyotrophic lateral sclerosis
K02736	ko05014	Amyotrophic lateral sclerosis
K02736	map05016	Huntington disease
K02736	ko05016	Huntington disease
K02736	map05017	Spinocerebellar ataxia
K02736	ko05017	Spinocerebellar ataxia
K02736	map05020	Prion disease
K02736	ko05020	Prion disease
K02736	map05022	Pathways of neurodegeneration - multiple diseases
K02736	ko05022	Pathways of neurodegeneration - multiple diseases
K02742	NA	NA
K02788	map00052	Galactose metabolism
K02788	ko00052	Galactose metabolism
K02788	map01100	Metabolic pathways
K02788	ko01100	Metabolic pathways
K02788	map02060	Phosphotransferase system (PTS)
K02788	ko02060	Phosphotransferase system (PTS)
K02800	map00051	Fructose and mannose metabolism
K02800	ko00051	Fructose and mannose metabolism
K02800	map01100	Metabolic pathways
K02800	ko01100	Metabolic pathways
K02800	map02060	Phosphotransferase system (PTS)
K02800	ko02060	Phosphotransferase system (PTS)
K02814	map00051	Fructose and mannose metabolism
K02814	ko00051	Fructose and mannose metabolism
K02814	map01100	Metabolic pathways
K02814	ko01100	Metabolic pathways
K02814	map02060	Phosphotransferase system (PTS)
K02814	ko02060	Phosphotransferase system (PTS)
K02815	map00051	Fructose and mannose metabolism
K02815	ko00051	Fructose and mannose metabolism
K02815	map01100	Metabolic pathways
K02815	ko01100	Metabolic pathways
K02815	map02060	Phosphotransferase system (PTS)
K02815	ko02060	Phosphotransferase system (PTS)
K02821	map00053	Ascorbate and aldarate metabolism
K02821	ko00053	Ascorbate and aldarate metabolism
K02821	map01100	Metabolic pathways
K02821	ko01100	Metabolic pathways
K02821	map01120	Microbial metabolism in diverse environments
K02821	ko01120	Microbial metabolism in diverse environments
K02821	map02060	Phosphotransferase system (PTS)
K02821	ko02060	Phosphotransferase system (PTS)
K02829	map00190	Oxidative phosphorylation
K02829	ko00190	Oxidative phosphorylation
K02829	map01100	Metabolic pathways
K02829	ko01100	Metabolic pathways
K02838	NA	NA
K02843	map00540	Lipopolysaccharide biosynthesis
K02843	ko00540	Lipopolysaccharide biosynthesis
K02843	map01100	Metabolic pathways
K02843	ko01100	Metabolic pathways
K02854	NA	NA
K02855	NA	NA
K02859	NA	NA
K02860	NA	NA
K02863	map03010	Ribosome
K02863	ko03010	Ribosome
K02885	map03010	Ribosome
K02885	ko03010	Ribosome
K02885	map05171	Coronavirus disease - COVID-19
K02885	ko05171	Coronavirus disease - COVID-19
K02942	map03010	Ribosome
K02942	ko03010	Ribosome
K02942	map05171	Coronavirus disease - COVID-19
K02942	ko05171	Coronavirus disease - COVID-19
K02952	map03010	Ribosome
K02952	ko03010	Ribosome
K02970	map03010	Ribosome
K02970	ko03010	Ribosome
K02991	map01521	EGFR tyrosine kinase inhibitor resistance
K02991	ko01521	EGFR tyrosine kinase inhibitor resistance
K02991	map03010	Ribosome
K02991	ko03010	Ribosome
K02991	map04066	HIF-1 signaling pathway
K02991	ko04066	HIF-1 signaling pathway
K02991	map04150	mTOR signaling pathway
K02991	ko04150	mTOR signaling pathway
K02991	map04151	PI3K-Akt signaling pathway
K02991	ko04151	PI3K-Akt signaling pathway
K02991	map04371	Apelin signaling pathway
K02991	ko04371	Apelin signaling pathway
K02991	map04714	Thermogenesis
K02991	ko04714	Thermogenesis
K02991	map04910	Insulin signaling pathway
K02991	ko04910	Insulin signaling pathway
K02991	map05171	Coronavirus disease - COVID-19
K02991	ko05171	Coronavirus disease - COVID-19
K02991	map05205	Proteoglycans in cancer
K02991	ko05205	Proteoglycans in cancer
K03000	map03020	RNA polymerase
K03000	ko03020	RNA polymerase
K03003	map03020	RNA polymerase
K03003	ko03020	RNA polymerase
K03004	map03020	RNA polymerase
K03004	ko03020	RNA polymerase
K03005	map03020	RNA polymerase
K03005	ko03020	RNA polymerase
K03015	map03020	RNA polymerase
K03015	ko03020	RNA polymerase
K03015	map03420	Nucleotide excision repair
K03015	ko03420	Nucleotide excision repair
K03015	map05016	Huntington disease
K03015	ko05016	Huntington disease
K03023	map03020	RNA polymerase
K03023	ko03020	RNA polymerase
K03023	map04623	Cytosolic DNA-sensing pathway
K03023	ko04623	Cytosolic DNA-sensing pathway
K03025	map03020	RNA polymerase
K03025	ko03020	RNA polymerase
K03025	map04623	Cytosolic DNA-sensing pathway
K03025	ko04623	Cytosolic DNA-sensing pathway
K03032	map03050	Proteasome
K03032	ko03050	Proteasome
K03032	map05010	Alzheimer disease
K03032	ko05010	Alzheimer disease
K03032	map05012	Parkinson disease
K03032	ko05012	Parkinson disease
K03032	map05014	Amyotrophic lateral sclerosis
K03032	ko05014	Amyotrophic lateral sclerosis
K03032	map05016	Huntington disease
K03032	ko05016	Huntington disease
K03032	map05017	Spinocerebellar ataxia
K03032	ko05017	Spinocerebellar ataxia
K03032	map05020	Prion disease
K03032	ko05020	Prion disease
K03032	map05022	Pathways of neurodegeneration - multiple diseases
K03032	ko05022	Pathways of neurodegeneration - multiple diseases
K03032	map05169	Epstein-Barr virus infection
K03032	ko05169	Epstein-Barr virus infection
K03033	map03050	Proteasome
K03033	ko03050	Proteasome
K03033	map05010	Alzheimer disease
K03033	ko05010	Alzheimer disease
K03033	map05012	Parkinson disease
K03033	ko05012	Parkinson disease
K03033	map05014	Amyotrophic lateral sclerosis
K03033	ko05014	Amyotrophic lateral sclerosis
K03033	map05016	Huntington disease
K03033	ko05016	Huntington disease
K03033	map05017	Spinocerebellar ataxia
K03033	ko05017	Spinocerebellar ataxia
K03033	map05020	Prion disease
K03033	ko05020	Prion disease
K03033	map05022	Pathways of neurodegeneration - multiple diseases
K03033	ko05022	Pathways of neurodegeneration - multiple diseases
K03033	map05169	Epstein-Barr virus infection
K03033	ko05169	Epstein-Barr virus infection
K03035	map03050	Proteasome
K03035	ko03050	Proteasome
K03035	map05010	Alzheimer disease
K03035	ko05010	Alzheimer disease
K03035	map05012	Parkinson disease
K03035	ko05012	Parkinson disease
K03035	map05014	Amyotrophic lateral sclerosis
K03035	ko05014	Amyotrophic lateral sclerosis
K03035	map05016	Huntington disease
K03035	ko05016	Huntington disease
K03035	map05017	Spinocerebellar ataxia
K03035	ko05017	Spinocerebellar ataxia
K03035	map05020	Prion disease
K03035	ko05020	Prion disease
K03035	map05022	Pathways of neurodegeneration - multiple diseases
K03035	ko05022	Pathways of neurodegeneration - multiple diseases
K03035	map05169	Epstein-Barr virus infection
K03035	ko05169	Epstein-Barr virus infection
K03070	map02024	Quorum sensing
K03070	ko02024	Quorum sensing
K03070	map03060	Protein export
K03070	ko03060	Protein export
K03070	map03070	Bacterial secretion system
K03070	ko03070	Bacterial secretion system
K03077	map00040	Pentose and glucuronate interconversions
K03077	ko00040	Pentose and glucuronate interconversions
K03077	map00053	Ascorbate and aldarate metabolism
K03077	ko00053	Ascorbate and aldarate metabolism
K03077	map01100	Metabolic pathways
K03077	ko01100	Metabolic pathways
K03077	map01120	Microbial metabolism in diverse environments
K03077	ko01120	Microbial metabolism in diverse environments
K03086	map02040	Flagellar assembly
K03086	ko02040	Flagellar assembly
K03101	map03060	Protein export
K03101	ko03060	Protein export
K03102	map04320	Dorso-ventral axis formation
K03102	ko04320	Dorso-ventral axis formation
K03118	map03060	Protein export
K03118	ko03060	Protein export
K03118	map03070	Bacterial secretion system
K03118	ko03070	Bacterial secretion system
K03136	map03022	Basal transcription factors
K03136	ko03022	Basal transcription factors
K03136	map05203	Viral carcinogenesis
K03136	ko05203	Viral carcinogenesis
K03140	map03022	Basal transcription factors
K03140	ko03022	Basal transcription factors
K03140	map03082	ATP-dependent chromatin remodeling
K03140	ko03082	ATP-dependent chromatin remodeling
K03154	map04122	Sulfur relay system
K03154	ko04122	Sulfur relay system
K03156	map01523	Antifolate resistance
K03156	ko01523	Antifolate resistance
K03156	map04010	MAPK signaling pathway
K03156	ko04010	MAPK signaling pathway
K03156	map04060	Cytokine-cytokine receptor interaction
K03156	ko04060	Cytokine-cytokine receptor interaction
K03156	map04061	Viral protein interaction with cytokine and cytokine receptor
K03156	ko04061	Viral protein interaction with cytokine and cytokine receptor
K03156	map04064	NF-kappa B signaling pathway
K03156	ko04064	NF-kappa B signaling pathway
K03156	map04071	Sphingolipid signaling pathway
K03156	ko04071	Sphingolipid signaling pathway
K03156	map04150	mTOR signaling pathway
K03156	ko04150	mTOR signaling pathway
K03156	map04210	Apoptosis
K03156	ko04210	Apoptosis
K03156	map04217	Necroptosis
K03156	ko04217	Necroptosis
K03156	map04350	TGF-beta signaling pathway
K03156	ko04350	TGF-beta signaling pathway
K03156	map04380	Osteoclast differentiation
K03156	ko04380	Osteoclast differentiation
K03156	map04612	Antigen processing and presentation
K03156	ko04612	Antigen processing and presentation
K03156	map04620	Toll-like receptor signaling pathway
K03156	ko04620	Toll-like receptor signaling pathway
K03156	map04621	NOD-like receptor signaling pathway
K03156	ko04621	NOD-like receptor signaling pathway
K03156	map04622	RIG-I-like receptor signaling pathway
K03156	ko04622	RIG-I-like receptor signaling pathway
K03156	map04625	C-type lectin receptor signaling pathway
K03156	ko04625	C-type lectin receptor signaling pathway
K03156	map04640	Hematopoietic cell lineage
K03156	ko04640	Hematopoietic cell lineage
K03156	map04650	Natural killer cell mediated cytotoxicity
K03156	ko04650	Natural killer cell mediated cytotoxicity
K03156	map04657	IL-17 signaling pathway
K03156	ko04657	IL-17 signaling pathway
K03156	map04660	T cell receptor signaling pathway
K03156	ko04660	T cell receptor signaling pathway
K03156	map04664	Fc epsilon RI signaling pathway
K03156	ko04664	Fc epsilon RI signaling pathway
K03156	map04668	TNF signaling pathway
K03156	ko04668	TNF signaling pathway
K03156	map04920	Adipocytokine signaling pathway
K03156	ko04920	Adipocytokine signaling pathway
K03156	map04930	Type II diabetes mellitus
K03156	ko04930	Type II diabetes mellitus
K03156	map04931	Insulin resistance
K03156	ko04931	Insulin resistance
K03156	map04932	Non-alcoholic fatty liver disease
K03156	ko04932	Non-alcoholic fatty liver disease
K03156	map04933	AGE-RAGE signaling pathway in diabetic complications
K03156	ko04933	AGE-RAGE signaling pathway in diabetic complications
K03156	map04936	Alcoholic liver disease
K03156	ko04936	Alcoholic liver disease
K03156	map04940	Type I diabetes mellitus
K03156	ko04940	Type I diabetes mellitus
K03156	map05010	Alzheimer disease
K03156	ko05010	Alzheimer disease
K03156	map05014	Amyotrophic lateral sclerosis
K03156	ko05014	Amyotrophic lateral sclerosis
K03156	map05020	Prion disease
K03156	ko05020	Prion disease
K03156	map05022	Pathways of neurodegeneration - multiple diseases
K03156	ko05022	Pathways of neurodegeneration - multiple diseases
K03156	map05130	Pathogenic Escherichia coli infection
K03156	ko05130	Pathogenic Escherichia coli infection
K03156	map05131	Shigellosis
K03156	ko05131	Shigellosis
K03156	map05132	Salmonella infection
K03156	ko05132	Salmonella infection
K03156	map05133	Pertussis
K03156	ko05133	Pertussis
K03156	map05134	Legionellosis
K03156	ko05134	Legionellosis
K03156	map05135	Yersinia infection
K03156	ko05135	Yersinia infection
K03156	map05140	Leishmaniasis
K03156	ko05140	Leishmaniasis
K03156	map05142	Chagas disease
K03156	ko05142	Chagas disease
K03156	map05143	African trypanosomiasis
K03156	ko05143	African trypanosomiasis
K03156	map05144	Malaria
K03156	ko05144	Malaria
K03156	map05145	Toxoplasmosis
K03156	ko05145	Toxoplasmosis
K03156	map05146	Amoebiasis
K03156	ko05146	Amoebiasis
K03156	map05152	Tuberculosis
K03156	ko05152	Tuberculosis
K03156	map05160	Hepatitis C
K03156	ko05160	Hepatitis C
K03156	map05161	Hepatitis B
K03156	ko05161	Hepatitis B
K03156	map05163	Human cytomegalovirus infection
K03156	ko05163	Human cytomegalovirus infection
K03156	map05164	Influenza A
K03156	ko05164	Influenza A
K03156	map05165	Human papillomavirus infection
K03156	ko05165	Human papillomavirus infection
K03156	map05166	Human T-cell leukemia virus 1 infection
K03156	ko05166	Human T-cell leukemia virus 1 infection
K03156	map05168	Herpes simplex virus 1 infection
K03156	ko05168	Herpes simplex virus 1 infection
K03156	map05169	Epstein-Barr virus infection
K03156	ko05169	Epstein-Barr virus infection
K03156	map05170	Human immunodeficiency virus 1 infection
K03156	ko05170	Human immunodeficiency virus 1 infection
K03156	map05171	Coronavirus disease - COVID-19
K03156	ko05171	Coronavirus disease - COVID-19
K03156	map05205	Proteoglycans in cancer
K03156	ko05205	Proteoglycans in cancer
K03156	map05310	Asthma
K03156	ko05310	Asthma
K03156	map05321	Inflammatory bowel disease
K03156	ko05321	Inflammatory bowel disease
K03156	map05322	Systemic lupus erythematosus
K03156	ko05322	Systemic lupus erythematosus
K03156	map05323	Rheumatoid arthritis
K03156	ko05323	Rheumatoid arthritis
K03156	map05330	Allograft rejection
K03156	ko05330	Allograft rejection
K03156	map05332	Graft-versus-host disease
K03156	ko05332	Graft-versus-host disease
K03156	map05410	Hypertrophic cardiomyopathy
K03156	ko05410	Hypertrophic cardiomyopathy
K03156	map05414	Dilated cardiomyopathy
K03156	ko05414	Dilated cardiomyopathy
K03156	map05417	Lipid and atherosclerosis
K03156	ko05417	Lipid and atherosclerosis
K03156	map05418	Fluid shear stress and atherosclerosis
K03156	ko05418	Fluid shear stress and atherosclerosis
K03157	map04060	Cytokine-cytokine receptor interaction
K03157	ko04060	Cytokine-cytokine receptor interaction
K03157	map04064	NF-kappa B signaling pathway
K03157	ko04064	NF-kappa B signaling pathway
K03157	map05323	Rheumatoid arthritis
K03157	ko05323	Rheumatoid arthritis
K03158	map04010	MAPK signaling pathway
K03158	ko04010	MAPK signaling pathway
K03158	map04060	Cytokine-cytokine receptor interaction
K03158	ko04060	Cytokine-cytokine receptor interaction
K03158	map04061	Viral protein interaction with cytokine and cytokine receptor
K03158	ko04061	Viral protein interaction with cytokine and cytokine receptor
K03158	map04064	NF-kappa B signaling pathway
K03158	ko04064	NF-kappa B signaling pathway
K03158	map04071	Sphingolipid signaling pathway
K03158	ko04071	Sphingolipid signaling pathway
K03158	map04150	mTOR signaling pathway
K03158	ko04150	mTOR signaling pathway
K03158	map04210	Apoptosis
K03158	ko04210	Apoptosis
K03158	map04215	Apoptosis - multiple species
K03158	ko04215	Apoptosis - multiple species
K03158	map04217	Necroptosis
K03158	ko04217	Necroptosis
K03158	map04380	Osteoclast differentiation
K03158	ko04380	Osteoclast differentiation
K03158	map04668	TNF signaling pathway
K03158	ko04668	TNF signaling pathway
K03158	map04920	Adipocytokine signaling pathway
K03158	ko04920	Adipocytokine signaling pathway
K03158	map04931	Insulin resistance
K03158	ko04931	Insulin resistance
K03158	map04932	Non-alcoholic fatty liver disease
K03158	ko04932	Non-alcoholic fatty liver disease
K03158	map04936	Alcoholic liver disease
K03158	ko04936	Alcoholic liver disease
K03158	map05010	Alzheimer disease
K03158	ko05010	Alzheimer disease
K03158	map05014	Amyotrophic lateral sclerosis
K03158	ko05014	Amyotrophic lateral sclerosis
K03158	map05022	Pathways of neurodegeneration - multiple diseases
K03158	ko05022	Pathways of neurodegeneration - multiple diseases
K03158	map05130	Pathogenic Escherichia coli infection
K03158	ko05130	Pathogenic Escherichia coli infection
K03158	map05131	Shigellosis
K03158	ko05131	Shigellosis
K03158	map05132	Salmonella infection
K03158	ko05132	Salmonella infection
K03158	map05142	Chagas disease
K03158	ko05142	Chagas disease
K03158	map05145	Toxoplasmosis
K03158	ko05145	Toxoplasmosis
K03158	map05152	Tuberculosis
K03158	ko05152	Tuberculosis
K03158	map05160	Hepatitis C
K03158	ko05160	Hepatitis C
K03158	map05163	Human cytomegalovirus infection
K03158	ko05163	Human cytomegalovirus infection
K03158	map05164	Influenza A
K03158	ko05164	Influenza A
K03158	map05165	Human papillomavirus infection
K03158	ko05165	Human papillomavirus infection
K03158	map05166	Human T-cell leukemia virus 1 infection
K03158	ko05166	Human T-cell leukemia virus 1 infection
K03158	map05167	Kaposi sarcoma-associated herpesvirus infection
K03158	ko05167	Kaposi sarcoma-associated herpesvirus infection
K03158	map05168	Herpes simplex virus 1 infection
K03158	ko05168	Herpes simplex virus 1 infection
K03158	map05170	Human immunodeficiency virus 1 infection
K03158	ko05170	Human immunodeficiency virus 1 infection
K03158	map05171	Coronavirus disease - COVID-19
K03158	ko05171	Coronavirus disease - COVID-19
K03158	map05417	Lipid and atherosclerosis
K03158	ko05417	Lipid and atherosclerosis
K03158	map05418	Fluid shear stress and atherosclerosis
K03158	ko05418	Fluid shear stress and atherosclerosis
K03163	NA	NA
K03173	map04010	MAPK signaling pathway
K03173	ko04010	MAPK signaling pathway
K03173	map04064	NF-kappa B signaling pathway
K03173	ko04064	NF-kappa B signaling pathway
K03173	map04071	Sphingolipid signaling pathway
K03173	ko04071	Sphingolipid signaling pathway
K03173	map04137	Mitophagy - animal
K03173	ko04137	Mitophagy - animal
K03173	map04141	Protein processing in endoplasmic reticulum
K03173	ko04141	Protein processing in endoplasmic reticulum
K03173	map04210	Apoptosis
K03173	ko04210	Apoptosis
K03173	map04217	Necroptosis
K03173	ko04217	Necroptosis
K03173	map04380	Osteoclast differentiation
K03173	ko04380	Osteoclast differentiation
K03173	map04621	NOD-like receptor signaling pathway
K03173	ko04621	NOD-like receptor signaling pathway
K03173	map04622	RIG-I-like receptor signaling pathway
K03173	ko04622	RIG-I-like receptor signaling pathway
K03173	map04657	IL-17 signaling pathway
[truncated: 8,878 more rows]

## Sheet: Table S4
K00048	SB1254_KO	map00640	00640 Propanoate metabolism
K00097	TYU2_KO	map00750	00750 Vitamin B6 metabolism
K00126	RIT305_KO	map00680	00680 Methane metabolism
K00211	AS2_KO	map00400	00400 Phenylalanine, tyrosine and tryptophan biosynthesis
K00355	RIT305_KO	map00130	00130 Ubiquinone and other terpenoid-quinone biosynthesis
K00373	MT1691313_KO	map02020	02020 Two-component system
K00387	SGAir0127_KO	map00920	00920 Sulfur metabolism
K00434	AS2_KO	map00480	00480 Glutathione metabolism
K00475	AS2_KO	map00941	00941 Flavonoid biosynthesis
K00483	AKS4c_KO	map00350	00350 Tyrosine metabolism
K00487	NCCP16831_KO	map00945	00945 Stilbenoid, diarylheptanoid and gingerol biosynthesis
K00495	NCCP16831_KO	map00460	00460 Cyanoamino acid metabolism
K00503	ML_KO	map00350	00350 Tyrosine metabolism
K00506	CwAy_KO	map00350	00350 Tyrosine metabolism
K00515	ML_KO	map00830	00830 Retinol metabolism
K00541	CwAy_KO	map00760	00760 Nicotinate and nicotinamide metabolism
K00546	CwAy_KO	map00340	00340 Histidine metabolism
K00548	SB1254_KO	map00670	00670 One carbon pool by folate
K00551	AS2_KO	map00564	00564 Glycerophospholipid metabolism
K00569	AS2_KO	map00983	00983 Drug metabolism - other enzymes
K00575	AS2_KO	map02030	02030 Bacterial chemotaxis
K00579	AS2_KO	map00680	00680 Methane metabolism
K00582	RIT305_KO	map00680	00680 Methane metabolism
K00625	SB1254_KO	map00720	00720 Other carbon fixation pathways
K00702	AS2_KO	map00500	00500 Starch and sucrose metabolism
K00779	AS2_KO	map00514	00514 Other types of O-glycan biosynthesis
K00796	RIT305_KO	map00790	00790 Folate biosynthesis
K00807	ML_KO	map00590	00590 Arachidonic acid metabolism
K00844	AS2_KO	map00524	00524 Neomycin, kanamycin and gentamicin biosynthesis
K00937	AS2_KO	map03018	03018 RNA degradation
K00958	AS2_KO	map00920	00920 Sulfur metabolism
K01044	AS2_KO	map00983	00983 Drug metabolism - other enzymes
K01114	SGAir0127_KO	map02024	02024 Quorum sensing
K01186	SB1254_KO	map00600	00600 Sphingolipid metabolism
K01191	AS2_KO	map00511	00511 Other glycan degradation
K01194	NCCP16831_KO	map00500	00500 Starch and sucrose metabolism
K01220	AS2_KO	map00052	00052 Galactose metabolism
K01228	AS2_KO	map00510	00510 N-Glycan biosynthesis
K01229	CwAy_KO	map00052	00052 Galactose metabolism
K01425	AS2_KO	map02020	02020 Two-component system
K01516	V017_KO	map03263	03263 Virion - Enterovirus
K01549	RIT305_KO	map00190	00190 Oxidative phosphorylation
K01578	RIT305_KO	map00640	00640 Propanoate metabolism
K01586	AS2_KO	map00470	00470 D-Amino acid metabolism
K01599	AS2_KO	map00860	00860 Porphyrin metabolism
K01629	ML_KO	map00051	00051 Fructose and mannose metabolism
K01636	ML_KO	map00630	00630 Glyoxylate and dicarboxylate metabolism
K01646	AS2_KO	map02020	02020 Two-component system
K01698	MT1691313_KO	map00860	00860 Porphyrin metabolism
K01776	AS2_KO	map00470	00470 D-Amino acid metabolism
K01794	NCCP16831_KO	map00532	00532 Glycosaminoglycan biosynthesis - chondroitin sulfate / dermatan sulfate
K01795	AS2_KO	map00051	00051 Fructose and mannose metabolism
K01803	AS2_KO	map00710	00710 Carbon fixation by Calvin cycle
K01809	AS2_KO	map00520	00520 Amino sugar and nucleotide sugar metabolism
K01850	AS2_KO	map00400	00400 Phenylalanine, tyrosine and tryptophan biosynthesis
K01890	SB1254_KO	map00970	00970 Aminoacyl-tRNA biosynthesis
K01934	SB1254_KO	map00670	00670 One carbon pool by folate
K02048	SGAir0127_KO	map02010	02010 ABC transporters
K02115	MT1691313_KO	map00195	00195 Photosynthesis
K02120	CwAy_KO	map00190	00190 Oxidative phosphorylation
K02233	CwAy_KO	map00860	00860 Porphyrin metabolism
K02280	S1_KO	map02020	02020 Two-component system
K02288	AS2_KO	map00196	00196 Photosynthesis - antenna proteins
K02300	AS2_KO	map00190	00190 Oxidative phosphorylation
K02320	AS2_KO	map03030	03030 DNA replication
K02322	NCCP16831_KO	map03030	03030 DNA replication
K02397	SB1254_KO	map02040	02040 Flagellar assembly
K02398	AS2_KO	map02040	02040 Flagellar assembly
K02399	ML_KO	map02040	02040 Flagellar assembly
K02400	S1_KO	map02040	02040 Flagellar assembly
K02408	MT1691313_KO	map02040	02040 Flagellar assembly
K02458	AKS4c_KO	map03070	03070 Bacterial secretion system
K02564	S1_KO	map00520	00520 Amino sugar and nucleotide sugar metabolism
K02576	V017_KO	map00534	00534 Glycosaminoglycan biosynthesis - heparan sulfate / heparin
K02640	SGAir0127_KO	map00195	00195 Photosynthesis
K02659	AS2_KO	map02025	02025 Biofilm formation - Pseudomonas aeruginosa
K02661	AS2_KO	map02020	02020 Two-component system
K02705	AS2_KO	map00195	00195 Photosynthesis
K02706	CwAy_KO	map00195	00195 Photosynthesis
K02714	AKS4c_KO	map00195	00195 Photosynthesis
K02717	AS2_KO	map00195	00195 Photosynthesis
K02723	TYU2_KO	map00195	00195 Photosynthesis
K02759	RIT305_KO	map02060	02060 Phosphotransferase system (PTS)
K02768	CwAy_KO	map02060	02060 Phosphotransferase system (PTS)
K02774	RIT305_KO	map02060	02060 Phosphotransferase system (PTS)
K02782	SB1254_KO	map02060	02060 Phosphotransferase system (PTS)
K02784	AS2_KO	map02060	02060 Phosphotransferase system (PTS)
K02796	AS2_KO	map02060	02060 Phosphotransferase system (PTS)
K02810	ML_KO	map02060	02060 Phosphotransferase system (PTS)
K02905	SGAir0127_KO	map03010	03010 Ribosome
K03014	AS2_KO	map03420	03420 Nucleotide excision repair
K03017	AS2_KO	map03420	03420 Nucleotide excision repair
K03029	ML_KO	map03050	03050 Proteasome
K03043	SB1254_KO	map03020	03020 RNA polymerase
K03071	CwAy_KO	map03070	03070 Bacterial secretion system
K03092	AS2_KO	map02040	02040 Flagellar assembly
K03122	AS2_KO	map03022	03022 Basal transcription factors
K03142	V017_KO	map03420	03420 Nucleotide excision repair
K03182	S1_KO	map00130	00130 Ubiquinone and other terpenoid-quinone biosynthesis
K03200	AS2_KO	map03070	03070 Bacterial secretion system
K03392	S1_KO	map00380	00380 Tryptophan metabolism
K03514	AKS4c_KO	map03018	03018 RNA degradation
K03524	AS2_KO	map00780	00780 Biotin metabolism
K03532	AS2_KO	map02020	02020 Two-component system
K03584	AS2_KO	map03440	03440 Homologous recombination
K03638	SGAir0127_KO	map00790	00790 Folate biosynthesis
K03777	AS2_KO	map00620	00620 Pyruvate metabolism
K03792	AKS4c_KO	map00601	00601 Glycosphingolipid biosynthesis - lacto and neolacto series
K03801	SB1254_KO	map00785	00785 Lipoic acid metabolism
K03948	SB1254_KO	map00190	00190 Oxidative phosphorylation
K04038	AS2_KO	map00860	00860 Porphyrin metabolism
K04112	AKS4c_KO	map00362	00362 Benzoate degradation
K04124	AS2_KO	map00904	00904 Diterpenoid biosynthesis
K04125	AS2_KO	map00904	00904 Diterpenoid biosynthesis
K04126	AS2_KO	map00311	00311 Penicillin and cephalosporin biosynthesis
K04334	AS2_KO	map02026	02026 Biofilm formation - Escherichia coli
K04341	AS2_KO	map00521	00521 Streptomycin biosynthesis
K04802	CwAy_KO	map03430	03430 Mismatch repair
K05277	AS2_KO	map00941	00941 Flavonoid biosynthesis
K05278	AS2_KO	map00941	00941 Flavonoid biosynthesis
K05281	SGAir0127_KO	map00943	00943 Isoflavonoid biosynthesis
K05282	AS2_KO	map00904	00904 Diterpenoid biosynthesis
K05301	SGAir0127_KO	map00920	00920 Sulfur metabolism
K05349	CwAy_KO	map00999	00999 Biosynthesis of various plant secondary metabolites
K05353	TYU2_KO	map00960	00960 Tropane, piperidine and pyridine alkaloid biosynthesis
K05361	SB1254_KO	map00590	00590 Arachidonic acid metabolism
K05531	V017_KO	map00513	00513 Various types of N-glycan biosynthesis
K05610	AS2_KO	map03082	03082 ATP-dependent chromatin remodeling
K05860	SB1254_KO	map00562	00562 Inositol phosphate metabolism
K05913	S1_KO	map00363	00363 Bisphenol degradation
K05933	AS2_KO	map00270	00270 Cysteine and methionine metabolism
K05961	AS2_KO	map00240	00240 Pyrimidine metabolism
K05989	AS2_KO	map00946	00946 Degradation of flavonoids
K06013	AS2_KO	map00900	00900 Terpenoid backbone biosynthesis
K06100	S1_KO	map03015	03015 mRNA surveillance pathway
K06281	SB1254_KO	map02020	02020 Two-component system
K06347	AS2_KO	map02020	02020 Two-component system
K06352	AS2_KO	map02024	02024 Quorum sensing
K06484	AS2_KO	map03266	03266 Virion - Herpesvirus
K06788	AKS4c_KO	map03267	03267 Virion - Adenovirus
K06881	SGAir0127_KO	map00920	00920 Sulfur metabolism
K06892	AS2_KO	map00999	00999 Biosynthesis of various plant secondary metabolites
K07130	SGAir0127_KO	map00630	00630 Glyoxylate and dicarboxylate metabolism
K07308	AS2_KO	map00920	00920 Sulfur metabolism
K07406	AS2_KO	map00603	00603 Glycosphingolipid biosynthesis - globo and isoglobo series
K07420	SGAir0127_KO	map00980	00980 Metabolism of xenobiotics by cytochrome P450
K07430	NCCP16831_KO	map00140	00140 Steroid hormone biosynthesis
K07518	NCCP16831_KO	map00650	00650 Butanoate metabolism
K07793	ML_KO	map02020	02020 Two-component system
K07796	AS2_KO	map02020	02020 Two-component system
K07808	MT1691313_KO	map00534	00534 Glycosaminoglycan biosynthesis - heparan sulfate / heparin
K07810	SGAir0127_KO	map02020	02020 Two-component system
K08042	AS2_KO	map00230	00230 Purine metabolism
K08325	SB1254_KO	map00640	00640 Propanoate metabolism
K08658	AS2_KO	map00900	00900 Terpenoid backbone biosynthesis
K08734	SGAir0127_KO	map03460	03460 Fanconi anemia pathway
K08739	SGAir0127_KO	map03430	03430 Mismatch repair
K08770	NCCP16831_KO	map03320	03320 PPAR signaling pathway
K08909	MT1691313_KO	map00196	00196 Photosynthesis - antenna proteins
K08926	S1_KO	map02020	02020 Two-component system
K08964	ML_KO	map00270	00270 Cysteine and methionine metabolism
K09708	AS2_KO	map03262	03262 Virion - Coronavirus
K09754	NCCP16831_KO	map00945	00945 Stilbenoid, diarylheptanoid and gingerol biosynthesis
K09756	AS2_KO	map00940	00940 Phenylpropanoid biosynthesis
K09832	ML_KO	map00100	00100 Steroid biosynthesis
K10221	SGAir0127_KO	map00627	00627 Aminobenzoate degradation
K10276	SGAir0127_KO	map03083	03083 Polycomb repressive complex
K10577	RIT305_KO	map03013	03013 Nucleocytoplasmic transport
K10599	AS2_KO	map03040	03040 Spliceosome
K10609	SB1254_KO	map03420	03420 Nucleotide excision repair
K10622	ML_KO	map00622	00622 Xylene degradation
K10675	CwAy_KO	map00460	00460 Cyanoamino acid metabolism
K10719	RIT305_KO	map00981	00981 Insect hormone biosynthesis
K10741	AS2_KO	map03460	03460 Fanconi anemia pathway
K10777	V017_KO	map03450	03450 Non-homologous end-joining
K10793	SGAir0127_KO	map00470	00470 D-Amino acid metabolism
K10803	RIT305_KO	map03410	03410 Base excision repair
K10873	S1_KO	map03440	03440 Homologous recombination
K10892	SGAir0127_KO	map03460	03460 Fanconi anemia pathway
K10897	AS2_KO	map03460	03460 Fanconi anemia pathway
K10917	AS2_KO	map02024	02024 Quorum sensing
K10979	SGAir0127_KO	map03450	03450 Non-homologous end-joining
K10981	SGAir0127_KO	map03450	03450 Non-homologous end-joining
K10986	AKS4c_KO	map02060	02060 Phosphotransferase system (PTS)
K10993	AS2_KO	map03460	03460 Fanconi anemia pathway
K11086	AS2_KO	map03040	03040 Spliceosome
K11092	ML_KO	map03040	03040 Spliceosome
K11157	SB1254_KO	map00830	00830 Retinol metabolism
K11182	AS2_KO	map00380	00380 Tryptophan metabolism
K11265	SGAir0127_KO	map00230	00230 Purine metabolism
K11304	S1_KO	map03082	03082 ATP-dependent chromatin remodeling
K11327	SGAir0127_KO	map02020	02020 Two-component system
K11342	ML_KO	map03082	03082 ATP-dependent chromatin remodeling
K11343	AS2_KO	map03082	03082 ATP-dependent chromatin remodeling
K11421	SGAir0127_KO	map00310	00310 Lysine degradation
K11425	AS2_KO	map00310	00310 Lysine degradation
K11440	SB1254_KO	map00670	00670 One carbon pool by folate
K11467	AS2_KO	map03083	03083 Polycomb repressive complex
K11649	SGAir0127_KO	map03082	03082 ATP-dependent chromatin remodeling
K11675	SGAir0127_KO	map03082	03082 ATP-dependent chromatin remodeling
K11703	S1_KO	map00514	00514 Other types of O-glycan biosynthesis
K11765	SGAir0127_KO	map03082	03082 ATP-dependent chromatin remodeling
K11818	NCCP16831_KO	map00966	00966 Glucosinolate biosynthesis
K11950	S1_KO	map02010	02010 ABC transporters
K12153	NCCP16831_KO	map00966	00966 Glucosinolate biosynthesis
K12295	SB1254_KO	map02024	02024 Quorum sensing
K12298	AS2_KO	map00561	00561 Glycerolipid metabolism
K12305	SGAir0127_KO	map00240	00240 Pyrimidine metabolism
K12340	ML_KO	map03070	03070 Bacterial secretion system
K12356	RIT305_KO	map00940	00940 Phenylpropanoid biosynthesis
K12407	AS2_KO	map00524	00524 Neomycin, kanamycin and gentamicin biosynthesis
K12554	NCCP16831_KO	map00550	00550 Peptidoglycan biosynthesis
K12570	AS2_KO	map00521	00521 Streptomycin biosynthesis
K12616	TYU2_KO	map03018	03018 RNA degradation
K12617	CwAy_KO	map03018	03018 RNA degradation
K12640	ML_KO	map00905	00905 Brassinosteroid biosynthesis
K12658	AS2_KO	map00470	00470 D-Amino acid metabolism
K12667	CwAy_KO	map00513	00513 Various types of N-glycan biosynthesis
K12691	NCCP16831_KO	map00513	00513 Various types of N-glycan biosynthesis
K12692	AS2_KO	map00960	00960 Tropane, piperidine and pyridine alkaloid biosynthesis
K12697	AS2_KO	map00901	00901 Indole alkaloid biosynthesis
K12708	ML_KO	map00401	00401 Novobiocin biosynthesis
K12711	RIT305_KO	map00401	00401 Novobiocin biosynthesis
K12723	CwAy_KO	map00401	00401 Novobiocin biosynthesis
K12744	AS2_KO	map00311	00311 Penicillin and cephalosporin biosynthesis
K12745	AS2_KO	map00311	00311 Penicillin and cephalosporin biosynthesis
K12830	AS2_KO	map03040	03040 Spliceosome
K12838	ML_KO	map03040	03040 Spliceosome
K12841	AS2_KO	map03040	03040 Spliceosome
K12857	SGAir0127_KO	map03040	03040 Spliceosome
K12863	SB1254_KO	map03040	03040 Spliceosome
K12870	SB1254_KO	map03040	03040 Spliceosome
K12885	AS2_KO	map03040	03040 Spliceosome
K12892	ML_KO	map03040	03040 Spliceosome
K12896	ML_KO	map03040	03040 Spliceosome
K12903	AS2_KO	map00998	00998 Biosynthesis of various antibiotics
K12904	SB1254_KO	map00998	00998 Biosynthesis of various antibiotics
K12920	AS2_KO	map00904	00904 Diterpenoid biosynthesis
K12924	NCCP16831_KO	map00904	00904 Diterpenoid biosynthesis
K12930	RIT305_KO	map00942	00942 Anthocyanin biosynthesis
K12937	RIT305_KO	map00942	00942 Anthocyanin biosynthesis
K12939	AS2_KO	map00942	00942 Anthocyanin biosynthesis
K13027	ML_KO	map00966	00966 Glucosinolate biosynthesis
K13030	RIT305_KO	map00460	00460 Cyanoamino acid metabolism
K13077	AS2_KO	map00943	00943 Isoflavonoid biosynthesis
K13080	RIT305_KO	map00944	00944 Flavone and flavonol biosynthesis
K13223	NCCP16831_KO	map00999	00999 Biosynthesis of various plant secondary metabolites
K13227	RIT305_KO	map00999	00999 Biosynthesis of various plant secondary metabolites
K13229	AS2_KO	map00999	00999 Biosynthesis of various plant secondary metabolites
K13240	SGAir0127_KO	map00330	00330 Arginine and proline metabolism
K13241	SGAir0127_KO	map00330	00330 Arginine and proline metabolism
K13242	SGAir0127_KO	map00330	00330 Arginine and proline metabolism
K13258	AS2_KO	map00943	00943 Isoflavonoid biosynthesis
K13261	NCCP16831_KO	map00943	00943 Isoflavonoid biosynthesis
K13262	SB1254_KO	map00943	00943 Isoflavonoid biosynthesis
K13269	RIT305_KO	map00944	00944 Flavone and flavonol biosynthesis
K13309	SGAir0127_KO	map00523	00523 Polyketide sugar unit biosynthesis
K13385	NCCP16831_KO	map00950	00950 Isoquinoline alkaloid biosynthesis
K13407	NCCP16831_KO	map00073	00073 Cutin, suberine and wax biosynthesis
K13552	MT1691313_KO	map00524	00524 Neomycin, kanamycin and gentamicin biosynthesis
K13557	S1_KO	map00524	00524 Neomycin, kanamycin and gentamicin biosynthesis
K13644	AS2_KO	map00565	00565 Ether lipid metabolism
K13665	AS2_KO	map00543	00543 Exopolysaccharide biosynthesis
K13711	CwAy_KO	map00562	00562 Inositol phosphate metabolism
K13921	SB1254_KO	map00640	00640 Propanoate metabolism
K13960	S1_KO	map03460	03460 Fanconi anemia pathway
K14156	AS2_KO	map00564	00564 Glycerophospholipid metabolism
K14185	SGAir0127_KO	map00909	00909 Sesquiterpenoid and triterpenoid biosynthesis
K14249	V017_KO	map00253	00253 Tetracycline biosynthesis
K14263	AS2_KO	map00630	00630 Glyoxylate and dicarboxylate metabolism
K14294	ML_KO	map03015	03015 mRNA surveillance pathway
K14299	AS2_KO	map03013	03013 Nucleocytoplasmic transport
K14316	SGAir0127_KO	map03013	03013 Nucleocytoplasmic transport
K14321	SB1254_KO	map03013	03013 Nucleocytoplasmic transport
K14367	RIT305_KO	map00522	00522 Biosynthesis of 12-, 14- and 16-membered macrolides
K14375	RIT305_KO	map00522	00522 Biosynthesis of 12-, 14- and 16-membered macrolides
K14397	AS2_KO	map03015	03015 mRNA surveillance pathway
K14421	ML_KO	map00625	00625 Chloroalkane and chloroalkene degradation
K14527	SGAir0127_KO	map03008	03008 Ribosome biogenesis in eukaryotes
K14651	AS2_KO	map03022	03022 Basal transcription factors
K14975	AS2_KO	map00950	00950 Isoquinoline alkaloid biosynthesis
K14976	AS2_KO	map00950	00950 Isoquinoline alkaloid biosynthesis
K15181	AKS4c_KO	map03250	03250 Viral life cycle - HIV-1
K15240	RIT305_KO	map00361	00361 Chlorocyclohexane and chlorobenzene degradation
K15376	SGAir0127_KO	map00790	00790 Folate biosynthesis
K15398	NCCP16831_KO	map00073	00073 Cutin, suberine and wax biosynthesis
K15506	NCCP16831_KO	map00940	00940 Phenylpropanoid biosynthesis
K15556	TYU2_KO	map02010	02010 ABC transporters
K15760	V017_KO	map00623	00623 Toluene degradation
K15768	AS2_KO	map00623	00623 Toluene degradation
K15774	RIT305_KO	map00965	00965 Betalain biosynthesis
K15775	RIT305_KO	map00965	00965 Betalain biosynthesis
K15794	S1_KO	map00909	00909 Sesquiterpenoid and triterpenoid biosynthesis
K15805	NCCP16831_KO	map00909	00909 Sesquiterpenoid and triterpenoid biosynthesis
K15813	TYU2_KO	map00999	00999 Biosynthesis of various plant secondary metabolites
K15860	MT1691313_KO	map02020	02020 Two-component system
K15923	AS2_KO	map00511	00511 Other glycan degradation
K15989	RIT305_KO	map00522	00522 Biosynthesis of 12-, 14- and 16-membered macrolides
K15990	ML_KO	map00522	00522 Biosynthesis of 12-, 14- and 16-membered macrolides
K15993	RIT305_KO	map00522	00522 Biosynthesis of 12-, 14- and 16-membered macrolides
K15994	RIT305_KO	map00522	00522 Biosynthesis of 12-, 14- and 16-membered macrolides
K15998	RIT305_KO	map00522	00522 Biosynthesis of 12-, 14- and 16-membered macrolides
K16004	RIT305_KO	map00522	00522 Biosynthesis of 12-, 14- and 16-membered macrolides
K16009	RIT305_KO	map00522	00522 Biosynthesis of 12-, 14- and 16-membered macrolides
K16010	RIT305_KO	map00522	00522 Biosynthesis of 12-, 14- and 16-membered macrolides
K16040	AS2_KO	map00945	00945 Stilbenoid, diarylheptanoid and gingerol biosynthesis
K16054	ML_KO	map00270	00270 Cysteine and methionine metabolism
K16083	NCCP16831_KO	map00904	00904 Diterpenoid biosynthesis
K16084	NCCP16831_KO	map00904	00904 Diterpenoid biosynthesis
K16177	AS2_KO	map00680	00680 Methane metabolism
K16204	CwAy_KO	map00909	00909 Sesquiterpenoid and triterpenoid biosynthesis
K16242	V017_KO	map00623	00623 Toluene degradation
K16243	SB1254_KO	map00623	00623 Toluene degradation
K16257	AS2_KO	map00680	00680 Methane metabolism
K16259	AS2_KO	map00680	00680 Methane metabolism
K16260	V017_KO	map00680	00680 Methane metabolism
K16265	NCCP16831_KO	map00460	00460 Cyanoamino acid metabolism
K16363	AS2_KO	map00540	00540 Lipopolysaccharide biosynthesis
K16838	ML_KO	map00232	00232 Caffeine metabolism
K16955	CwAy_KO	map00920	00920 Sulfur metabolism
K17052	RIT305_KO	map00450	00450 Selenocompound metabolism
K17067	SB1254_KO	map00680	00680 Methane metabolism
K17194	TYU2_KO	map00942	00942 Anthocyanin biosynthesis
K17225	SGAir0127_KO	map00920	00920 Sulfur metabolism
K17406	MT1691313_KO	map03010	03010 Ribosome
K17439	AS2_KO	map03010	03010 Ribosome
K17451	AKS4c_KO	map03083	03083 Polycomb repressive complex
K17466	SB1254_KO	map02060	02060 Phosphotransferase system (PTS)
K17467	SGAir0127_KO	map02060	02060 Phosphotransferase system (PTS)
K17683	NCCP16831_KO	map00983	00983 Drug metabolism - other enzymes
K17719	NCCP16831_KO	map00982	00982 Drug metabolism - cytochrome P450
K17864	ML_KO	map00591	00591 Linoleic acid metabolism
K17899	V017_KO	map00470	00470 D-Amino acid metabolism
K17942	RIT305_KO	map00900	00900 Terpenoid backbone biosynthesis
K18054	AS2_KO	map00999	00999 Biosynthesis of various plant secondary metabolites
K18081	AS2_KO	map00562	00562 Inositol phosphate metabolism
K18120	SB1254_KO	map00650	00650 Butanoate metabolism
K18243	AS2_KO	map00626	00626 Naphthalene degradation
K18256	ML_KO	map00624	00624 Polycyclic aromatic hydrocarbon degradation
K18318	AS2_KO	map02024	02024 Quorum sensing
K18338	SGAir0127_KO	map00051	00051 Fructose and mannose metabolism
K18357	CwAy_KO	map00360	00360 Phenylalanine metabolism
K18389	ML_KO	map00403	00403 Indole diterpene alkaloid biosynthesis
K18425	AS2_KO	map00630	00630 Glyoxylate and dicarboxylate metabolism
K18436	AS2_KO	map00230	00230 Purine metabolism
K18575	SB1254_KO	map00565	00565 Ether lipid metabolism
K18592	AS2_KO	map00590	00590 Arachidonic acid metabolism
K18602	SB1254_KO	map00720	00720 Other carbon fixation pathways
K18613	ML_KO	map00750	00750 Vitamin B6 metabolism
K18693	AKS4c_KO	map00564	00564 Glycerophospholipid metabolism
K18720	AKS4c_KO	map03013	03013 Nucleocytoplasmic transport
K18882	SB1254_KO	map03030	03030 DNA replication
K18951	SB1254_KO	map03259	03259 Virion - Bacteriophages T4 and T7
K18982	SGAir0127_KO	map00053	00053 Ascorbate and aldarate metabolism
K19282	AS2_KO	map00630	00630 Glyoxylate and dicarboxylate metabolism
K19378	AS2_KO	map03265	03265 Virion - Ebolavirus, Lyssavirus and Morbillivirus
K19547	AS2_KO	map00998	00998 Biosynthesis of various antibiotics
K19620	AS2_KO	map02020	02020 Two-component system
K19645	AS2_KO	map00790	00790 Folate biosynthesis
K20250	AS2_KO	map02024	02024 Quorum sensing
K20266	S1_KO	map02024	02024 Quorum sensing
K20272	ML_KO	map02024	02024 Quorum sensing
K20274	S1_KO	map02024	02024 Quorum sensing
K20436	CwAy_KO	map00525	00525 Acarbose and validamycin biosynthesis
K20483	ML_KO	map02024	02024 Quorum sensing
K20501	AS2_KO	map00999	00999 Biosynthesis of various plant secondary metabolites
K20512	NCCP16831_KO	map00904	00904 Diterpenoid biosynthesis
K20545	SGAir0127_KO	map00999	00999 Biosynthesis of various plant secondary metabolites
K20579	V017_KO	map00524	00524 Neomycin, kanamycin and gentamicin biosynthesis
K20682	AS2_KO	map00523	00523 Polyketide sugar unit biosynthesis
K20769	NCCP16831_KO	map00073	00073 Cutin, suberine and wax biosynthesis
K20784	TYU2_KO	map00514	00514 Other types of O-glycan biosynthesis
K20896	NCCP16831_KO	map00730	00730 Thiamine metabolism
K20967	SGAir0127_KO	map00790	00790 Folate biosynthesis
K21004	CwAy_KO	map02025	02025 Biofilm formation - Pseudomonas aeruginosa
K21036	AS2_KO	map00525	00525 Acarbose and validamycin biosynthesis
K21070	NCCP16831_KO	map00950	00950 Isoquinoline alkaloid biosynthesis
K21142	SGAir0127_KO	map00790	00790 Folate biosynthesis
K21154	AKS4c_KO	map00543	00543 Exopolysaccharide biosynthesis
K21202	AS2_KO	map00999	00999 Biosynthesis of various plant secondary metabolites
K21205	NCCP16831_KO	map00999	00999 Biosynthesis of various plant secondary metabolites
K21208	NCCP16831_KO	map00950	00950 Isoquinoline alkaloid biosynthesis
K21309	AS2_KO	map00920	00920 Sulfur metabolism
K21372	RIT305_KO	map00941	00941 Flavonoid biosynthesis
K21523	AS2_KO	map03259	03259 Virion - Bacteriophages T4 and T7
K21580	AS2_KO	map00950	00950 Isoquinoline alkaloid biosynthesis
K21692	NCCP16831_KO	map00950	00950 Isoquinoline alkaloid biosynthesis
K21714	NCCP16831_KO	map00999	00999 Biosynthesis of various plant secondary metabolites
K21718	NCCP16831_KO	map00904	00904 Diterpenoid biosynthesis
K21895	SGAir0127_KO	map00901	00901 Indole alkaloid biosynthesis
K22096	SGAir0127_KO	map00950	00950 Isoquinoline alkaloid biosynthesis
K22097	AS2_KO	map00950	00950 Isoquinoline alkaloid biosynthesis
K22269	ML_KO	map00998	00998 Biosynthesis of various antibiotics
K22326	NCCP16831_KO	map00901	00901 Indole alkaloid biosynthesis
K22386	AS2_KO	map03060	03060 Protein export
K22389	AS2_KO	map00592	00592 alpha-Linolenic acid metabolism
K22393	AS2_KO	map00740	00740 Riboflavin metabolism
K22394	AS2_KO	map00740	00740 Riboflavin metabolism
K22472	RIT305_KO	map03272	03272 Virion - Hepatitis viruses
K22501	AKS4c_KO	map02020	02020 Two-component system
K22568	SB1254_KO	map00640	00640 Propanoate metabolism
K22572	SGAir0127_KO	map00998	00998 Biosynthesis of various antibiotics
K22602	AS2_KO	map00230	00230 Purine metabolism
K22637	NCCP16831_KO	map00904	00904 Diterpenoid biosynthesis
K22639	NCCP16831_KO	map00904	00904 Diterpenoid biosynthesis
K22678	NCCP16831_KO	map00621	00621 Dioxin degradation
K22706	RIT305_KO	map00460	00460 Cyanoamino acid metabolism
K22801	RIT305_KO	map00998	00998 Biosynthesis of various antibiotics
K22845	RIT305_KO	map00941	00941 Flavonoid biosynthesis
K22849	ML_KO	map00561	00561 Glycerolipid metabolism
K22881	SB1254_KO	map00650	00650 Butanoate metabolism
K22922	NCCP16831_KO	map02010	02010 ABC transporters
K22947	AS2_KO	map00904	00904 Diterpenoid biosynthesis
K22955	S1_KO	map02024	02024 Quorum sensing
K23004	S1_KO	map00053	00053 Ascorbate and aldarate metabolism
K23071	AS2_KO	map03230	03230 Viral genome structure
K23129	SB1254_KO	map03272	03272 Virion - Hepatitis viruses
K23137	NCCP16831_KO	map00999	00999 Biosynthesis of various plant secondary metabolites
K23145	AS2_KO	map00999	00999 Biosynthesis of various plant secondary metabolites
K23159	AS2_KO	map00540	00540 Lipopolysaccharide biosynthesis
K23176	AS2_KO	map00571	00571 Lipoarabinomannan (LAM) biosynthesis
K23215	AS2_KO	map03083	03083 Polycomb repressive complex
K23236	AS2_KO	map02020	02020 Two-component system
K23276	NCCP16831_KO	map00902	00902 Monoterpenoid biosynthesis
K23362	AS2_KO	map00563	00563 Glycosylphosphatidylinositol (GPI)-anchor biosynthesis
K23378	AS2_KO	map00999	00999 Biosynthesis of various plant secondary metabolites
K23452	RIT305_KO	map00908	00908 Zeatin biosynthesis
K23494	NCCP16831_KO	map00901	00901 Indole alkaloid biosynthesis
K23524	RIT305_KO	map00999	00999 Biosynthesis of various plant secondary metabolites
K23668	AS2_KO	map00997	00997 Biosynthesis of various other secondary metabolites
K23810	NCCP16831_KO	map00902	00902 Monoterpenoid biosynthesis
K23891	AS2_KO	map00404	00404 Staurosporine biosynthesis
K23892	ML_KO	map00404	00404 Staurosporine biosynthesis
K23947	AS2_KO	map00380	00380 Tryptophan metabolism
K24441	NCCP16831_KO	map00130	00130 Ubiquinone and other terpenoid-quinone biosynthesis
K24460	AS2_KO	map00904	00904 Diterpenoid biosynthesis
K24529	RIT305_KO	map00522	00522 Biosynthesis of 12-, 14- and 16-membered macrolides
K24531	RIT305_KO	map00522	00522 Biosynthesis of 12-, 14- and 16-membered macrolides
K24607	ML_KO	map03268	03268 Virion - Orthopoxvirus
K24953	RIT305_KO	map00330	00330 Arginine and proline metabolism
K25241	TYU2_KO	map03240	03240 Viral replication
K25264	S1_KO	map00566	00566 Sulfoquinovose metabolism
K25329	V017_KO	map03264	03264 Virion - Flavivirus and Alphavirus
K25335	SB1254_KO	map03265	03265 Virion - Ebolavirus, Lyssavirus and Morbillivirus
K25342	AS2_KO	map03265	03265 Virion - Ebolavirus, Lyssavirus and Morbillivirus
K25347	AS2_KO	map03273	03273 Virion - Lassa virus and SFTS virus
K25488	NCCP16831_KO	map00996	00996 Biosynthesis of various alkaloids
K25492	AS2_KO	map00996	00996 Biosynthesis of various alkaloids
K25562	SB1254_KO	map00998	00998 Biosynthesis of various antibiotics
K25584	NCCP16831_KO	map00960	00960 Tropane, piperidine and pyridine alkaloid biosynthesis
K25660	AS2_KO	map00552	00552 Teichoic acid biosynthesis
K25665	AS2_KO	map03260	03260 Virion - Human immunodeficiency virus
K25888	AS2_KO	map00543	00543 Exopolysaccharide biosynthesis
K25959	NCCP16831_KO	map00905	00905 Brassinosteroid biosynthesis
K26011	AS2_KO	map03267	03267 Virion - Adenovirus
K26015	MT1691313_KO	map03266	03266 Virion - Herpesvirus
K26017	MT1691313_KO	map03266	03266 Virion - Herpesvirus
K26018	AS2_KO	map03266	03266 Virion - Herpesvirus
K26199	AS2_KO	map03083	03083 Polycomb repressive complex
K26209	SB1254_KO	map00630	00630 Glyoxylate and dicarboxylate metabolism
K26235	AS2_KO	map00563	00563 Glycosylphosphatidylinositol (GPI)-anchor biosynthesis
K26253	V017_KO	map03083	03083 Polycomb repressive complex
K26260	NCCP16831_KO	map03083	03083 Polycomb repressive complex
K26481	NCCP16831_KO	map00999	00999 Biosynthesis of various plant secondary metabolites
K26585	S1_KO	map03083	03083 Polycomb repressive complex
K26593	SB1254_KO	map00074	00074 Mycolic acid biosynthesis
K26594	AS2_KO	map00074	00074 Mycolic acid biosynthesis
K26805	AS2_KO	map03259	03259 Virion - Bacteriophages T4 and T7
K26806	AS2_KO	map03259	03259 Virion - Bacteriophages T4 and T7
K26961	AS2_KO	map03258	03258 Virion - Bacteriophage lambda
K26962	AS2_KO	map03258	03258 Virion - Bacteriophage lambda
K26972	AS2_KO	map03258	03258 Virion - Bacteriophage lambda
K27105	SB1254_KO	map02020	02020 Two-component system
K27109	AS2_KO	map00190	00190 Oxidative phosphorylation
K27163	SB1254_KO	map03060	03060 Protein export
K27604	S1_KO	map00240	00240 Pyrimidine metabolism
K27794	AS2_KO	map00901	00901 Indole alkaloid biosynthesis
K27795	AS2_KO	map00901	00901 Indole alkaloid biosynthesis
K27796	AS2_KO	map00901	00901 Indole alkaloid biosynthesis
K27800	S1_KO	map03272	03272 Virion - Hepatitis viruses
K27859	NCCP16831_KO	map00901	00901 Indole alkaloid biosynthesis
K27925	AS2_KO	map00920	00920 Sulfur metabolism
K28061	SB1254_KO	map00640	00640 Propanoate metabolism
K28318	AS2_KO	map00960	00960 Tropane, piperidine and pyridine alkaloid biosynthesis
K28368	NCCP16831_KO	map00904	00904 Diterpenoid biosynthesis
K28520	S1_KO	map00627	00627 Aminobenzoate degradation
K28536	AS2_KO	map00906	00906 Carotenoid biosynthesis
K28537	ML_KO	map00906	00906 Carotenoid biosynthesis

## Sheet: Table S5
Pfam_ID	AKS4c	AS2	CwAy	ML	MT1691313	NCCP16831	RIT305	S1	SB1254	SGAir0127	TYU2	V017
PF06426.20	1	4	1	1	1	4	7	1	1	1	1	1
PF05707.19	1	1	1	1	1	1	1	1	1	1	1	1
PF00834.26	7	7	7	7	7	6	7	7	7	7	6	7
PF11582.14	2	1	1	1	1	1	1	1	1	1	1	1
PF19344.5	2	1	2	3	2	2	2	2	2	2	2	2
PF00584.26	1	1	1	1	1	2	1	1	1	2	2	2
PF13338.13	15	12	6	11	13	10	14	11	22	16	19	11
PF21721.3	2	2	2	2	2	2	2	2	2	2	2	2
PF02670.23	4	3	4	4	4	4	4	4	2	3	3	3
PF17302.9	9	6	9	6	6	6	6	9	6	6	6	6
PF23235.2	2	2	2	2	2	2	4	2	2	2	2	2
PF24675.2	6	5	4	5	4	6	4	4	6	4	6	4
PF08461.17	4	3	4	2	2	2	2	4	2	2	2	2
PF11139.15	3	3	3	1	1	4	1	4	4	1	4	4
PF00471.27	1	1	1	1	1	1	1	1	1	1	1	1
PF06200.20	1	1	1	1	1	1	1	1	1	1	1	1
PF05625.18	1	1	1	1	1	1	1	1	1	1	1	1
PF06262.18	1	2	1	3	1	1	1	1	1	1	1	1
PF13980.12	2	4	2	2	2	2	2	2	2	2	2	2
PF13506.13	5	6	4	6	8	6	7	5	4	5	6	5
PF04539.23	8	5	4	9	3	5	3	8	6	4	3	3
PF17092.12	5	5	5	4	4	3	4	2	5	5	4	3
PF06687.18	2	1	2	2	1	1	1	2	2	2	1	1
PF20207.5	2	3	2	2	2	2	2	2	2	3	2	2
PF00440.30	20	37	22	24	15	16	17	18	13	24	27	18
PF26408.1	7	10	8	7	10	6	6	8	6	6	10	6
PF07687.20	6	11	5	7	6	6	6	7	5	4	6	8
PF06968.19	1	1	1	1	1	1	1	2	1	1	1	1
PF14030.12	4	1	4	4	4	4	4	4	1	5	4	4
PF13537.12	2	3	2	2	2	2	2	2	2	2	2	2
PF23855.2	2	1	2	2	2	2	2	2	2	2	2	4
PF03176.22	11	11	12	12	12	12	12	12	9	12	11	11
PF06574.19	2	2	2	2	2	2	1	2	2	2	2	2
PF01783.30	1	1	1	1	1	1	1	1	1	1	1	1
PF00920.28	1	1	1	1	1	1	1	1	1	1	1	1
PF01227.28	1	1	1	1	1	1	2	1	1	1	1	1
PF03313.22	3	3	3	3	2	2	2	3	3	3	3	3
PF24767.2	1	1	1	1	1	1	1	1	1	1	1	1
PF14818.12	1	1	1	1	1	1	1	1	1	1	1	1
PF00670.28	6	10	7	8	7	6	9	7	8	8	7	6
PF22725.2	1	2	6	2	2	2	2	2	4	3	2	7
PF18306.7	1	3	1	1	1	1	1	1	1	1	1	1
PF02426.23	3	1	3	3	3	3	7	3	3	3	3	3
PF12256.15	1	1	1	1	1	1	1	1	1	1	1	1
PF01258.24	1	1	1	1	1	1	1	1	1	1	1	1
PF13174.13	1	1	1	1	1	1	1	1	1	1	1	1
PF06293.21	3	6	3	2	3	5	5	3	2	5	3	3
PF05656.21	3	2	3	3	3	3	4	3	1	5	1	1
PF22982.4	2	2	2	2	2	2	2	2	2	2	2	2
PF03707.22	2	4	2	4	4	4	2	2	4	4	4	4
PF14373.12	1	2	1	1	1	1	1	1	1	1	1	1
PF04461.19	1	1	1	1	1	1	1	1	1	1	1	1
PF14798.12	1	1	1	1	1	1	1	1	1	1	1	1
PF12849.13	1	1	1	1	1	2	1	2	1	4	1	1
PF12705.14	9	9	6	6	6	6	6	6	7	6	7	1
PF01032.24	6	6	5	12	5	5	5	6	5	5	5	5
PF10369.16	2	2	2	2	2	2	2	2	2	2	2	2
PF01176.26	1	1	1	1	1	1	1	1	1	1	1	1
PF07972.17	1	1	1	1	1	1	1	1	1	1	1	1
PF02769.28	3	3	3	3	3	3	4	3	3	3	3	2
PF14685.14	5	6	4	3	4	7	3	6	4	6	5	4
PF20866.4	3	2	3	3	3	3	3	3	2	3	3	3
PF00289.29	4	7	4	7	4	4	7	4	4	4	4	4
PF01738.25	7	11	9	9	6	7	8	9	7	8	9	5
PF01063.25	2	2	2	2	2	2	2	2	2	2	2	2
PF01145.32	1	1	1	1	1	1	1	1	1	1	1	1
PF02656.21	17	17	19	14	14	14	12	20	10	15	14	14
PF01488.27	29	19	28	25	23	17	17	27	28	26	30	30
PF14572.13	2	1	2	2	2	2	2	2	2	2	2	2
PF23095.1	1	1	1	1	1	1	1	1	1	1	1	1
PF08529.17	2	3	2	2	2	2	2	2	2	2	2	2
PF16884.11	3	2	3	3	2	3	4	4	3	3	2	4
PF23148.2	4	3	4	4	4	5	6	4	4	4	4	4
PF01625.28	1	1	1	1	1	1	1	1	1	3	1	1
PF13541.13	3	3	3	3	3	3	3	3	3	2	3	3
PF13685.13	4	4	4	4	4	4	4	4	5	4	4	4
PF00313.29	2	2	3	2	2	2	2	2	2	2	2	3
PF03180.20	1	2	1	1	1	1	1	1	1	1	1	1
PF02543.22	1	1	1	1	1	1	1	1	1	1	1	1
PF08279.19	28	30	32	32	25	25	26	24	30	28	28	24
PF16490.11	3	3	3	3	3	3	3	3	3	3	3	3
PF18821.7	2	1	2	2	2	2	2	2	2	1	2	2
PF02687.28	17	13	15	15	10	17	6	17	19	7	10	8
PF13822.12	1	2	1	2	2	2	1	2	2	2	1	2
PF25212.2	21	22	28	21	15	15	22	24	25	25	18	22
PF03461.21	2	2	2	2	2	2	2	2	2	2	2	2
PF13291.13	5	6	5	3	3	3	3	6	3	3	3	5
PF12798.13	6	6	6	6	6	6	6	6	6	6	6	8
PF23458.3	4	3	4	1	4	6	1	4	7	4	4	3
PF02824.28	4	5	5	4	4	5	5	5	4	3	4	4
PF19733.5	3	4	3	4	4	3	4	3	3	6	4	4
PF19877.5	2	3	2	2	4	2	4	2	4	1	4	4
PF00344.26	1	3	1	1	1	1	3	1	1	1	1	1
PF09334.18	20	21	20	21	21	21	21	20	23	22	26	24
PF17782.8	12	11	12	15	16	10	21	12	14	11	15	14
PF05049.20	3	3	3	3	1	3	1	3	3	3	1	3
PF00625.28	1	3	1	1	2	1	1	1	2	1	1	1
PF01262.28	41	41	36	40	35	35	43	41	39	35	39	36
PF19296.5	1	1	1	1	1	1	1	1	1	1	1	1
PF00176.30	1	3	3	3	2	2	2	1	3	2	2	1
PF09084.17	4	7	4	3	4	3	4	5	4	4	4	3
PF01687.24	1	1	1	1	1	1	1	1	1	1	1	1
PF00375.24	3	3	3	3	3	3	3	3	3	2	3	3
PF00231.25	1	1	1	1	1	1	1	1	1	1	1	1
PF18603.8	9	4	9	11	16	8	12	9	8	11	9	17
PF08502.16	1	1	1	1	1	1	1	1	1	1	1	1
PF11798.15	8	6	8	8	8	8	8	8	8	8	8	9
PF07478.19	9	9	9	11	9	9	11	9	9	9	9	8
PF16078.11	1	1	1	1	1	1	1	1	1	1	1	1
PF25976.1	3	2	3	3	3	4	3	3	3	3	3	3
PF13740.13	6	6	6	6	6	6	6	6	6	6	6	6
PF08478.16	1	1	1	1	1	1	1	1	1	1	1	1
PF07022.20	4	3	6	3	4	4	5	4	4	5	4	5
PF01656.30	19	25	23	23	26	25	22	20	23	34	26	27
PF13490.12	3	5	3	7	3	3	3	3	5	3	3	3
PF02492.26	36	40	42	38	54	44	45	43	42	54	43	61
PF00687.27	1	1	1	1	1	1	1	1	1	1	1	1
PF01180.28	8	10	9	9	10	8	8	8	8	9	8	9
PF18476.8	2	2	2	2	2	2	2	2	2	2	2	2
PF02773.22	2	2	2	2	2	2	2	2	2	2	4	2
PF07728.21	47	62	60	57	54	66	61	55	55	52	62	58
PF15609.13	2	3	2	2	2	2	2	2	2	2	2	2
PF12740.15	5	3	5	5	5	5	5	3	5	5	5	5
PF02910.26	1	1	1	1	1	1	1	1	1	1	1	1
PF00430.24	7	6	5	7	6	6	13	5	6	7	6	6
PF03972.20	2	1	2	1	1	2	2	2	4	1	2	2
PF00512.32	6	8	6	7	8	9	6	9	9	8	8	8
PF00574.29	2	2	2	2	2	2	2	2	2	2	2	2
PF21621.4	2	3	2	2	2	2	2	2	2	4	2	2
PF16133.10	1	1	1	1	1	1	1	1	1	1	1	1
PF05728.19	3	1	5	3	4	4	5	4	3	4	4	6
PF00180.26	1	1	1	1	1	1	1	1	1	1	1	1
PF01018.29	1	1	1	1	1	1	1	1	1	1	1	1
PF22677.3	7	12	7	4	5	4	7	8	4	5	5	6
PF14078.12	1	1	1	1	1	1	1	1	1	1	1	1
PF01910.23	1	1	1	1	1	1	1	1	1	1	1	1
PF00742.25	1	2	1	1	1	1	1	1	1	1	1	1
PF00886.25	1	1	1	1	1	1	1	1	1	1	1	1
PF00293.35	17	22	17	17	17	21	20	18	19	18	17	18
PF05365.18	1	1	1	1	1	1	1	1	1	1	1	1
PF13328.13	1	1	1	1	1	1	1	1	1	1	1	1
PF02104.21	3	3	4	3	3	3	3	3	3	3	3	3
PF07451.18	1	1	1	1	1	1	1	1	1	1	1	1
PF00773.26	1	1	1	1	1	1	1	1	1	1	1	1
PF06564.19	7	7	8	10	7	7	7	9	7	10	9	7
PF15020.12	1	1	1	1	1	1	1	1	1	1	1	1
PF14527.12	2	1	2	2	2	2	2	2	2	2	2	2
PF00910.29	32	41	38	38	45	40	41	37	38	42	39	47
PF06170.18	4	2	4	4	2	6	2	7	4	4	4	4
PF23392.2	2	2	2	2	2	2	2	2	2	2	2	2
PF22769.2	2	2	2	2	2	2	2	2	2	2	2	1
PF16363.12	12	14	10	16	12	12	17	16	11	11	12	13
PF05958.18	4	3	2	3	3	3	3	3	4	4	3	3
PF05221.24	1	1	1	1	1	1	1	1	1	1	1	1
PF07900.18	1	1	1	1	1	1	1	1	1	1	1	1
PF13527.14	13	17	18	14	15	14	14	17	17	18	17	16
PF22935.2	1	1	1	1	1	1	1	1	1	1	1	1
PF16925.11	2	1	4	2	2	2	4	2	2	3	2	2
PF12277.14	8	9	8	9	9	9	15	8	9	6	11	9
PF01135.26	3	6	2	3	4	4	3	3	3	4	4	4
PF13195.12	2	1	2	2	2	2	2	2	2	2	2	2
PF03447.23	9	7	9	8	10	9	6	12	8	11	10	11
PF10609.16	7	8	8	11	8	8	9	7	6	12	10	6
PF01416.26	2	2	2	2	2	2	2	2	2	2	2	2
PF13558.13	25	36	26	32	27	31	30	26	24	27	28	26
PF21132.3	1	1	1	1	1	2	1	1	1	2	1	2
PF13476.13	62	81	71	69	62	68	71	70	64	66	67	67
PF00248.28	4	3	4	4	5	4	6	5	5	6	5	5
PF02416.22	2	1	2	2	4	2	2	2	2	2	2	2
PF07681.18	5	2	5	4	4	4	5	5	4	5	4	4
PF01166.24	5	7	6	4	3	3	1	2	2	2	4	5
PF01022.27	16	20	24	18	13	13	19	17	16	19	16	18
PF13613.13	5	36	12	40	22	15	16	4	14	18	28	15
PF03334.20	2	3	2	2	2	2	2	2	3	2	2	2
PF08207.19	2	2	2	2	2	2	2	2	2	2	2	2
PF13589.13	4	3	5	4	5	5	3	5	4	6	5	5
PF09269.17	1	3	1	1	1	1	1	1	1	1	1	1
PF12051.15	2	2	2	2	2	2	2	2	2	2	2	2
PF01728.26	6	4	5	5	4	4	4	8	5	4	4	8
PF07650.24	8	8	9	9	9	9	9	9	8	9	9	9
PF01197.24	1	1	1	1	1	1	1	1	1	1	1	1
PF04677.21	1	2	1	1	1	1	1	1	1	1	1	1
PF01053.27	16	18	16	17	16	17	19	16	17	17	17	20
PF13500.13	5	4	4	7	4	6	1	6	5	6	6	5
PF00416.28	1	1	1	1	1	1	1	1	1	1	1	1
PF07993.19	10	16	8	18	10	12	15	13	10	12	9	11
PF01478.24	2	1	3	2	2	2	2	6	2	4	2	2
PF00166.27	1	1	1	1	1	1	1	1	1	1	1	1
PF25164.2	1	1	1	3	1	1	1	2	1	1	1	1
PF00303.25	1	1	1	1	1	1	1	1	1	1	1	1
PF06039.22	3	1	3	1	1	1	1	3	1	1	3	1
PF13531.12	2	4	3	2	1	2	2	2	1	2	3	2
PF01084.27	1	1	1	1	1	1	1	1	1	1	1	1
PF14394.13	4	2	4	4	3	1	4	4	1	4	3	4
PF03989.19	11	11	11	11	11	11	11	11	8	11	11	18
PF14531.13	1	3	2	1	2	2	1	2	2	2	2	2
PF00728.29	2	1	2	2	2	2	4	2	2	2	2	1
PF24034.2	8	11	12	10	8	8	10	8	10	9	8	8
PF00135.35	1	3	1	1	1	1	2	1	1	1	1	1
PF01502.24	1	1	1	1	1	1	1	1	1	1	1	1
PF00334.25	1	1	1	1	1	1	1	1	1	1	1	1
PF00890.31	47	46	38	45	37	32	40	50	49	38	42	44
PF04039.19	18	13	19	21	20	19	19	18	19	19	20	18
PF02646.23	2	1	2	1	1	1	1	1	2	1	1	1
PF01252.24	1	2	2	1	1	2	2	1	2	2	1	1
PF01396.25	2	1	2	3	2	2	2	2	2	2	2	2
PF02701.21	1	1	1	1	1	1	1	1	1	1	1	1
PF00221.25	1	1	1	1	1	1	1	1	1	1	1	1
PF00365.26	1	1	1	1	1	1	1	1	1	1	1	1
PF03845.20	4	3	3	2	4	3	3	2	3	4	4	4
PF13730.13	16	12	15	12	8	10	7	9	8	13	12	8
PF10613.15	4	3	4	4	6	4	4	4	5	5	5	4
PF21263.3	1	1	1	1	1	1	1	1	1	1	1	1
PF05269.18	2	2	2	2	2	2	2	2	2	2	2	2
PF00252.25	1	1	1	1	1	1	1	1	1	1	1	1
PF13480.14	6	9	8	12	9	6	10	6	10	13	7	7
PF00478.32	13	14	11	14	13	13	13	11	10	16	15	15
PF02482.26	2	2	2	2	2	2	2	2	2	2	2	2
PF00677.24	2	2	2	2	2	2	2	2	2	2	2	2
PF01170.25	6	6	5	8	7	11	9	5	6	10	5	6
PF08211.19	2	2	2	2	2	2	2	2	2	2	2	2
PF21408.3	1	1	1	1	1	1	1	1	1	1	1	1
PF19890.5	1	1	1	1	1	1	1	1	1	1	1	1
PF01595.26	8	5	6	7	8	9	9	8	7	8	8	8
PF01451.27	8	11	8	9	7	6	10	8	8	7	7	8
PF00958.28	1	1	1	1	1	1	1	1	1	1	1	1
PF17827.7	2	3	2	2	2	3	2	2	2	4	2	2
PF12730.14	2	5	2	2	2	2	2	5	5	2	2	2
PF10925.14	6	6	6	6	6	5	5	6	8	5	9	6
PF05437.18	1	1	1	1	1	1	1	1	1	1	1	1
PF03900.21	1	2	3	2	2	1	3	3	1	2	2	1
PF02650.21	1	1	1	1	2	2	3	1	2	2	2	2
PF11987.14	1	1	1	1	1	1	1	1	1	1	1	1
PF08386.17	5	8	3	4	3	5	4	6	4	7	4	5
PF08242.19	27	25	27	26	27	28	28	27	23	24	25	28
PF10531.16	1	1	1	1	1	1	1	1	2	1	2	1
PF00701.29	1	1	1	1	1	1	1	1	2	1	1	1
PF07273.19	1	1	1	1	1	1	1	1	1	1	1	1
PF02008.26	1	1	1	1	1	1	1	1	1	1	1	1
PF03993.18	5	5	8	8	8	4	9	5	8	8	5	8
PF04012.18	4	1	3	2	1	4	1	6	4	1	1	1
PF00814.32	2	2	2	2	2	3	2	2	2	2	2	2
PF25461.2	1	1	1	1	1	1	1	1	1	1	1	1
PF24838.3	1	4	2	1	2	2	2	2	1	2	2	2
PF01794.26	2	1	2	2	2	2	2	2	2	2	3	1
PF00420.30	3	5	2	2	2	2	2	2	1	2	2	2
PF00482.29	8	7	13	9	3	9	11	17	9	13	9	8
PF00763.29	1	1	1	1	1	1	1	1	1	1	1	1
PF07499.20	1	4	4	4	4	4	4	1	4	1	3	3
PF00595.30	6	7	6	6	6	6	6	5	5	5	7	7
PF07698.18	1	3	1	1	1	1	1	1	1	1	1	1
PF01039.28	2	2	2	2	2	2	2	2	2	2	2	2
PF02880.23	4	4	4	4	4	4	5	4	4	4	4	4
PF00931.29	41	55	50	47	48	49	46	48	44	52	50	46
PF03880.22	1	1	1	1	1	1	1	1	1	1	1	1
PF11349.14	1	1	1	1	1	1	1	1	1	1	1	1
PF08029.17	1	1	1	1	1	1	1	1	1	1	1	1
PF16240.11	1	1	1	1	1	1	1	1	1	1	1	1
PF01207.24	14	11	12	12	11	12	11	14	11	11	11	11
PF14579.13	3	3	3	3	3	3	2	3	2	3	3	3
PF00962.29	1	1	1	1	1	1	1	1	2	1	1	1
PF25025.1	1	1	1	1	1	1	1	1	1	1	1	1
PF08784.18	4	3	5	3	3	2	2	5	3	2	3	4
PF25863.1	9	7	9	9	7	7	9	9	9	7	9	7
PF14716.14	6	4	6	6	6	6	6	6	6	6	7	4
PF00238.25	1	1	1	1	1	1	1	1	1	1	1	1
PF13548.12	3	3	2	1	2	2	1	2	2	2	2	2
PF13404.13	22	35	26	27	16	17	18	24	22	20	18	18
PF04273.18	6	8	7	4	7	4	4	5	6	4	4	9
PF21176.4	7	7	7	12	7	6	7	7	6	7	8	7
PF22525.2	3	3	3	2	3	2	2	3	3	3	2	2
PF13829.12	6	3	5	7	7	7	7	5	5	1	7	6
PF01012.28	5	6	5	5	5	5	5	5	5	5	5	5
PF24877.2	1	1	1	1	1	1	1	1	1	1	1	1
PF05698.20	3	3	3	3	3	3	3	3	3	4	3	3
PF10099.15	2	2	2	2	2	1	3	3	2	2	2	2
PF13579.13	33	39	28	33	37	32	32	33	31	36	36	37
PF09115.16	1	1	1	1	1	1	1	1	1	1	1	1
PF07722.20	7	9	8	8	7	7	6	8	8	7	7	7
PF01269.24	1	1	1	1	1	1	1	1	1	1	1	1
PF01043.27	3	3	3	3	3	3	3	3	3	3	3	3
PF00406.29	1	1	1	1	1	1	1	1	1	1	1	1
PF19275.5	2	2	2	2	2	2	2	2	2	2	2	2
PF11298.14	1	1	1	6	1	1	1	1	1	3	1	1
PF01406.26	13	12	12	12	13	13	13	12	13	14	15	13
PF13466.12	9	9	10	10	10	11	10	11	4	9	10	11
PF00012.27	2	2	2	2	2	2	2	2	2	2	2	2
PF03636.22	1	1	1	1	1	1	1	1	1	1	1	1
PF12072.14	1	1	1	1	1	1	1	1	1	1	1	1
PF02324.23	1	1	1	1	1	1	1	1	1	1	1	1
PF01156.25	1	1	1	1	1	1	1	1	1	1	1	1
PF04472.18	1	1	1	1	1	1	1	1	1	1	1	1
PF13603.13	1	1	1	1	1	1	1	1	1	1	2	3
PF11716.14	3	5	3	3	5	3	3	6	2	4	5	5
PF02749.23	1	1	1	1	1	1	1	1	1	1	1	1
PF26029.1	3	3	3	3	3	3	3	3	3	3	3	3
PF13353.12	1	1	1	1	1	1	1	1	1	2	1	1
PF02355.23	4	5	4	4	4	4	4	4	4	4	4	4
PF07228.18	2	3	2	3	3	2	3	2	2	3	2	3
PF10298.15	3	3	3	3	3	3	3	3	3	3	3	3
PF03948.20	1	1	1	1	1	1	1	1	1	1	1	1
PF00324.28	4	7	5	5	6	6	7	4	6	7	5	6
PF17853.7	6	4	6	5	6	5	5	6	3	6	9	7
PF13240.12	3	3	3	3	3	9	6	3	3	3	3	3
PF13384.13	71	127	100	157	89	74	88	65	83	116	115	95
PF08427.16	1	1	1	1	1	1	1	1	1	1	1	1
PF00156.34	11	8	11	10	11	10	11	11	12	12	12	11
PF02386.23	2	1	2	2	2	2	1	2	2	2	2	2
PF14833.12	7	6	6	8	6	3	6	6	6	6	6	6
PF00211.26	1	1	1	2	1	1	2	1	1	2	1	2
PF00437.27	15	21	24	22	24	19	21	26	18	27	19	26
PF13521.13	65	68	79	79	66	71	79	72	69	69	74	66
PF00043.31	2	1	2	1	2	2	1	2	2	1	1	1
PF25994.1	2	2	2	2	2	2	2	2	3	2	2	3
PF19315.6	1	3	1	1	1	1	1	1	1	1	1	1
PF24410.2	6	3	3	6	3	3	6	5	6	5	6	6
PF06983.20	1	3	1	1	1	1	2	1	1	1	1	1
PF11384.14	4	5	2	2	2	2	2	2	2	2	2	2
PF02554.21	2	2	2	2	2	2	2	2	2	2	2	2
PF02410.22	1	1	1	1	1	1	1	1	1	1	1	1
PF06259.19	4	4	6	4	5	3	3	6	4	4	5	6
PF01386.25	2	2	2	2	2	2	2	2	2	2	2	2
PF13977.12	7	7	8	3	6	6	3	7	5	5	3	3
PF00749.28	2	2	2	2	2	2	2	2	2	1	2	2
PF03472.22	1	1	1	1	1	1	1	1	1	1	1	1
PF23568.2	1	1	1	1	1	1	1	1	1	1	2	1
PF11271.14	2	2	2	2	2	2	2	2	2	2	2	2
PF19843.5	1	1	1	1	1	1	1	1	1	1	1	1
PF12720.13	1	2	1	1	1	1	1	1	1	1	1	1
PF12802.14	75	69	75	68	56	52	59	74	60	71	73	66
PF08626.17	1	1	1	1	1	1	1	1	1	1	1	1
PF00355.33	3	3	3	3	3	3	3	3	3	3	3	2
PF02585.23	3	3	3	3	3	3	4	3	3	3	3	3
PF07314.18	1	1	1	1	1	1	1	1	1	1	1	1
PF02441.25	1	2	1	1	1	2	1	1	1	1	1	2
PF00410.25	1	1	1	1	1	1	1	1	1	1	1	1
PF11833.14	4	5	1	1	3	1	1	3	1	3	5	3
PF02866.24	3	3	3	3	3	3	4	3	3	3	3	3
PF03029.24	18	21	22	21	21	20	20	20	19	19	19	21
PF16113.11	11	13	10	11	11	8	13	9	10	10	11	11
PF01554.24	6	2	7	7	7	7	7	6	8	7	7	6
PF01636.30	19	22	20	19	20	21	19	18	18	17	17	19
PF00160.27	1	1	1	1	1	1	1	1	1	1	1	1
PF01979.27	6	8	7	8	8	7	8	7	9	11	6	9
PF04228.20	1	2	1	1	1	2	1	1	1	1	1	1
PF02897.22	1	1	1	1	1	1	2	1	1	1	1	1
PF18949.6	9	9	6	7	7	9	8	7	6	10	7	6
PF04983.24	1	1	1	1	1	1	1	1	1	1	1	1
PF20706.4	8	13	9	10	8	8	10	8	9	8	8	8
PF08544.19	3	2	3	3	4	4	3	3	3	3	3	3
PF11470.15	1	1	1	1	1	1	1	1	1	1	1	1
PF00698.27	1	1	1	1	1	1	1	1	1	1	1	1
PF00472.27	4	4	4	4	4	4	4	4	4	3	4	4
PF03952.22	1	1	1	1	1	2	1	1	1	2	1	1
PF00636.32	1	1	1	1	1	1	1	1	1	1	1	1
PF02784.23	1	1	1	1	1	1	1	1	1	1	1	1
PF05708.19	1	1	1	1	1	1	1	1	1	1	1	1
PF01472.27	2	1	2	2	2	1	2	2	1	2	1	2
PF04458.18	1	2	1	3	1	1	1	1	1	1	1	1
PF04314.19	1	1	1	1	1	1	1	1	1	1	1	1
PF02390.24	7	12	7	7	7	7	7	7	6	7	7	7
PF05232.18	2	2	2	2	2	2	2	2	2	2	2	2
PF00441.30	19	13	15	13	13	12	14	16	12	14	13	12
PF04064.19	1	1	1	1	1	1	1	1	1	1	1	1
PF06376.18	1	1	1	1	1	1	1	1	1	1	1	1
PF01029.24	2	2	2	2	2	2	2	2	2	1	2	2
PF07969.18	8	7	7	6	5	9	9	8	11	9	9	8
PF06513.17	1	1	1	1	1	1	1	1	1	1	1	1
PF22590.3	5	9	5	5	6	5	5	6	5	7	6	7
PF01784.25	1	1	1	1	1	1	1	1	1	1	1	1
PF22643.3	1	1	1	1	1	1	1	1	1	1	1	1
PF05201.21	1	1	2	1	1	1	1	1	1	1	1	1
PF03458.19	5	5	5	5	5	6	6	5	6	5	5	5
PF17766.8	3	2	3	2	2	2	2	3	2	2	3	2
PF01921.25	11	9	11	11	11	11	11	11	11	12	13	11
PF13507.13	3	1	3	3	3	4	3	3	3	3	2	3
PF19136.6	1	1	1	1	1	1	1	1	1	1	1	1
PF00753.34	8	9	11	9	11	9	11	9	9	10	12	10
PF24995.2	2	3	2	2	2	2	2	2	2	2	2	2
PF17932.7	5	3	5	4	4	4	4	4	4	2	5	4
PF24270.2	6	7	9	6	3	4	6	7	3	5	4	4
PF12089.14	1	1	1	1	1	1	1	1	1	1	1	2
PF13538.13	7	8	8	8	7	9	8	8	8	4	7	5
PF19302.5	1	1	1	1	1	1	1	1	1	1	1	1
PF03033.27	1	1	1	1	1	1	1	1	1	1	1	1
PF25182.2	1	6	1	16	1	1	1	1	7	4	13	1
PF04095.23	1	1	1	1	1	1	1	1	1	1	1	1
PF01509.24	1	1	1	1	1	1	1	1	1	1	1	1
PF02146.24	2	2	4	2	2	2	2	2	2	2	2	1
PF02002.24	2	3	2	3	3	3	3	3	2	4	3	2
PF05544.17	2	1	2	2	2	2	2	2	2	2	2	2
PF03739.20	1	2	1	1	1	1	1	1	1	1	1	1
PF21386.3	1	1	1	1	1	1	1	1	1	1	1	1
PF01259.25	1	1	1	1	1	1	1	1	1	1	1	1
PF04657.20	2	2	2	2	2	2	2	2	2	2	2	2
PF13175.13	31	53	46	49	42	42	47	43	41	40	42	44
PF13031.13	1	1	1	1	1	1	1	1	1	1	1	1
PF02033.24	1	1	1	1	1	1	1	1	1	1	1	1
PF06969.23	3	2	5	3	2	3	3	2	4	1	3	3
PF13312.12	1	3	1	1	1	1	1	1	1	1	1	1
PF02739.23	1	1	1	1	1	1	1	1	1	1	1	1
PF00115.26	1	1	1	1	1	1	1	1	1	1	1	1
PF13343.12	3	4	1	3	1	2	2	3	1	2	4	2
PF12706.14	8	7	8	8	9	7	8	9	8	8	10	7
PF05661.18	3	3	3	3	3	3	1	3	4	3	3	3
PF03938.20	2	3	1	2	1	1	1	1	1	1	1	1
PF01177.28	2	2	2	2	2	4	2	2	2	2	2	2
PF21478.4	1	1	1	1	1	1	1	1	1	1	1	1
PF01458.24	3	2	3	3	3	3	3	3	3	3	3	3
PF14542.13	20	17	22	22	21	21	23	21	16	24	22	21
PF13905.13	9	10	10	9	9	7	11	8	7	8	9	8
PF13230.12	2	4	2	2	2	2	2	2	2	2	2	2
PF13374.13	13	4	14	13	14	15	14	14	14	13	14	5
PF17753.8	2	2	2	2	2	2	2	2	2	2	2	3
PF02907.22	2	1	2	2	2	2	1	2	2	2	2	2
PF13511.12	2	2	2	2	2	2	2	2	2	2	2	2
PF09335.17	11	11	11	11	11	12	14	11	12	11	11	11
PF03969.23	4	2	4	4	4	4	4	4	2	4	4	4
PF03150.20	2	2	2	2	2	2	2	2	2	2	2	2
PF02657.21	1	1	1	1	1	1	1	1	1	1	1	1
PF11706.14	1	2	1	1	1	1	2	1	1	1	1	2
PF14573.12	1	1	1	1	1	1	1	1	1	1	1	1
PF13936.13	13	22	24	17	8	9	11	9	12	20	17	9
PF00033.25	2	2	2	2	2	2	2	2	2	2	2	2
PF26549.1	3	2	3	2	3	4	6	4	4	3	3	3
PF02938.20	1	1	1	1	1	1	1	1	1	1	1	1
PF00177.28	1	1	2	1	1	1	2	1	1	1	1	1
PF08448.17	6	3	6	5	5	7	5	6	9	3	5	5
PF03575.24	2	2	2	2	2	2	2	2	2	2	1	2
PF25803.2	1	2	1	3	5	1	2	1	3	3	1	5
PF13542.13	22	55	31	67	42	26	25	21	40	45	42	41
PF07973.20	3	4	3	3	3	3	3	3	3	3	3	3
PF01907.26	2	2	2	2	2	2	2	2	2	2	2	2
PF13292.12	5	6	5	5	5	5	7	5	5	5	5	5
PF23271.2	1	1	1	1	1	1	1	1	1	1	1	1
PF08335.17	4	3	4	3	5	3	3	4	3	3	3	4
PF03462.24	4	4	4	4	4	4	4	4	4	4	4	4
PF11343.14	1	1	1	1	1	1	1	1	1	1	1	1
PF02150.22	2	2	2	2	2	2	2	2	2	2	2	2
PF04973.18	1	3	1	1	1	1	1	1	1	1	1	1
PF01513.27	3	3	3	3	3	3	4	3	3	3	3	3
PF09397.17	1	1	1	1	1	1	1	1	1	1	1	1
PF22919.2	1	1	1	1	1	1	1	1	1	1	1	1
PF01938.27	4	3	4	2	3	3	3	4	4	3	2	3
PF01263.27	1	1	1	1	1	1	1	1	1	1	1	1
PF13710.13	4	3	4	4	4	4	4	4	4	4	3	4
PF14017.12	2	5	2	2	2	2	2	2	2	2	2	2
PF09534.16	3	7	6	5	5	5	3	6	5	3	5	5
PF08222.18	9	5	4	7	8	7	11	6	6	6	6	6
PF07729.18	12	7	12	13	13	8	9	11	13	14	11	15
PF23778.2	6	2	10	7	6	5	5	15	9	7	6	6
PF01544.24	2	4	1	1	1	1	2	1	2	2	1	1
PF13460.13	22	26	20	29	22	25	29	26	19	24	21	25
PF12823.13	3	3	3	3	3	3	3	3	3	3	3	3
PF09140.18	6	6	8	8	5	6	7	9	5	10	7	5
PF11799.14	1	1	1	1	1	1	1	1	1	3	1	1
PF00657.29	1	2	1	2	1	2	2	1	1	2	2	1
PF02887.22	1	2	1	2	1	2	1	1	1	1	2	1
PF22451.3	4	6	8	2	4	7	7	7	12	6	4	7
PF01575.26	6	9	6	5	6	6	6	6	6	6	5	5
PF15048.12	1	1	1	2	2	2	1	1	2	2	2	1
PF01431.28	1	1	1	1	1	1	2	1	1	1	1	1
PF13491.12	4	1	4	4	4	4	4	4	4	4	3	6
PF12710.14	19	22	20	21	21	18	26	23	17	24	23	21
PF08534.17	8	11	8	9	8	9	10	8	9	9	8	7
PF01712.26	1	1	1	1	2	1	2	1	1	2	4	1
PF15103.12	2	2	2	2	2	2	2	2	2	2	2	2
PF09678.16	6	7	9	7	7	7	6	7	6	7	7	7
PF02630.21	2	4	3	2	2	2	3	2	2	2	2	2
PF19979.5	3	5	3	3	3	3	6	4	3	4	4	5
PF02774.24	6	5	6	5	5	5	5	6	5	5	5	5
PF11292.15	1	2	1	1	1	3	1	1	1	1	1	1
PF17937.7	5	2	4	2	2	4	4	7	4	6	2	4
PF00376.30	14	22	15	11	10	11	14	13	14	12	14	13
PF07479.20	1	1	1	1	1	1	1	1	1	1	1	1
PF01743.27	2	2	2	2	2	2	2	2	2	2	2	2
PF22233.3	3	2	2	2	2	2	2	2	2	2	2	2
PF05448.19	7	4	7	5	5	5	7	5	5	5	5	5
PF04218.20	2	16	11	5	2	3	3	2	6	3	3	6
PF01493.25	1	1	1	1	1	1	1	1	1	1	1	1
PF00712.25	3	3	3	3	3	3	3	3	3	3	3	3
PF05729.19	66	86	73	77	70	72	70	71	65	70	72	72
PF04417.18	1	1	1	1	1	1	1	1	1	1	1	1
PF24441.2	3	1	3	3	4	4	10	3	3	4	6	4
PF07959.19	2	2	2	2	2	2	2	2	2	2	2	2
PF04023.21	1	1	3	2	1	1	1	3	3	4	1	3
PF20501.4	7	9	8	7	8	10	7	7	9	8	8	8
PF20789.4	4	3	4	4	3	3	4	4	6	4	4	4
PF00743.26	15	15	13	13	12	14	13	13	13	9	15	16
PF01380.28	2	5	2	2	2	2	2	2	2	2	2	2
PF00294.30	3	3	3	3	3	3	3	3	3	3	3	3
PF23455.2	1	3	1	4	5	2	5	1	5	5	7	4
PF03136.21	2	2	2	2	2	2	2	2	2	2	2	2
PF24948.2	1	1	1	1	1	1	1	1	1	1	1	1
PF01661.28	2	1	1	1	2	1	1	2	1	1	1	2
PF00575.30	5	5	5	5	5	5	5	5	5	5	5	5
PF03023.20	1	1	1	1	1	1	1	1	1	1	1	3
PF00181.31	1	1	1	1	1	1	1	1	1	1	1	1
PF07733.19	3	4	3	3	3	3	2	3	3	3	3	3
PF03167.26	2	2	2	1	2	3	1	2	1	3	2	2
PF06421.18	1	1	1	1	1	1	1	1	1	1	2	1
PF00380.26	1	2	1	1	1	1	1	2	1	1	1	1
PF00462.31	3	6	7	6	5	5	4	6	3	5	5	5
PF25973.1	10	5	12	10	9	10	10	10	10	10	10	10
PF03054.23	3	3	3	3	3	3	3	3	3	3	3	3
PF16220.11	1	3	1	1	1	1	1	1	1	1	1	1
PF17758.8	2	2	2	2	2	2	2	2	2	2	2	2
PF05222.22	1	1	1	1	1	1	1	1	1	1	1	1
PF00493.30	5	5	5	4	5	5	4	5	7	6	5	5
PF23547.2	2	2	2	2	2	4	2	2	2	2	2	4
PF00692.25	2	2	2	2	2	2	2	2	2	2	2	1
PF13302.14	15	34	19	18	23	25	26	32	21	21	21	24
PF00218.28	3	3	3	4	4	3	3	3	3	4	3	4
PF05702.17	1	1	1	1	1	1	1	1	1	1	1	1
PF17871.8	2	2	2	2	2	2	2	2	2	2	2	1
PF06483.17	2	2	2	2	2	2	2	2	2	2	2	2
PF13727.13	4	4	2	5	2	5	9	2	2	5	6	4
PF04085.21	1	1	1	1	1	1	1	1	1	1	1	1
PF03448.23	2	2	2	4	4	3	2	2	5	4	2	4
PF02729.27	3	3	2	3	3	2	3	2	3	3	3	3
PF13333.13	5	17	8	12	13	11	6	9	7	14	12	14
PF13477.13	1	1	1	1	1	1	1	1	1	1	3	1
PF03647.19	1	3	1	1	1	1	1	1	1	1	1	1
PF16957.12	1	2	1	1	1	2	2	1	1	2	1	1
PF00860.27	2	2	2	2	2	2	3	2	2	2	2	2
PF05140.20	2	3	1	2	1	1	1	2	1	1	1	2
PF13614.13	9	9	11	12	9	9	10	10	8	13	11	8
PF13083.14	4	3	4	4	4	4	4	4	4	4	4	2
PF21234.3	2	4	2	2	2	2	2	2	3	2	2	2
PF06733.22	1	1	1	1	1	1	1	1	1	1	1	1
PF14532.13	5	6	7	7	7	7	8	7	7	5	7	5
PF12727.13	1	1	2	2	1	3	1	1	1	3	1	1
PF03596.19	3	2	4	1	1	1	3	2	2	2	1	1
PF02366.25	2	2	2	2	2	2	2	2	2	2	2	2
PF01729.26	1	2	1	1	2	1	1	1	2	2	1	1
PF00891.25	2	1	2	3	1	2	1	1	2	3	2	1
PF02222.28	11	11	11	11	11	12	11	12	11	13	11	12
PF10103.16	2	2	2	2	2	2	3	2	2	2	2	2
PF23442.2	1	1	1	1	1	1	1	1	1	1	1	1
PF13501.13	1	2	1	1	1	1	1	1	1	1	1	1
PF07994.19	2	2	2	2	2	2	2	2	2	2	2	3
PF16450.12	11	3	11	9	9	9	9	13	11	9	8	9
PF06682.18	1	1	1	1	1	1	1	1	1	1	1	1
PF14789.12	1	3	1	1	1	1	1	1	1	1	1	1
PF13395.13	1	2	1	1	1	1	2	6	1	3	2	1
PF17963.8	8	1	6	8	6	6	8	10	5	4	10	7
PF02397.23	1	2	1	2	1	1	2	1	1	1	1	1
PF04565.22	1	1	1	1	1	1	1	1	1	1	1	1
PF21016.4	1	1	1	1	1	1	1	1	1	1	1	1
PF09438.17	1	1	1	1	1	1	1	1	2	1	1	1
PF00448.29	14	23	20	22	19	21	17	19	22	19	20	21
PF02534.21	4	1	4	5	1	1	1	4	4	3	1	2
PF21710.4	4	4	4	4	4	4	4	4	4	4	4	4
PF10415.15	2	2	2	2	2	2	2	2	2	2	2	2
PF14450.13	2	2	2	2	2	2	2	2	2	2	2	2
PF00198.29	4	4	4	4	4	4	5	4	4	4	4	4
PF02815.26	3	3	3	3	3	3	3	3	3	2	3	3
PF01503.23	2	1	2	1	1	1	1	2	1	1	1	1
PF04452.20	1	1	1	1	1	1	1	1	1	1	1	1
PF03959.20	5	4	4	4	4	4	3	5	4	5	4	5
PF22622.3	1	1	1	1	1	1	1	1	1	1	1	1
PF00335.27	5	5	5	7	5	7	3	5	7	5	5	3
PF00479.29	2	2	1	1	2	2	1	1	1	1	1	1
PF02565.22	1	1	1	1	1	1	1	1	1	1	1	1
PF02421.25	11	11	11	11	11	11	11	12	11	14	11	11
PF01479.31	8	10	9	8	8	8	8	9	8	8	9	8
PF00085.27	8	10	10	7	7	7	10	6	6	7	7	7
PF03483.23	1	1	1	1	1	1	1	1	1	1	1	1
PF02702.24	2	6	2	3	2	2	3	2	2	2	2	2
PF10727.16	6	8	6	8	6	6	11	9	5	8	6	6
PF00023.37	2	3	2	2	2	2	2	2	2	2	2	2
PF01678.25	2	2	2	2	2	2	2	2	2	2	2	2
PF20143.5	1	1	1	1	1	1	1	1	1	1	1	1
PF00366.27	2	2	2	1	1	1	1	2	1	1	2	1
PF13450.13	62	65	66	62	55	54	65	66	66	61	67	63
PF03764.25	2	2	2	2	2	3	2	2	3	2	2	2
PF02452.24	1	1	1	1	1	1	1	1	1	1	2	1
PF12282.16	2	2	2	2	2	2	2	2	2	2	2	2
PF06013.19	2	1	1	2	1	1	1	2	2	3	2	1
PF00503.27	3	3	3	1	2	2	2	3	2	2	3	3
PF08325.17	1	1	1	1	1	1	1	1	1	1	1	1
PF20453.4	1	1	1	1	1	1	1	1	2	1	1	1
PF01565.29	2	3	3	2	2	2	2	2	2	2	2	2
PF18823.7	1	1	1	1	1	2	2	1	1	2	1	1
PF13481.13	108	111	113	114	124	106	110	110	108	122	106	124
PF00253.28	1	1	1	1	1	1	1	1	1	1	1	1
PF12844.14	6	12	8	5	6	5	9	6	5	8	8	4
PF17124.12	1	3	1	1	1	1	1	1	1	1	1	1
PF01702.26	2	1	2	2	2	2	2	2	2	2	2	2
PF01171.27	4	4	4	2	4	4	5	4	4	4	4	5
PF00534.27	18	15	20	17	16	15	15	16	19	20	18	22
PF02620.23	1	1	1	1	1	1	1	1	1	1	1	1
PF03009.24	3	2	5	3	3	3	6	3	3	3	3	3
PF10501.16	1	1	1	1	1	1	1	1	1	1	1	1
PF00815.26	1	1	1	1	1	1	1	1	1	1	1	1
PF04932.21	8	10	10	4	9	8	7	5	8	9	10	4
PF09949.16	1	2	1	1	1	1	1	1	1	1	1	1
PF05239.22	4	5	4	3	5	5	4	4	4	3	4	5
PF00140.26	2	2	2	2	2	2	2	2	2	2	2	2
PF02901.21	1	1	1	1	1	1	1	1	1	1	1	1
PF12875.13	1	1	1	1	1	1	1	1	1	1	1	1
PF07387.18	2	2	2	2	2	2	2	2	2	2	2	2
PF00565.24	1	1	2	2	1	1	2	4	2	5	1	1
PF13793.13	2	2	2	2	2	2	2	2	2	2	2	2
PF12481.14	1	1	1	1	1	1	1	1	1	1	1	1
PF21531.4	6	4	4	5	5	3	4	5	5	5	5	3
PF11700.15	4	11	7	8	6	5	6	3	6	6	6	3
PF16268.11	1	1	1	1	1	1	1	1	1	1	1	2
PF16124.11	1	2	1	1	1	1	1	1	1	1	1	1
PF05719.17	3	1	3	4	3	3	3	3	3	3	3	3
PF08442.16	5	5	5	5	5	5	5	5	5	5	5	5
PF00171.28	13	16	12	13	11	12	15	12	11	12	12	12
PF21003.3	1	1	1	1	1	1	1	1	1	1	1	1
PF18024.8	4	8	2	1	8	3	4	2	4	12	2	10
PF21985.3	1	1	1	1	1	1	3	1	1	1	1	1
PF11731.15	4	3	4	4	4	4	4	4	4	4	5	4
PF18915.6	3	2	2	2	2	1	1	1	1	1	2	2
PF06243.17	1	1	1	1	1	1	1	1	1	1	1	1
PF07719.24	5	5	5	5	5	5	5	5	15	5	5	5
PF06325.20	6	9	7	8	6	8	8	6	6	7	7	6
PF00877.26	2	1	3	1	1	2	2	4	1	5	1	1
PF09723.16	18	13	18	19	18	19	23	18	18	18	21	20
PF01370.28	28	30	27	32	27	28	32	33	27	31	26	29
PF00733.28	3	4	6	3	3	3	6	4	2	3	5	1
PF03208.25	4	5	3	3	3	7	3	4	1	3	3	8
PF01795.26	1	1	1	1	1	1	1	1	1	1	1	1
PF17876.8	2	2	2	2	2	2	2	2	2	2	2	2
PF06805.18	1	1	1	1	1	1	1	1	1	1	1	1
PF25087.2	11	12	15	11	14	14	14	11	16	15	11	14
PF00764.26	2	3	2	2	2	2	2	2	2	2	2	2
PF09754.16	2	2	2	2	2	2	2	2	2	2	2	2
PF00702.33	24	32	23	26	28	22	31	26	26	31	28	29
PF12680.14	10	6	10	10	9	9	14	10	6	8	10	8
PF01208.24	1	2	1	1	1	1	1	1	1	1	1	1
PF04606.19	3	3	3	3	3	6	3	3	3	3	3	3
PF20492.4	3	1	3	3	3	3	3	3	3	3	3	3
PF11793.15	4	4	4	4	4	4	4	4	4	4	4	4
PF00795.28	1	2	1	1	1	1	1	1	1	1	1	1
PF07754.18	3	3	3	3	3	3	3	7	3	3	6	3
PF02881.25	2	2	2	2	2	2	2	2	2	2	2	2
PF00932.26	3	1	4	3	2	3	3	3	1	3	3	3
PF21933.3	3	3	3	4	3	1	3	3	1	3	3	4
PF14549.13	3	2	3	3	3	4	7	5	1	3	3	1
PF25201.1	9	9	11	10	19	12	11	15	12	21	12	20
PF13011.12	2	30	11	58	26	19	19	4	20	26	25	20
PF13237.12	5	5	5	5	5	5	5	5	5	5	5	7
PF00483.30	7	7	7	7	7	7	8	7	7	7	7	7
PF13155.13	5	2	6	6	6	6	6	2	6	6	6	6
PF00009.34	23	19	23	24	25	26	25	24	27	24	28	23
PF00682.26	2	2	2	2	2	2	2	2	2	2	2	2
PF14155.12	1	6	6	1	1	6	3	6	7	5	3	1
PF13518.13	27	89	52	114	59	56	53	39	57	81	76	56
PF19866.5	1	2	1	1	1	1	1	1	1	1	1	1
PF00208.28	10	9	10	13	13	13	11	10	10	12	10	11
PF03013.20	3	1	1	1	1	2	2	3	1	2	3	2
PF16916.12	3	1	3	3	2	2	1	2	1	2	2	3
PF09953.16	2	2	2	2	2	2	2	2	2	2	2	2
PF13549.12	6	6	6	7	6	6	6	6	6	6	6	6
PF00239.27	1	7	11	7	6	2	3	1	3	7	5	3
PF22482.3	2	4	2	2	2	2	3	2	3	1	2	2
PF03719.22	1	1	1	1	1	1	1	1	1	1	1	1
PF08840.18	2	3	2	2	2	2	2	3	2	2	2	2
PF11992.14	9	9	9	7	6	6	8	8	11	8	8	7
PF21715.4	3	2	3	3	3	3	3	3	2	3	3	4
PF00850.25	1	1	1	1	1	1	1	1	1	1	1	1
PF16697.11	3	3	3	4	3	3	3	3	4	4	3	3
PF18011.8	2	2	2	1	2	2	3	2	2	2	2	2
PF06723.20	2	2	2	2	2	2	2	2	2	2	2	2
PF02075.24	1	1	1	1	1	3	1	1	1	1	1	1
PF14748.12	3	3	3	2	2	3	3	3	3	2	2	3
PF13354.12	5	6	7	5	3	5	5	6	6	5	5	3
PF12717.14	1	2	1	1	2	2	2	1	2	2	2	2
PF05610.17	1	1	1	1	1	1	1	1	1	1	1	1
PF14354.13	1	3	1	1	1	1	3	2	3	1	1	1
PF23539.2	1	2	3	2	1	1	1	1	1	1	1	1
PF02719.22	6	10	5	12	6	8	11	7	6	6	6	7
PF07840.18	1	2	1	1	1	1	1	1	2	1	1	1
PF10518.15	4	4	3	2	4	3	3	4	4	4	2	3
PF06672.18	1	1	1	1	2	1	1	1	1	1	1	1
PF01325.26	11	14	13	14	9	8	12	10	11	12	11	11
PF26205.1	1	1	1	1	1	1	1	1	1	1	1	1
PF13241.13	49	47	51	36	40	35	39	47	44	41	45	44
PF03699.19	1	1	1	1	1	2	1	2	2	2	2	1
PF02325.23	1	1	1	1	1	1	1	1	1	1	1	1
PF00438.26	2	1	2	2	2	2	2	2	2	2	2	2
PF13522.12	2	4	2	2	2	2	2	2	2	2	2	2
PF13604.13	89	113	101	103	99	102	98	100	97	111	102	111
PF02606.21	1	1	1	1	1	1	1	1	1	2	1	1
PF00719.25	1	1	1	1	1	2	2	1	1	2	1	1
PF14522.12	2	2	2	2	2	2	2	4	2	2	2	2
PF01212.28	15	15	16	17	16	17	18	16	17	18	16	17
PF03668.22	1	1	1	1	1	1	1	1	1	1	1	1
PF00126.34	17	11	15	23	12	14	20	19	14	15	16	11
PF02130.24	1	1	1	1	1	1	1	1	1	1	1	1
PF01637.25	31	31	31	27	32	35	33	32	30	33	33	31
PF14803.12	5	2	5	5	5	5	7	7	5	5	8	5
PF00881.30	1	1	1	4	1	3	1	1	4	1	1	1
PF00325.27	6	4	9	9	3	5	7	3	3	3	6	3
PF21226.4	5	2	3	5	4	2	4	3	4	5	4	4
PF02637.24	1	1	1	1	1	1	1	1	1	1	1	1
PF22740.2	1	1	1	1	1	1	1	1	1	1	1	1
PF14697.12	5	5	5	5	5	5	5	5	5	5	5	6
PF01243.28	2	3	1	2	2	2	2	2	3	2	2	2
PF24254.2	1	1	1	1	1	1	1	1	1	1	1	1
PF00013.36	3	5	3	3	3	3	3	3	3	3	3	3
PF10186.15	4	5	4	4	4	4	4	4	4	4	4	5
PF00356.28	4	9	4	5	2	3	4	3	3	3	4	1
PF20934.3	1	1	1	1	1	1	1	1	1	1	1	1
PF05922.22	2	2	2	1	1	1	1	2	1	1	2	1
PF04898.21	1	1	1	1	2	1	2	2	1	1	1	1
PF01274.29	1	1	1	1	1	1	1	1	1	1	1	1
PF12553.14	1	1	1	1	1	1	1	1	1	1	1	1
PF00044.31	7	9	8	7	12	11	7	9	11	12	11	12
PF12697.14	12	12	13	13	13	14	14	16	14	15	13	13
PF08459.18	2	2	2	2	2	2	2	2	2	2	2	2
PF18029.8	6	15	9	5	8	6	9	9	6	10	6	9
PF11241.14	1	1	1	1	1	1	1	1	1	2	1	1
PF10604.16	6	8	7	6	7	7	6	8	6	6	7	8
PF01411.25	1	1	1	2	1	1	2	1	1	1	1	1
PF01555.25	2	3	3	3	3	2	4	2	3	5	3	3
PF21702.4	1	1	1	1	1	1	1	1	1	1	1	1
PF16951.10	1	1	1	1	1	1	1	1	1	3	1	1
PF02699.21	1	1	1	1	1	1	1	1	1	1	1	1
PF13834.12	1	1	1	1	1	1	1	1	1	1	1	1
PF00075.31	3	1	3	3	3	3	3	2	2	1	3	3
PF19779.5	4	3	5	3	5	8	4	4	3	6	4	4
PF01668.24	1	1	1	1	1	1	1	1	1	1	1	1
PF01442.24	8	7	7	4	8	6	13	8	7	9	8	8
PF18360.7	3	3	3	3	3	3	3	3	3	3	3	3
PF00949.28	1	1	1	1	1	1	1	1	1	1	1	1
PF05003.18	1	1	1	1	1	1	1	1	1	1	1	1
PF02586.20	1	1	1	1	1	1	1	1	1	1	1	1
PF16508.12	1	1	1	1	1	1	1	1	1	1	1	1
PF07459.17	1	1	1	1	1	1	1	1	1	1	1	1
PF10385.15	2	2	2	2	2	2	2	2	1	2	2	2
PF00411.25	3	3	3	3	1	3	3	3	6	5	1	1
PF13783.12	1	1	1	1	1	1	1	1	1	1	1	1
PF01192.28	1	1	1	1	1	1	1	3	1	1	2	1
PF08908.17	1	1	1	1	1	1	1	1	1	1	1	1
PF02867.21	1	1	1	1	1	1	1	1	1	1	1	1
PF22924.2	9	11	9	8	8	7	7	7	7	10	9	8
PF23600.2	7	12	7	5	5	9	7	4	5	11	8	3
PF05116.20	8	6	8	6	8	8	10	8	8	8	8	6
PF04871.19	1	2	1	1	1	1	1	1	1	1	1	1
PF03641.20	2	1	2	2	2	2	2	2	2	1	1	2
PF02754.22	2	2	2	2	2	2	2	2	2	1	2	2
PF11190.14	7	5	9	9	9	9	7	9	8	7	7	9
PF25206.2	1	2	1	1	1	1	6	1	1	1	1	1
PF08545.17	14	18	14	13	13	16	16	13	11	14	11	14
PF06514.18	1	1	1	1	1	1	1	1	1	1	2	1
PF23473.2	11	13	11	10	10	7	12	11	13	10	11	8
PF01641.27	1	1	1	1	1	1	1	1	1	2	1	1
PF08826.16	2	2	2	2	2	2	2	2	2	2	2	2
PF13309.13	3	12	13	8	2	5	7	5	7	10	10	8
PF11896.15	1	1	1	1	1	1	1	1	1	1	1	1
PF02785.26	5	3	6	5	5	5	6	5	5	5	6	5
PF02922.25	4	4	4	4	4	4	4	4	4	4	4	4
PF03840.20	1	1	1	1	1	1	1	1	1	1	1	1
PF00586.30	4	7	4	5	4	4	4	4	7	4	4	5
PF02590.23	1	1	1	1	1	1	2	1	1	1	1	1
PF08264.20	4	5	4	4	4	4	5	4	4	4	5	5
PF12028.14	1	1	1	1	1	1	1	1	1	1	1	1
PF14258.13	5	5	7	8	8	6	7	5	8	8	8	10
PF18181.7	4	2	3	5	2	4	3	6	4	1	2	3
PF07295.18	1	4	2	1	1	2	2	1	2	2	1	2
PF14539.13	3	2	3	3	3	2	3	3	3	3	3	3
PF05401.17	1	3	2	1	1	2	2	1	2	2	2	1
PF13508.14	28	42	29	29	29	31	31	40	37	29	29	29
PF03147.20	1	2	1	1	1	1	1	1	1	1	1	1
PF08494.17	1	1	1	1	1	1	2	1	1	1	1	1
PF20030.6	8	9	9	11	8	8	9	10	11	9	8	6
PF00953.27	5	5	5	5	5	5	5	5	5	5	5	5
PF21523.4	5	6	5	5	4	5	4	5	5	4	4	5
PF03428.20	4	6	11	5	3	4	4	6	7	9	1	4
PF20921.4	1	1	1	1	1	1	1	1	1	1	1	1
PF06826.18	2	2	2	2	2	2	4	2	1	2	2	2
PF24333.2	2	4	2	2	2	2	2	2	2	2	2	2
PF04264.19	1	1	1	1	1	1	1	1	1	1	2	1
PF22435.2	2	1	2	2	1	3	1	3	2	1	2	2
PF16262.12	1	1	1	1	1	1	1	1	1	1	1	1
PF00984.25	2	2	3	3	2	2	2	2	3	3	2	3
PF03315.22	1	1	1	1	1	1	1	1	1	1	1	1
PF00590.26	4	4	4	2	4	4	4	4	4	4	4	4
PF00116.27	1	1	1	1	1	1	1	1	1	1	1	1
PF00672.31	6	6	7	6	11	8	6	8	8	8	11	8
PF09106.18	4	4	7	4	4	4	4	4	4	4	4	4
PF07631.17	1	2	1	1	1	1	1	1	1	1	1	1
PF16968.12	3	2	2	2	3	2	2	2	2	3	3	3
PF06689.20	1	1	1	1	1	1	1	1	1	1	1	1
PF01116.27	1	1	1	1	1	1	1	1	1	1	1	1
PF20703.4	33	41	30	34	27	35	34	32	28	27	31	33
PF02709.21	6	7	7	6	8	7	6	7	5	7	6	7
PF00003.29	1	1	1	1	1	1	1	1	1	1	1	1
PF16999.11	3	3	3	3	3	3	5	3	5	3	3	3
PF13738.13	44	43	42	44	40	41	43	46	48	44	43	43
PF04545.23	34	28	32	35	26	22	24	30	27	25	33	29
PF22527.3	2	2	2	2	2	2	2	2	2	2	2	2
PF13488.12	7	2	7	7	5	5	5	4	7	4	7	7
PF00034.27	2	2	2	2	2	2	2	2	2	2	2	2
PF13344.13	13	11	13	15	12	7	14	13	11	12	15	13
PF04151.22	3	2	2	3	2	3	3	2	3	2	2	2
PF20432.5	16	19	20	20	11	13	17	15	22	16	15	10
PF01709.27	1	1	1	1	1	1	1	1	1	1	1	1
PF22619.3	2	1	2	2	1	1	1	2	2	1	1	1
PF22640.2	2	2	2	2	2	2	2	2	2	2	2	2
PF02627.26	2	4	2	2	2	4	4	2	3	8	2	6
PF02096.26	3	1	2	2	2	1	1	2	1	1	2	1
PF01315.28	1	1	1	1	1	1	1	1	1	1	1	1
PF17763.7	4	4	6	4	4	6	8	4	6	2	4	4
PF13375.13	4	8	7	7	4	4	6	4	4	6	4	6
PF25450.2	5	4	4	4	3	4	3	3	4	3	3	4
PF14824.12	3	3	3	3	3	3	3	3	3	3	3	3
PF00428.25	3	5	3	3	3	3	5	4	4	3	3	3
PF23552.3	4	2	4	4	4	4	4	4	3	4	4	4
PF00202.28	6	5	6	9	6	8	6	6	7	8	8	8
PF02514.22	1	1	1	1	1	1	1	1	1	1	1	1
PF12344.15	1	1	1	1	1	1	1	1	1	1	1	1
PF20161.6	2	2	2	2	2	2	2	2	2	2	5	2
PF00709.28	1	1	1	1	1	1	1	1	1	1	1	1
PF01202.29	2	3	2	2	2	4	4	2	3	3	6	2
PF02120.22	1	4	1	1	1	1	1	2	1	1	1	1
PF07219.20	5	6	3	8	5	2	5	5	6	3	2	3
PF07693.21	1	6	2	2	3	3	5	2	4	3	3	5
PF01096.24	2	2	2	2	2	2	2	2	2	2	2	2
PF03713.20	1	3	1	1	2	2	1	2	2	2	2	2
PF02545.20	1	1	1	1	1	1	1	1	1	1	1	1
PF02401.24	1	1	1	1	1	1	2	1	1	1	1	1
PF02826.26	47	44	46	47	50	45	43	49	43	45	52	45
PF01658.23	1	1	1	1	1	1	1	1	1	1	1	2
PF24827.2	1	1	1	1	1	1	1	1	1	1	1	1
PF02151.26	4	4	4	5	4	4	4	4	4	4	4	3
PF20087.5	4	4	2	2	6	4	7	2	2	4	4	6
PF03600.23	4	8	2	4	2	4	6	2	2	3	2	2
PF01939.22	2	1	2	1	1	2	1	1	1	1	1	1
PF02576.23	3	2	3	3	3	3	3	3	1	3	3	3
PF01264.27	1	1	1	1	1	1	1	1	1	1	1	1
PF14492.13	2	2	2	2	2	2	2	2	2	2	2	2
PF13180.13	6	5	6	4	5	5	5	6	6	5	5	5
PF00096.33	2	3	2	2	2	2	2	2	2	2	2	2
PF00908.24	1	1	1	1	1	1	1	1	1	1	1	1
PF01545.27	8	8	6	8	8	7	6	5	6	6	9	8
PF03631.21	2	3	2	2	2	2	2	3	3	2	3	2
PF00459.31	3	3	3	3	3	3	3	3	3	3	3	3
PF09285.18	2	2	2	2	2	2	2	2	2	2	2	2
PF07336.17	4	2	4	4	2	2	4	5	2	2	2	2
PF02463.26	88	111	97	108	89	95	100	96	94	97	100	103
PF13742.13	2	2	2	2	2	2	3	2	3	2	2	2
PF22461.3	2	1	2	2	2	2	2	2	2	2	2	2
PF06305.17	6	7	10	11	16	12	13	4	13	16	9	16
PF00939.26	1	4	1	1	1	1	3	1	1	1	1	1
PF01432.27	1	1	1	1	1	1	1	1	1	1	1	1
PF04892.18	1	1	1	1	1	1	2	1	1	2	1	1
PF00120.30	2	2	2	2	2	2	2	2	2	2	2	2
PF10824.15	1	4	5	1	6	5	5	1	1	1	1	5
PF07223.18	2	2	2	1	1	1	2	2	1	1	1	1
PF02350.26	1	1	1	1	1	1	1	1	1	1	1	1
PF00463.28	3	3	3	3	3	3	3	3	3	3	3	3
PF04024.18	7	8	7	6	8	8	7	7	7	7	7	8
PF19792.5	1	1	1	2	1	1	1	1	1	1	1	1
PF02631.23	4	3	3	3	3	4	3	6	4	6	3	4
PF21331.4	2	2	2	2	2	2	2	2	2	2	2	2
PF02775.27	19	19	19	19	19	19	20	18	19	19	18	19
PF14691.12	5	5	5	5	5	5	5	5	5	5	5	5
PF02912.24	2	1	2	2	2	2	2	2	2	2	2	2
PF07398.17	4	2	4	2	2	4	4	4	2	2	4	2
PF02381.24	2	2	2	2	2	2	2	2	2	2	2	2
PF00494.25	1	1	1	1	1	2	1	1	1	1	1	1
PF07535.19	2	2	2	2	2	2	2	2	2	2	2	2
PF26546.1	2	3	2	2	2	2	2	2	2	2	2	2
PF01494.26	50	43	47	50	44	43	53	46	57	44	52	46
PF00857.27	3	4	4	4	4	4	3	3	4	4	4	3
PF25891.1	1	1	1	1	1	1	1	1	1	1	1	1
PF12773.14	3	4	3	3	3	4	6	3	3	3	6	3
PF03861.20	2	2	2	2	2	2	2	2	2	2	2	2
PF26018.1	3	3	3	3	3	3	3	3	3	3	3	3
PF08734.18	4	2	4	2	2	4	2	1	4	4	2	5
PF20511.5	2	1	2	2	2	2	2	2	2	2	2	2
PF00662.27	18	10	18	12	12	12	14	14	11	12	12	9
PF14279.13	1	2	1	1	1	1	7	2	3	1	4	2
PF01381.29	19	28	22	20	20	15	17	22	17	20	22	21
PF08340.17	2	2	2	2	2	2	2	2	2	2	2	2
PF16221.12	2	3	2	2	2	3	3	2	2	2	3	2
PF03137.27	3	9	3	6	3	3	8	3	5	5	4	3
PF18588.7	1	1	1	1	1	1	1	1	1	1	1	1
PF13248.12	8	10	7	6	7	10	7	12	7	7	11	10
PF00350.30	28	36	35	33	31	34	33	31	32	32	31	38
PF02580.22	1	1	1	1	1	1	1	1	1	1	1	1
PF04055.28	14	17	12	14	15	14	14	13	15	17	15	14
PF24377.2	3	1	3	3	3	1	3	3	1	3	3	3
PF16197.12	1	1	1	1	1	1	2	1	1	1	1	1
PF08902.17	1	1	1	1	1	1	1	1	1	1	1	1
PF19212.6	1	1	1	1	1	1	1	1	1	1	1	1
PF11972.15	2	2	2	2	2	2	2	2	2	2	2	3
PF02861.26	4	4	6	7	4	4	4	4	4	6	4	2
PF00830.25	1	1	1	1	1	1	1	1	1	1	1	1
PF00912.29	1	1	1	1	1	1	1	1	1	1	1	1
PF04086.20	1	1	1	1	1	1	1	1	1	2	1	1
PF25145.2	3	4	3	4	4	4	4	3	4	4	3	3
PF03449.21	1	1	1	1	1	1	1	1	1	1	1	1
PF13279.13	5	9	5	5	5	5	5	5	5	5	5	5
PF13416.12	3	5	3	3	2	3	3	3	1	3	4	3
PF00580.28	13	14	14	16	14	15	16	15	16	15	16	11
PF21349.3	1	3	1	1	1	3	1	1	1	1	1	3
PF16365.12	4	4	2	5	2	2	4	5	2	2	2	5
PF01580.25	13	24	21	18	15	17	14	21	13	20	17	21
PF00861.28	2	2	2	2	2	2	2	2	2	2	2	2
PF09995.16	1	1	1	1	2	1	1	1	1	1	1	1
PF25455.2	1	1	1	1	1	1	1	1	2	1	1	1
PF13022.13	3	5	1	7	11	10	5	5	7	15	9	15
PF13166.13	20	30	26	27	25	23	20	23	27	19	25	25
PF07371.18	1	1	1	1	1	1	1	1	1	1	1	1
PF14759.13	3	1	3	3	2	3	3	4	1	2	3	2
PF22811.3	1	1	1	1	1	1	1	1	1	1	1	1
PF16701.11	1	1	1	1	1	1	1	2	1	1	1	1
PF00892.27	6	4	4	6	4	6	2	7	6	6	4	4
PF14221.12	2	2	2	2	2	2	2	2	2	2	2	2
PF23670.2	2	1	2	2	2	2	2	2	2	2	2	2
PF11248.14	3	3	3	1	3	3	3	3	3	4	3	3
PF19304.5	1	2	1	1	1	1	1	1	1	1	1	1
PF01418.24	2	2	2	3	2	2	2	2	2	2	2	2
PF14502.13	7	6	8	5	5	4	6	5	8	7	5	5
PF13334.12	2	2	2	2	3	2	2	2	2	2	2	2
PF13478.13	10	3	13	13	13	11	13	16	10	12	13	16
PF01168.27	4	3	2	2	2	2	3	4	2	4	2	4
PF02617.23	1	1	1	1	1	1	1	1	1	1	1	1
PF02086.22	2	3	5	4	4	2	6	2	4	3	2	6
PF00137.27	1	1	1	1	1	1	1	1	1	1	1	1
PF13365.13	9	8	8	9	9	9	8	9	8	8	7	8
PF04172.22	1	2	1	1	1	1	1	1	1	1	1	1
PF12728.14	16	28	23	23	23	19	19	17	19	26	31	30
PF02367.24	24	32	32	30	29	32	33	33	29	31	31	32
PF02223.24	7	8	7	8	5	7	8	7	7	7	7	5
PF24107.2	2	2	3	2	2	2	2	2	2	2	2	2
PF05621.18	21	24	21	23	21	25	22	22	22	26	26	20
PF03816.20	4	3	4	4	4	4	4	4	4	4	4	4
PF13646.13	7	7	6	7	6	9	6	6	7	8	5	5
PF23649.2	5	8	7	6	3	4	3	7	8	5	3	3
PF20114.5	1	1	1	1	1	1	1	1	1	1	1	1
PF20258.5	1	1	1	1	1	1	1	1	1	1	1	1
PF13396.12	3	2	3	5	3	5	3	3	5	3	3	3
PF12759.13	1	1	1	1	1	1	1	1	1	1	1	1
PF00106.32	32	33	33	45	33	31	41	30	40	33	31	38
PF02110.21	1	1	1	2	1	2	1	1	1	1	2	2
PF02254.25	54	38	51	53	48	45	51	52	43	45	48	49
PF14701.13	1	2	1	1	1	1	1	1	2	1	1	1
PF03703.21	5	8	5	5	5	5	9	5	8	5	5	5
PF09439.17	9	10	9	9	9	9	9	9	9	9	10	9
PF12365.14	2	3	2	2	2	2	2	2	2	2	2	2
PF17392.8	2	2	2	2	2	2	2	2	2	2	2	2
PF18741.8	10	9	13	15	9	11	21	13	15	13	13	11
PF06570.17	1	3	3	1	1	1	1	3	4	1	2	1
PF26572.1	4	3	4	4	4	4	2	4	4	2	4	4
PF02535.29	4	5	2	4	4	2	2	4	4	4	2	4
PF18938.7	2	2	2	2	2	2	2	2	1	2	2	2
PF01367.26	5	5	5	5	5	5	5	5	5	5	5	5
PF14595.13	2	4	3	3	3	3	2	2	4	4	3	3
PF00199.25	2	2	2	2	2	2	2	2	4	2	2	2
PF12502.14	1	1	1	1	1	1	1	1	1	2	1	1
PF23234.2	4	3	4	4	4	3	7	4	3	4	4	4
PF01648.26	2	2	2	2	2	2	2	2	2	2	2	2
PF04371.21	1	1	1	1	1	1	1	1	1	1	1	1
PF22632.3	4	1	1	4	4	4	2	1	3	4	4	4
PF13420.14	3	10	5	4	5	5	5	11	4	5	5	6
PF17755.7	6	4	6	6	4	4	4	6	4	4	4	4
PF02566.25	3	3	3	2	2	3	2	3	2	3	4	2
PF05820.17	1	1	1	1	1	1	1	1	1	1	1	1
PF01336.32	6	10	6	6	6	6	6	6	7	7	6	7
PF03484.22	1	1	1	1	1	1	1	1	1	1	1	1
PF08213.17	1	1	1	1	1	1	1	1	1	1	1	1
PF19269.5	1	1	1	1	1	1	1	1	1	1	1	1
PF10728.15	1	3	3	1	1	1	2	1	2	1	1	1
PF10502.15	3	3	3	3	3	3	3	3	3	3	3	3
PF12958.13	1	1	1	1	1	1	1	1	1	1	1	1
PF16931.11	3	3	3	3	3	3	3	3	3	3	4	3
PF02453.24	2	2	2	2	2	2	4	2	2	2	2	2
PF02597.27	2	5	2	2	2	2	2	2	2	5	5	11
PF23016.3	5	5	9	9	6	5	6	7	5	10	4	8
PF02734.23	1	1	1	1	2	1	1	1	2	1	1	4
PF02878.23	4	6	4	4	4	4	5	4	4	4	4	5
PF08100.19	12	8	10	8	8	8	12	11	5	7	13	10
PF01566.25	2	1	3	2	2	3	3	3	4	3	3	3
PF04820.21	22	20	19	21	24	23	23	22	21	26	21	22
PF20463.4	1	1	1	1	1	1	1	1	1	1	1	1
PF03652.21	1	1	1	1	1	1	1	1	1	1	1	1
PF00398.27	6	6	6	7	7	7	7	6	7	8	7	7
PF13482.13	4	3	4	4	4	4	4	4	4	4	4	4
PF03796.22	5	5	5	5	5	5	8	3	4	5	5	3
PF08669.18	1	3	1	1	1	1	1	1	1	1	1	1
PF08275.18	1	1	1	1	1	1	1	1	1	1	1	2
PF07638.18	6	8	3	7	3	3	1	4	3	4	4	3
PF10646.15	3	2	4	3	4	4	3	2	3	3	3	3
PF04995.20	1	1	1	2	1	1	4	1	4	1	1	1
PF01597.26	8	6	8	8	8	9	9	7	9	8	8	8
PF14681.13	6	5	6	5	6	5	5	6	6	6	5	6
PF04851.22	39	37	48	40	43	42	43	45	42	41	39	38
PF00285.27	2	4	2	2	2	2	2	2	2	2	2	2
PF12732.13	9	7	7	8	8	8	15	9	8	8	10	8
PF24185.2	1	1	1	1	1	1	1	1	1	1	1	1
PF02371.23	4	3	4	9	4	4	4	5	9	4	4	4
PF10396.15	2	2	2	2	2	2	2	2	2	2	2	2
PF01734.28	1	2	1	1	1	3	4	1	3	1	1	1
PF13650.12	3	3	3	3	3	3	3	3	2	3	3	3
PF02652.21	4	3	4	4	4	4	4	4	3	4	4	4
PF02796.22	11	22	25	23	17	16	12	17	15	29	20	31
PF07669.18	3	5	5	8	6	10	7	2	6	6	4	3
PF16269.11	1	1	1	1	1	1	1	1	1	1	1	1
PF05127.22	3	5	4	4	3	1	3	4	3	6	3	3
PF00929.32	3	3	3	3	3	3	3	3	3	3	3	3
PF00254.35	4	3	4	4	4	4	4	4	4	4	4	4
PF10814.14	2	1	1	4	2	2	2	2	3	2	4	4
PF01765.25	1	1	1	1	1	1	2	1	1	1	1	1
PF00453.24	1	2	1	1	1	1	1	1	1	1	1	1
PF12900.14	2	2	1	2	2	2	2	2	2	2	2	2
PF13207.13	21	22	20	23	22	24	30	22	18	20	23	21
PF00679.31	3	3	3	3	3	3	3	3	3	3	4	3
PF00535.33	10	13	11	12	13	14	12	12	12	11	10	12
PF02683.23	2	4	2	1	2	2	3	2	2	2	2	2
PF18291.7	1	1	1	1	1	1	1	1	1	1	1	1
PF00484.25	1	1	1	1	1	1	1	1	1	1	1	1
PF13238.13	70	85	77	78	76	81	77	73	71	70	77	80
PF04127.23	7	9	7	7	8	7	7	12	7	8	8	8
PF17886.8	1	1	1	1	2	1	1	1	1	2	1	2
PF01933.24	2	2	2	2	2	2	2	2	2	2	2	2
PF17939.7	1	4	2	1	1	1	2	1	1	1	1	1
PF14012.12	3	2	3	3	3	5	3	1	2	3	1	3
PF12681.14	3	4	3	3	3	3	3	4	1	3	3	4
PF00902.24	3	1	3	3	3	1	3	3	1	1	3	3
PF01209.25	5	10	6	5	4	5	5	5	5	5	6	5
PF04014.24	6	3	6	6	6	6	6	6	6	6	6	6
PF02127.21	2	1	2	3	3	3	3	3	3	3	3	3
PF01964.25	1	1	1	1	1	1	1	1	1	1	1	1
PF01820.28	3	2	3	3	3	3	3	3	3	3	3	3
PF13880.13	2	1	2	2	2	1	2	2	2	2	2	2
PF18073.8	3	9	3	3	3	6	6	5	3	3	3	3
PF21196.4	1	1	1	1	1	1	1	2	1	1	1	1
PF07755.18	2	2	2	4	2	3	2	4	2	3	3	3
PF02882.26	2	2	2	2	2	2	2	2	2	4	2	2
PF17668.8	2	2	1	1	2	2	2	1	2	2	2	2
PF08899.17	1	1	1	1	1	1	1	1	1	1	1	1
PF00209.25	2	2	2	2	2	2	2	2	2	2	2	2
PF18383.7	2	2	2	2	2	2	2	2	2	2	2	2
PF04388.18	1	1	1	1	1	1	1	2	1	2	1	1
PF07724.21	9	10	9	10	10	9	10	9	9	9	9	7
PF04408.30	2	2	2	2	2	2	2	2	2	2	2	2
PF07786.19	9	8	10	8	12	10	7	10	6	10	10	8
PF16242.12	2	2	1	2	2	2	2	2	2	2	2	2
PF06474.19	2	2	2	2	2	2	2	2	4	2	2	2
PF14437.13	3	2	3	3	2	1	3	4	2	3	2	3
PF04525.19	1	1	1	1	1	1	1	1	1	1	1	1
PF01127.28	2	2	2	2	4	4	2	4	5	4	5	4
PF04607.24	3	2	3	3	3	3	3	3	3	2	3	3
PF13187.12	5	5	5	5	5	5	5	5	5	5	5	6
PF19295.6	3	3	3	3	3	3	3	3	3	3	3	3
PF24390.2	2	2	2	2	2	1	2	2	2	1	3	2
PF11238.14	1	3	1	1	1	1	1	1	1	1	1	1
PF22327.3	2	2	2	2	2	2	2	2	1	2	2	2
PF01408.29	9	8	10	8	10	4	8	6	7	10	14	10
PF13468.13	1	3	1	1	1	1	1	1	1	1	1	1
PF00570.29	3	6	3	3	3	3	3	3	3	3	3	3
PF05724.18	1	2	1	1	1	2	1	2	1	2	2	1
PF23186.2	4	4	4	4	4	5	5	4	6	4	4	4
PF04412.19	1	1	1	1	1	1	1	1	1	1	1	1
PF19461.5	1	1	1	1	1	1	1	1	1	1	1	1
PF17191.11	1	1	1	1	1	1	1	1	1	1	1	1
PF23933.2	1	8	5	3	3	5	10	3	5	7	3	3
PF14749.12	7	7	5	6	5	4	6	3	3	7	5	3
PF21982.3	7	4	4	4	4	4	4	7	7	4	4	4
PF18912.7	3	5	3	3	3	3	3	3	3	3	3	3
PF02357.25	1	1	1	1	1	1	2	1	1	1	1	2
PF01189.24	1	1	2	1	2	1	2	1	1	2	2	1
PF05899.19	2	2	2	2	1	2	2	2	2	1	1	2
PF00408.27	5	5	5	5	5	5	7	6	6	5	5	5
PF23549.2	3	3	3	3	3	3	3	3	3	3	3	3
PF10993.14	3	3	3	3	3	3	3	3	3	3	3	3
PF04131.21	7	6	7	7	7	7	7	7	7	7	7	7
PF13242.13	14	15	15	14	14	12	16	15	14	16	15	15
PF25084.2	9	9	11	7	9	11	12	9	11	9	9	11
PF06810.18	3	3	3	5	3	3	3	4	5	4	3	3
PF13667.12	1	1	1	1	1	1	1	1	1	1	1	1
PF13523.13	8	24	10	8	14	14	12	22	14	13	10	15
PF02525.23	2	5	2	2	3	2	2	3	2	2	2	1
PF05193.27	2	2	2	2	2	2	2	2	1	2	2	2
PF18838.7	4	2	2	7	11	7	5	6	7	13	9	15
PF00189.26	2	2	2	2	2	2	2	2	2	2	2	2
PF09179.17	5	6	3	8	6	5	10	5	3	3	7	6
PF02806.25	1	1	1	1	1	1	1	1	1	1	1	1
PF16897.11	5	5	5	3	5	5	5	5	5	5	5	5
PF01638.24	5	6	6	4	4	5	5	5	3	6	6	4
PF03806.20	6	4	5	4	3	2	1	5	3	4	4	5
PF13410.12	2	2	2	5	2	2	2	2	2	1	1	2
PF00326.28	17	16	15	16	13	13	17	15	13	14	15	15
PF03193.23	79	85	83	79	85	77	77	83	76	83	79	87
PF08148.18	1	1	1	1	1	1	1	1	1	1	1	1
PF14698.12	1	1	1	1	1	1	1	1	1	1	1	1
PF24046.2	2	2	2	2	2	2	2	2	2	2	2	2
PF00158.33	16	21	19	17	17	19	20	20	19	20	21	16
PF07179.18	1	1	1	1	1	1	1	1	1	1	1	1
PF00213.24	2	2	2	2	2	2	2	2	2	2	2	2
PF04392.19	1	1	1	1	1	1	1	1	1	1	1	1
PF12804.14	11	10	11	9	9	10	13	9	9	10	9	9
PF20271.4	3	2	7	2	5	4	4	5	2	4	5	4
PF26472.1	1	1	3	4	1	1	3	1	3	3	1	2
PF01131.26	1	1	1	1	1	1	1	1	1	1	1	1
PF24409.2	2	2	2	5	4	2	5	2	3	3	7	3
PF13191.13	134	150	147	154	145	138	157	148	139	158	143	162
PF12698.14	10	13	8	9	8	7	6	11	9	9	10	8
PF21018.3	1	1	1	1	1	1	1	1	1	1	1	1
PF01556.24	2	3	3	3	3	2	3	3	2	3	3	3
PF05673.20	13	12	14	13	12	12	11	17	13	14	12	9
PF00919.27	1	1	1	1	1	1	1	1	1	1	1	1
PF04954.19	5	2	3	2	4	4	2	4	4	4	2	2
PF13472.13	3	5	3	4	3	5	10	3	3	5	5	5
PF16952.11	1	1	1	1	1	1	7	1	1	1	1	1
PF01443.25	19	20	26	24	18	17	26	23	20	18	23	17
PF02080.27	8	10	9	9	8	9	9	8	11	9	8	7
PF00275.26	2	2	2	2	2	2	2	2	2	2	2	2
PF16983.12	8	5	8	4	4	4	4	8	4	4	4	4
PF02361.22	2	2	2	2	2	2	2	2	2	2	2	2
PF16509.12	7	1	4	1	3	3	4	3	5	2	6	2
PF14029.12	2	2	3	2	2	2	2	3	2	3	2	2
PF02786.23	16	16	16	17	16	16	17	16	15	16	16	16
PF08378.18	1	1	2	2	1	1	1	1	1	1	1	1
PF01474.23	1	1	1	1	1	1	1	1	1	2	1	1
PF26346.1	2	2	2	2	2	2	2	2	2	2	2	2
PF01330.28	2	2	2	2	2	2	2	2	2	2	2	2
PF00162.25	1	1	1	1	1	1	1	1	1	1	1	1
PF12897.14	2	1	2	2	3	3	3	2	3	2	3	3
PF08659.17	18	24	17	24	17	20	25	18	19	21	17	21
PF16870.11	1	1	1	1	1	1	1	1	1	1	1	1
PF10948.14	1	1	4	7	7	4	4	4	1	7	7	7
PF01899.22	4	2	4	4	4	5	4	4	1	4	4	4
PF06628.18	5	6	5	5	5	5	5	5	4	4	5	5
PF05316.18	2	2	2	2	2	2	2	2	2	2	2	2
PF13671.13	83	96	85	92	89	93	89	90	87	90	87	96
PF04560.26	1	1	1	1	1	1	1	1	1	1	1	1
PF12029.14	1	1	1	1	1	1	1	1	1	1	1	1
PF02899.24	5	5	7	8	5	5	6	6	6	8	5	5
PF02673.25	1	1	1	1	1	1	1	1	1	1	1	2
PF21948.2	3	3	3	3	3	3	3	3	3	3	3	3
PF10410.15	4	3	4	4	4	4	4	4	4	4	4	5
PF10698.16	1	1	2	1	3	3	1	3	1	3	3	3
PF00724.27	3	2	2	2	2	2	2	3	2	3	2	2
PF05148.22	1	2	3	1	1	1	1	2	1	1	1	1
PF08402.17	4	8	5	5	4	5	5	5	3	3	7	5
PF02954.26	2	19	8	5	2	4	9	7	7	16	10	9
PF00474.24	6	6	5	5	6	6	5	6	6	6	6	5
PF00330.26	2	2	2	2	2	2	2	2	3	3	2	2
PF01193.30	1	1	1	1	1	1	1	1	1	1	1	1
PF16177.12	4	3	4	4	5	4	3	4	4	4	4	5
PF04790.19	1	2	1	1	1	1	1	1	1	1	1	1
PF00899.28	16	14	12	16	11	11	16	12	10	14	12	11
PF02985.29	5	3	5	5	5	7	5	5	5	8	5	5
PF20237.4	2	1	3	2	2	1	2	1	2	4	2	2
PF00361.26	10	6	10	9	9	8	11	11	9	10	9	9
PF00587.31	5	5	5	5	5	5	6	5	5	5	5	5
PF04066.19	4	4	4	4	4	4	4	4	4	4	4	4
PF08714.18	2	2	2	2	2	2	2	2	2	2	2	2
PF02591.21	4	3	4	4	4	4	4	4	4	4	4	4
PF01810.25	3	4	3	3	3	3	3	4	4	3	3	3
PF04203.19	3	2	2	2	1	1	2	2	1	1	3	1
PF02872.24	2	1	1	2	2	2	2	2	1	1	2	1
PF00923.26	1	1	1	1	1	1	1	1	1	1	1	1
PF00392.28	27	25	35	30	19	12	18	29	27	27	28	26
PF23357.2	1	1	1	1	1	1	1	1	1	1	1	1
PF24033.2	5	8	7	9	5	2	6	5	6	5	3	6
PF05402.19	3	6	6	3	6	3	3	5	11	6	6	8
PF00673.27	1	1	1	1	1	1	1	1	1	1	1	1
PF13509.13	4	4	4	4	4	4	4	4	4	4	4	4
PF22082.3	2	2	2	2	2	2	2	2	2	2	2	2
PF19776.6	3	5	4	3	3	3	3	3	4	1	3	3
PF07714.24	4	4	4	3	4	4	4	4	3	4	4	4
PF01591.25	1	1	1	1	1	1	1	1	1	1	1	1
PF11228.14	1	1	1	1	1	1	1	1	1	1	1	1
PF07382.17	1	2	1	3	2	3	2	3	2	2	2	2
PF01872.23	3	3	3	3	3	3	3	3	3	3	3	3
PF06827.21	5	4	5	5	5	5	6	5	4	5	4	5
PF15345.12	1	2	1	2	1	2	1	3	2	3	3	1
PF21096.3	1	1	1	1	1	1	1	1	1	1	1	1
PF17297.8	1	1	1	1	1	1	1	1	1	1	1	1
PF09550.17	6	2	3	3	2	2	3	3	3	4	3	4
PF19942.5	4	4	2	7	4	5	9	4	7	4	7	7
PF02790.21	1	1	1	1	1	1	1	1	1	1	1	1
PF12002.14	1	1	1	1	1	1	1	1	1	1	1	1
PF07889.18	7	7	7	7	3	2	6	7	7	7	7	7
PF12146.16	26	23	24	24	23	23	23	26	24	23	26	21
PF17900.7	3	3	3	3	3	3	3	3	3	3	3	3
PF01148.26	1	3	1	1	1	1	1	1	2	1	1	1
PF25399.2	1	1	3	2	1	1	1	1	2	2	1	1
PF00591.28	2	2	2	2	2	2	2	2	2	2	2	2
PF11870.14	1	1	1	1	1	1	1	1	1	1	1	1
PF01035.27	4	3	3	5	4	5	5	4	4	5	5	8
PF03203.20	4	5	4	4	4	4	6	5	5	5	4	4
PF13177.13	4	4	4	4	4	4	4	4	4	4	4	3
PF06745.20	11	20	15	13	29	12	15	14	15	28	18	29
PF16575.12	8	6	9	8	8	8	9	10	8	9	8	8
PF01790.24	1	1	1	1	1	1	1	1	1	1	1	1
PF05495.18	5	3	5	5	5	5	5	5	4	5	6	5
PF01316.28	1	1	1	1	1	1	1	1	1	1	1	1
PF00148.25	1	1	2	2	2	2	2	2	2	2	1	2
PF17773.8	1	1	1	1	1	1	1	1	1	1	1	1
PF14907.13	1	1	1	1	1	1	1	3	1	1	1	1
PF14376.12	3	4	3	3	3	3	3	3	3	3	3	3
PF01066.27	4	3	4	4	4	4	4	4	4	4	4	4
PF19361.5	1	1	1	1	1	1	1	1	1	1	1	1
PF13489.13	14	18	17	17	15	15	17	18	15	14	17	17
PF00117.35	10	10	9	9	9	10	8	10	10	9	9	10
PF11314.14	1	1	1	1	1	1	1	1	1	1	1	1
PF02347.23	6	5	6	6	6	6	6	6	6	6	6	6
PF13400.12	5	8	8	7	4	5	5	12	5	8	6	5
PF22629.3	4	4	4	3	3	4	5	4	4	5	3	4
PF02628.21	2	2	2	2	2	2	2	2	2	2	2	2
PF07831.20	7	8	7	10	10	9	10	7	9	10	12	10
PF03320.19	1	1	1	1	1	1	1	1	2	1	1	1
PF02909.23	1	1	1	1	1	1	1	2	1	1	1	1
PF00004.36	64	76	68	75	71	71	73	71	65	76	73	75
PF02152.24	1	1	1	1	1	1	2	1	1	1	1	1
PF14150.12	2	4	2	6	2	2	5	2	3	2	2	2
PF00203.27	1	1	1	1	1	1	1	1	1	1	1	1
PF13513.13	3	6	3	3	3	3	3	3	3	3	3	3
PF23562.3	4	6	6	6	7	4	9	4	4	5	4	4
PF00347.29	2	2	2	2	2	2	2	2	2	2	2	2
PF02515.23	2	4	2	2	2	1	3	1	1	2	2	1
PF20171.4	1	2	1	1	1	1	1	1	1	1	1	2
PF01121.27	4	5	6	5	4	4	5	8	5	3	4	4
PF13181.13	5	4	5	5	5	5	5	5	7	1	5	1
PF00035.33	1	1	1	1	1	1	1	1	1	1	1	1
PF06831.20	4	4	4	4	4	4	6	4	4	4	4	4
PF10739.16	1	1	1	1	1	1	1	1	1	1	1	1
PF02183.24	2	6	3	5	2	1	2	3	1	3	3	3
PF14712.12	3	3	3	3	3	3	3	3	3	3	3	3
PF01628.28	1	1	1	1	1	1	1	1	1	1	1	1
PF01402.28	9	6	10	8	8	8	8	8	8	11	9	8
PF00378.26	9	11	10	9	9	8	11	9	8	9	9	10
PF13462.13	4	6	4	3	2	3	3	5	3	2	2	2
PF01152.28	1	1	1	1	1	1	1	1	1	1	1	1
PF23291.2	1	1	1	1	1	1	1	1	1	1	1	1
PF18270.6	1	1	1	1	1	1	1	1	1	1	1	1
PF01433.27	3	3	3	3	3	3	3	3	3	3	3	3
PF00121.25	1	1	1	1	1	1	1	1	1	1	1	1
PF00265.25	1	1	1	1	1	1	1	1	1	1	1	1
PF05138.19	2	2	2	2	2	2	2	2	2	2	2	2
PF02577.20	1	1	1	1	1	1	1	1	1	1	1	1
PF24038.2	2	3	3	4	2	2	3	2	2	2	1	2
PF17136.11	2	2	2	2	2	2	2	2	2	2	2	2
PF20791.4	4	3	4	4	4	4	4	4	4	3	4	4
PF06056.19	4	19	11	23	12	9	7	4	8	11	13	10
PF14019.12	1	1	1	4	1	4	1	1	4	4	4	4
PF14493.13	9	13	5	3	2	2	1	4	5	6	6	3
PF04107.19	1	1	1	1	1	1	1	1	1	1	1	1
PF11969.14	3	5	4	3	3	3	3	3	3	3	3	3
PF01464.26	1	2	2	3	1	1	1	1	1	1	1	1
PF00909.27	1	1	1	1	1	1	1	1	2	1	1	1
PF00152.26	5	5	5	5	5	5	5	5	5	5	5	5
PF13380.13	16	16	15	14	15	15	14	16	13	12	17	16
PF01546.34	9	13	7	7	9	8	9	10	6	8	9	9
PF00296.27	5	9	5	4	4	4	4	4	4	6	4	4
PF03632.22	1	1	1	1	1	1	1	1	1	1	1	1
PF09142.18	1	6	1	1	1	1	1	1	1	1	1	1
PF02464.24	1	1	1	1	1	1	1	1	1	1	1	1
PF10263.16	2	2	2	2	2	2	2	2	2	2	2	1
PF01070.25	18	16	18	19	19	18	19	18	19	19	19	19
PF09423.16	4	3	4	1	2	2	2	3	3	3	3	3
PF03382.21	1	1	1	1	1	1	1	1	1	1	1	1
PF02601.21	3	2	2	3	5	5	9	2	4	2	2	6
PF21175.3	2	2	2	2	2	2	2	2	2	2	2	2
PF00515.35	7	5	7	8	10	8	8	7	7	6	7	1
PF07618.17	1	1	1	1	1	1	1	1	1	1	1	1
PF11181.14	1	3	1	3	3	3	3	1	1	3	3	3
PF20408.5	5	7	3	3	3	4	3	5	3	7	3	3
PF01351.26	1	1	1	1	2	1	1	1	1	1	1	2
PF14661.12	1	2	1	1	1	1	1	1	1	1	1	1
PF09848.16	10	12	13	12	10	10	10	15	11	15	12	10
PF25281.1	1	1	1	1	1	1	1	1	1	1	1	1
PF21922.2	4	4	5	4	5	5	5	5	5	5	5	5
PF07368.17	5	4	3	5	3	3	7	3	3	5	3	3
PF07224.18	2	2	2	2	2	1	2	2	2	2	2	2
PF01632.25	1	1	1	1	1	1	1	1	1	1	1	1
PF05893.20	3	4	2	2	2	2	4	2	4	4	2	2
PF10150.15	1	1	1	1	1	1	1	1	1	1	1	1
PF10294.16	3	3	4	4	3	4	3	4	3	2	3	3
PF00464.26	1	2	1	1	1	1	1	1	1	1	1	1
PF12911.13	6	9	9	7	7	5	5	9	8	7	10	12
PF02632.20	1	1	1	1	1	1	1	1	1	1	1	1
PF02550.22	1	1	1	1	1	1	1	1	1	1	1	2
PF02776.24	14	13	14	14	14	14	14	15	14	14	14	14
PF07505.18	2	3	2	2	2	2	2	2	2	2	2	3
PF05618.18	1	1	1	1	1	1	1	1	1	1	1	1
PF10431.16	3	3	3	3	3	3	3	3	3	3	3	2
PF00889.25	1	2	1	2	1	1	1	1	1	1	1	2
PF17760.7	1	1	1	1	1	1	1	1	1	1	1	1
PF13911.13	2	1	2	1	1	1	1	2	1	1	1	1
PF04306.19	3	3	3	3	3	3	3	3	3	3	3	3
PF19109.6	1	1	1	1	1	1	1	1	1	1	1	1
PF08423.18	2	3	2	2	2	2	2	3	2	3	2	3
PF02913.25	1	1	2	1	1	1	1	1	1	1	1	1
PF24348.2	3	2	3	3	3	3	3	3	3	3	3	3
PF01745.23	3	4	3	3	3	3	3	3	3	3	3	3
PF01663.28	1	1	1	1	1	1	1	1	1	1	1	1
PF04138.21	1	1	1	1	1	2	1	1	1	1	1	1
PF03419.19	4	1	3	4	3	1	2	3	3	3	4	3
PF08704.17	4	5	4	4	4	4	4	4	3	3	4	4
PF11774.15	1	1	1	1	1	1	1	2	2	1	1	1
PF16198.11	4	2	4	4	2	2	4	4	4	2	4	4
PF02800.26	2	3	2	2	3	3	2	3	3	3	3	3
PF01694.29	5	4	5	5	5	5	4	5	5	5	5	5
PF13692.13	26	25	29	25	24	22	24	25	29	28	28	33
PF12973.14	1	1	1	1	1	1	1	1	1	1	1	2
PF07848.19	7	8	4	6	5	4	6	3	5	5	8	5
PF00070.34	72	65	65	61	61	56	58	68	68	64	69	66
PF07091.17	1	1	1	1	1	1	2	1	1	1	1	2
PF00800.24	1	1	1	1	1	1	2	1	1	1	1	1
PF17778.8	6	7	6	4	4	3	4	6	4	3	4	3
PF05368.20	16	15	14	19	15	15	18	17	15	16	14	18
PF02581.24	5	6	5	5	5	5	5	5	7	5	5	5
PF07536.21	1	1	1	1	1	2	1	2	1	1	1	1
PF25683.2	8	14	10	7	7	7	9	7	8	7	7	10
PF05649.19	1	1	1	1	1	1	2	1	1	1	1	1
PF00694.26	2	2	2	2	2	2	2	2	2	2	2	2
PF08903.18	1	1	1	1	1	1	1	1	1	1	1	1
PF20447.3	3	2	1	1	1	1	1	1	1	1	1	1
PF00975.27	4	5	4	5	5	5	4	5	4	4	5	5
PF00831.29	1	1	1	1	1	1	1	1	1	1	1	1
PF00581.26	8	16	11	9	12	12	13	8	12	13	9	12
PF04286.18	1	1	3	1	1	1	1	3	1	1	1	1
PF13417.13	1	3	4	3	2	2	1	2	1	4	2	2
PF09852.16	1	1	1	1	1	1	1	1	1	1	1	1
PF13167.12	1	1	1	1	1	1	1	1	1	1	1	1
PF13304.13	106	134	119	123	107	110	110	118	107	105	116	120
PF00550.32	2	2	2	2	2	2	2	2	2	2	2	2
PF02780.26	9	9	9	9	9	10	10	9	9	12	9	9
PF05173.20	1	1	1	1	1	1	1	1	1	1	1	1
PF04536.21	1	1	1	1	1	1	1	1	1	1	1	1
PF09883.16	3	3	3	3	3	3	3	3	3	3	3	3
PF04310.19	5	6	8	7	5	5	7	5	5	5	5	9
PF01138.28	3	3	3	3	3	3	3	3	3	3	3	3
PF02056.23	2	2	2	2	2	2	4	2	2	2	2	2
PF23733.3	2	2	2	5	2	2	2	2	2	2	2	2
PF14503.12	2	2	3	1	2	2	2	2	2	2	2	2
PF13335.13	1	1	1	1	1	1	1	1	1	1	1	1
PF13479.13	27	35	36	31	32	35	35	38	34	34	33	33
PF00025.28	6	5	6	6	6	6	6	8	6	6	6	6
PF25247.2	5	3	5	5	5	5	6	5	5	5	5	5
PF01025.25	1	1	1	1	1	1	1	1	1	1	1	1
PF14397.12	4	5	4	5	4	4	5	4	4	4	4	1
PF04341.18	1	5	3	3	3	4	3	1	3	3	3	3
PF03255.20	4	4	4	4	4	4	4	4	4	4	4	4
PF13085.12	1	1	1	1	1	1	1	1	1	1	1	1
PF14534.13	1	5	2	4	1	3	1	4	2	1	1	1
PF02224.25	11	12	12	12	12	13	13	10	11	11	13	14
PF14815.13	5	6	5	5	5	6	8	6	3	6	6	5
PF13503.12	1	1	1	1	2	1	1	1	1	1	1	1
PF19187.7	9	10	10	13	6	6	13	10	9	8	10	10
PF16901.11	2	2	2	2	2	2	2	2	5	2	2	2
PF08015.17	2	2	2	4	2	2	2	2	2	2	4	2
PF19881.5	1	2	1	1	1	1	2	2	1	1	2	1
PF13397.13	1	1	1	1	1	1	1	1	1	1	1	1
PF00107.33	19	26	24	28	17	18	22	17	19	23	16	23
PF24230.2	2	2	2	2	2	2	2	2	2	2	2	3
PF06821.20	3	7	3	4	4	3	4	4	3	5	6	4
PF19497.4	1	1	1	1	1	1	1	1	1	1	1	1
PF13534.12	5	4	5	5	5	5	5	5	5	5	5	7
PF00224.28	4	4	4	4	4	4	4	4	4	4	4	4
PF07883.18	4	6	4	4	4	4	5	4	4	4	4	4
PF18751.8	1	2	1	2	1	1	1	1	3	1	3	1
PF10335.15	2	3	3	3	3	3	3	3	3	3	3	3
PF20434.6	11	7	11	9	9	8	13	10	9	10	9	9
PF02817.23	4	3	4	5	4	4	5	4	4	4	4	4
PF08327.18	3	4	3	3	3	3	3	4	3	3	3	4
PF24684.2	4	2	4	4	4	4	4	4	4	4	4	4
PF11253.14	1	1	1	1	1	1	1	1	1	1	1	1
PF01649.24	1	1	1	1	1	1	1	1	1	1	2	1
PF07015.18	6	5	6	10	6	6	6	6	6	7	7	6
PF02142.28	6	6	6	6	6	6	6	6	6	4	6	6
PF18367.7	1	1	1	1	1	1	1	1	1	1	1	1
PF13565.13	15	39	33	55	34	29	23	14	53	29	31	33
PF03060.22	14	13	14	14	14	14	14	14	14	14	13	14
PF01255.25	2	2	2	2	2	2	2	2	2	2	2	2
PF25596.2	4	5	4	4	4	4	4	4	4	4	4	4
PF03485.22	1	1	1	1	1	1	1	1	1	1	1	1
PF19279.5	1	2	1	1	1	1	2	1	1	1	1	1
PF10647.16	2	2	2	2	2	2	2	2	2	2	2	2
PF00142.25	9	9	13	10	8	10	10	10	7	13	10	8
PF13452.12	3	4	3	3	3	3	3	3	3	4	3	3
PF00306.33	2	1	2	2	2	2	2	2	2	2	2	2
PF16994.12	3	2	3	3	3	3	4	3	3	3	3	3
PF02310.25	12	3	10	12	13	13	14	7	13	11	13	11
PF01817.27	1	1	1	1	1	1	1	1	1	1	1	1
PF09557.16	1	1	1	1	1	1	1	1	1	1	1	1
PF00056.30	4	4	4	6	5	3	7	4	6	3	5	5
PF02879.23	7	6	7	7	7	8	9	7	7	7	10	6
PF08245.19	6	6	6	5	6	6	6	6	6	6	6	6
PF09838.15	2	2	2	2	2	2	2	2	2	2	2	2
PF13483.13	5	3	5	5	6	5	5	6	4	5	6	5
PF25181.2	2	1	2	3	3	3	3	2	2	3	3	2
PF12846.14	10	14	10	7	8	10	8	14	10	12	8	8
PF00111.33	1	2	2	2	2	2	2	1	2	2	2	2
PF16881.11	1	1	1	1	1	1	1	1	1	1	1	1
PF11452.14	1	1	1	1	1	1	1	1	1	1	1	1
PF14932.12	3	4	3	3	3	3	3	3	3	3	3	3
PF03934.20	1	2	1	1	15	1	3	1	3	13	1	20
PF00310.27	4	4	4	4	4	4	4	4	4	4	4	4
PF16013.11	5	2	5	4	5	8	3	8	2	6	6	2
PF00817.26	1	1	1	1	2	2	2	1	1	1	1	1
PF13370.12	2	5	4	3	3	5	3	2	7	2	4	5
PF11483.14	2	2	2	2	2	2	2	2	2	2	2	2
PF03965.23	2	5	3	5	2	1	2	2	2	4	2	3
PF02653.22	6	5	6	10	6	6	5	6	7	7	6	6
PF21695.4	2	5	2	2	2	2	2	2	2	1	2	2
PF03372.30	5	4	5	5	5	6	5	7	6	6	5	5
PF20308.5	4	2	4	2	4	4	4	4	4	2	2	4
PF26312.1	1	1	1	1	1	1	1	1	1	1	1	1
PF02934.21	1	1	1	1	1	1	1	1	1	1	1	1
PF01903.23	5	2	5	3	5	6	5	5	5	5	5	6
PF02540.24	4	4	4	4	4	4	4	4	4	4	4	4
PF20618.4	2	2	2	3	3	2	3	2	1	2	2	3
PF00735.25	4	7	8	4	11	6	7	6	6	10	5	14
PF05077.18	2	2	2	2	2	2	2	2	2	2	2	2
PF00485.25	9	21	16	15	14	18	16	12	16	16	16	16
PF03883.21	1	1	1	1	1	1	1	1	1	1	1	1
PF17805.8	3	1	3	3	3	3	5	3	3	1	3	3
PF25583.2	4	5	4	4	4	4	4	6	6	4	4	5
PF05639.17	1	1	1	1	1	1	1	1	1	1	1	1
PF10370.15	5	2	4	5	2	4	3	4	2	5	2	2
PF00766.26	1	3	1	1	1	1	1	1	1	1	1	1
PF00091.32	1	1	1	1	1	1	1	1	1	1	1	1
PF02996.23	2	3	2	4	2	2	2	2	5	2	2	2
PF02852.29	11	6	11	11	7	9	7	10	8	8	11	8
PF00290.27	3	4	3	3	3	3	3	4	3	4	4	3
PF25199.2	59	70	76	79	85	65	70	72	64	79	70	92
PF00454.34	2	2	2	1	1	1	1	2	1	3	1	1
PF06838.18	3	4	3	3	4	3	5	3	3	3	4	4
PF13407.13	7	6	7	6	5	5	5	8	6	5	5	4
PF22555.2	1	1	1	1	1	1	1	1	1	1	1	1
PF11932.14	1	2	3	1	1	1	1	1	1	1	1	1
PF22608.3	1	1	1	1	1	1	1	1	1	1	1	1
PF01571.27	3	4	3	3	3	3	3	3	3	3	3	3
PF12850.13	5	6	5	5	5	5	5	5	5	5	5	5
PF05557.19	1	1	1	1	1	1	1	1	1	1	1	1
PF00684.26	9	6	9	9	6	6	6	9	6	6	6	6
PF08955.16	1	1	1	1	1	1	1	1	1	1	1	1
PF04101.23	2	2	2	2	2	2	2	2	2	2	2	2
PF02770.25	15	13	13	12	12	11	13	13	10	13	12	11
PF00821.24	1	1	1	1	1	1	1	1	1	1	1	1
PF17844.7	1	1	2	1	1	1	3	1	1	1	2	1
PF01128.26	3	5	3	3	4	3	2	3	4	3	4	4
PF00903.32	11	22	12	7	10	9	12	14	10	13	11	11
PF03358.21	7	6	5	3	4	7	3	6	4	4	4	2
PF11239.14	10	10	14	18	12	12	15	17	11	12	17	16
PF01883.25	10	4	10	8	9	9	9	14	6	8	9	8
PF01409.26	4	3	3	3	3	4	4	4	4	4	4	4
PF01965.31	4	7	4	5	6	5	5	5	4	4	5	4
PF00571.34	26	27	22	25	31	24	26	26	25	28	27	29
PF16192.11	2	2	2	2	2	2	2	2	2	4	2	2
PF02608.21	2	1	2	2	2	2	2	2	2	2	2	2
PF07811.18	3	2	4	3	2	3	3	9	3	4	3	3
PF21010.3	1	1	1	1	1	1	1	1	1	1	1	1
PF26059.1	1	1	1	1	1	1	1	3	1	1	1	1
PF13356.13	1	1	1	1	1	1	1	1	1	1	1	1
PF04389.23	6	8	6	6	6	6	6	6	7	4	6	6
PF00883.27	1	1	1	1	1	1	1	1	1	1	1	1
PF13637.13	3	6	3	3	3	3	3	3	2	3	3	3
PF03807.24	56	62	54	58	52	56	54	55	50	59	53	61
PF16360.11	2	2	2	2	2	2	2	2	2	2	2	2
PF01327.27	2	2	2	2	2	2	2	2	2	1	2	1
PF02245.22	1	3	1	1	1	1	2	1	1	1	1	1
PF03413.26	3	2	7	3	3	3	3	3	7	4	3	4
PF06280.19	1	1	2	2	4	2	2	2	3	2	3	4
PF13524.13	14	13	21	14	14	19	14	17	14	16	18	20
PF16473.12	2	2	2	2	2	2	2	2	2	2	2	2
PF26482.1	1	1	2	1	2	2	2	1	2	2	2	2
PF03444.22	1	3	3	3	1	3	3	1	1	1	1	3
PF00128.32	14	12	13	13	13	13	13	13	13	12	13	13
PF02132.22	1	1	1	1	1	1	1	1	1	1	1	1
PF00327.26	1	1	1	1	1	1	1	1	1	1	1	1
PF03725.21	4	4	4	4	4	4	6	4	4	4	4	4
PF13555.13	75	87	84	89	72	78	80	86	78	79	78	80
PF13411.13	14	23	19	13	9	13	12	13	13	15	9	12
PF02557.23	2	1	2	1	1	2	1	2	2	1	1	2
PF05362.20	3	4	3	3	3	3	3	3	3	2	3	3
PF01245.27	1	1	1	1	1	1	1	1	1	1	1	1
PF24894.2	2	2	2	2	2	2	3	2	2	2	2	2
PF11356.15	1	1	1	1	1	1	1	1	1	1	1	1
PF05787.20	1	1	1	1	1	1	2	1	1	1	1	1
PF02163.29	2	4	3	2	3	3	3	4	3	3	3	3
PF13442.12	4	2	2	2	2	2	2	2	2	2	2	2
PF13586.13	4	10	4	8	9	5	7	8	10	12	7	5
PF12805.14	3	2	3	2	2	2	2	2	2	2	3	2
PF26317.1	2	2	2	2	2	2	2	2	2	2	2	2
PF17831.6	1	1	1	1	1	1	1	1	1	1	1	1
PF01807.26	1	1	1	1	1	1	1	1	1	1	1	1
PF04756.20	2	3	2	2	2	2	2	2	2	3	2	2
PF01132.27	1	1	1	1	1	1	1	1	1	2	1	1
PF03811.18	1	1	1	1	1	1	1	1	1	1	1	1
PF13192.13	6	9	3	4	4	7	7	5	4	4	3	4
PF22468.3	2	2	2	2	2	2	2	2	2	2	2	2
PF01557.24	4	3	4	5	5	4	4	4	4	6	4	5
PF13473.13	1	1	1	1	1	1	1	1	1	1	1	1
PF12836.14	7	7	7	7	7	7	7	7	7	7	8	7
PF02475.24	6	2	6	8	5	6	5	5	4	7	5	5
PF04561.20	1	2	1	1	1	1	1	1	2	1	1	1
PF23236.2	2	3	2	3	3	3	6	2	2	3	2	3
PF01163.29	3	5	3	2	3	3	3	3	2	3	3	3
PF19799.6	6	3	6	3	3	3	6	6	6	3	3	6
PF01300.25	1	1	1	1	1	1	1	1	1	1	1	1
PF01588.27	1	1	1	1	1	1	1	1	1	1	1	1
PF00276.26	1	1	1	1	1	1	1	1	1	1	1	1
PF17757.7	3	3	3	3	3	3	3	3	3	3	3	3
PF12867.13	7	5	2	7	5	11	7	9	6	13	8	9
PF13360.14	3	7	3	4	3	3	3	3	3	3	3	3
PF17147.10	5	3	4	4	4	4	5	4	5	4	4	4
PF01725.22	1	1	1	1	1	1	1	1	1	1	1	1
PF23493.2	2	7	2	4	2	2	4	8	2	3	2	2
PF01869.27	3	3	3	3	3	2	4	3	3	2	3	3
PF24986.2	1	2	1	1	1	1	1	1	1	1	1	1
PF13641.13	10	12	9	9	10	8	7	10	11	10	11	14
PF09547.17	3	2	3	3	3	3	3	3	4	3	3	4
PF22891.3	2	2	2	2	2	2	2	2	2	2	2	2
PF07516.19	1	1	1	1	1	1	1	1	1	1	1	1
PF02787.26	2	2	2	2	2	2	2	2	2	2	2	4
PF01475.26	2	2	2	2	2	2	3	2	2	2	2	2
PF00163.25	1	1	1	1	1	1	1	1	1	1	1	1
PF05036.19	3	7	3	6	1	1	3	3	3	3	3	3
PF09297.17	1	1	2	1	2	1	1	1	1	1	1	1
PF24458.2	8	11	8	9	6	8	8	10	8	8	11	8
PF00389.37	2	2	2	2	2	2	2	2	2	2	2	2
PF01756.25	2	2	2	2	2	2	2	2	2	2	2	2
PF01612.27	1	1	1	1	1	1	1	1	1	1	1	1
PF00588.25	5	5	6	7	5	6	5	5	5	5	5	5
PF01081.26	3	3	3	3	1	3	3	3	3	1	1	1
PF13672.12	2	2	2	2	2	2	2	2	2	2	2	2
PF00300.28	8	9	8	7	7	8	8	8	7	8	7	8
PF02674.23	1	1	1	1	1	1	1	1	1	1	4	2
PF10555.15	2	2	2	2	2	1	2	2	2	2	2	2
PF00725.28	9	5	8	9	9	5	9	5	6	9	8	9
PF04760.22	3	2	3	3	3	2	2	2	3	3	3	3
PF00132.31	26	28	29	29	27	28	31	26	31	29	25	29
PF02811.26	3	2	2	6	3	3	5	3	4	3	3	3
PF00475.25	1	2	1	1	1	1	1	1	1	1	1	1
PF00557.30	4	4	4	4	4	4	4	4	3	3	4	4
PF09383.17	1	3	1	1	1	1	1	1	2	1	1	1
PF12391.14	1	3	1	1	1	3	3	1	1	3	1	3
PF11898.14	1	1	1	1	1	1	1	1	1	1	1	1
PF00756.27	13	10	12	10	11	11	15	13	10	13	11	12
PF13840.13	2	2	2	2	4	2	2	2	2	4	4	4
PF23441.1	4	6	4	4	4	4	5	4	4	10	4	5
PF00081.28	1	1	1	1	1	1	1	1	1	1	1	1
PF08352.18	3	6	4	4	4	4	4	4	4	4	4	4
PF26448.1	2	2	2	2	1	2	2	2	2	2	2	2
PF02592.21	5	2	5	2	2	2	5	2	2	5	5	2
PF24353.2	1	2	1	1	1	1	1	1	1	1	1	1
PF10473.15	1	1	3	3	1	1	1	1	1	1	1	1
PF10391.16	1	1	1	1	1	1	1	1	1	1	1	1
PF02873.22	2	2	2	2	2	2	2	2	2	2	2	2
PF22599.3	2	2	2	2	2	2	2	2	1	2	2	2
PF03118.22	1	1	1	1	1	1	1	1	1	1	1	1
PF19529.5	1	2	1	2	2	1	1	2	4	2	2	1
PF00924.25	1	2	1	1	1	1	1	1	1	1	1	1
PF00393.25	1	1	1	1	1	1	1	1	1	1	1	1
PF21906.3	1	1	1	1	1	1	1	1	1	1	1	1
PF12840.14	50	57	75	49	26	34	47	49	41	46	41	41
PF13428.13	8	17	6	1	8	10	6	7	7	6	6	7
PF07859.20	5	8	7	7	7	7	8	7	5	7	6	7
PF20029.6	1	3	2	1	1	1	2	1	1	1	1	1
PF10785.15	8	3	9	5	5	5	8	9	5	6	6	5
PF01791.16	3	3	3	3	3	3	3	3	3	3	3	3
PF16658.12	2	2	2	2	2	2	2	2	2	2	2	2
PF15202.11	2	2	2	2	2	2	2	2	2	2	2	2
PF13459.12	2	2	2	2	2	2	2	2	2	2	2	2
PF00561.27	30	31	31	30	28	29	30	33	27	31	32	31
PF05859.18	7	5	7	6	7	8	7	5	3	2	2	7
PF05266.20	1	2	1	1	1	1	1	1	1	1	1	1
PF00986.27	2	2	2	2	2	2	2	2	2	2	2	3
PF00842.28	1	1	1	1	1	1	1	1	1	1	1	1
PF19568.6	1	1	1	1	1	1	1	1	1	1	1	1
PF01842.32	17	19	19	17	17	20	23	17	20	20	17	20
PF03990.21	5	6	8	6	3	5	3	6	5	3	6	3
PF25213.2	38	43	50	43	29	28	33	34	34	44	40	35
PF02348.26	2	2	2	2	2	1	2	2	2	2	2	2
PF00873.26	3	5	3	4	4	5	7	3	7	5	4	4
PF14346.12	2	2	2	2	2	2	2	2	2	2	4	2
PF13627.13	1	4	1	1	2	2	1	4	2	2	2	1
PF01118.31	7	6	6	6	7	7	6	8	6	5	7	8
PF23459.2	5	5	5	5	5	5	5	5	5	5	5	5
PF22019.3	2	2	2	2	2	2	2	2	2	2	2	2
PF19734.5	2	2	2	2	2	2	2	2	2	3	2	2
PF20068.5	1	1	1	1	1	1	1	1	1	1	1	1
PF06071.20	2	2	2	2	2	2	2	2	2	2	2	2
PF05496.19	24	26	26	24	26	27	27	27	26	26	29	26
PF13377.13	5	2	6	7	3	5	3	5	5	3	8	3
PF04184.19	1	1	1	1	1	1	1	1	1	1	1	1
PF17836.8	1	4	1	4	1	1	3	1	1	1	1	1
PF20815.4	4	2	2	3	3	3	5	1	2	3	3	1
PF06945.19	3	3	3	3	3	3	3	3	3	3	3	3
PF19297.5	2	3	2	2	2	2	2	2	2	4	2	2
PF01149.30	3	3	3	3	3	3	4	3	3	3	3	3
PF13514.13	22	30	30	28	22	31	30	28	25	22	21	33
PF26435.1	2	2	2	2	2	2	2	2	2	2	2	2
PF12627.13	1	1	1	1	1	1	1	1	1	1	1	2
PF00118.30	2	2	3	2	2	2	2	2	2	2	2	2
PF03352.19	2	2	2	2	2	2	2	2	2	2	2	2
PF25160.2	3	1	3	3	3	3	3	3	3	3	3	4
PF16888.11	1	1	1	1	1	1	1	1	1	1	1	1
PF06832.19	2	2	2	3	3	3	2	2	2	2	3	2
PF05746.22	1	1	1	1	1	1	1	1	1	1	1	1
PF10003.16	3	2	3	4	3	3	3	6	3	3	3	4
PF01098.25	2	2	2	2	2	2	1	2	2	2	2	2
PF22586.2	3	2	3	3	2	3	2	3	2	3	2	3
PF13545.13	44	46	50	42	36	35	47	37	39	44	44	40
PF00317.27	2	2	2	2	2	2	2	2	2	2	2	2
PF13401.13	134	144	137	146	134	130	143	144	144	144	136	143
PF03266.22	29	41	34	42	50	39	37	36	36	50	40	53
PF07976.20	1	2	1	1	1	1	4	1	1	1	1	1
PF08139.18	1	1	1	1	1	2	1	3	1	2	2	1
PF22660.3	4	5	4	7	4	4	5	5	4	5	4	4
PF02629.26	6	7	8	7	6	6	6	7	7	7	7	9
PF02403.28	2	4	1	1	1	1	2	1	1	1	1	1
PF01235.24	4	3	4	4	3	4	5	4	5	4	4	3
PF06108.19	2	1	2	2	1	2	2	1	2	2	2	1
PF01379.26	1	1	1	1	1	1	1	1	1	1	1	1
PF04715.20	5	5	5	5	5	5	5	5	5	5	5	5
PF03547.24	5	2	5	4	5	5	5	5	6	5	5	4
PF00149.34	8	13	7	9	7	8	7	7	8	7	7	7
PF00005.34	100	111	104	108	104	98	108	109	100	106	105	113
PF02153.24	4	5	3	5	3	5	4	4	4	5	4	4
PF00348.23	3	3	3	3	3	3	3	3	3	3	3	3
PF04321.24	10	14	9	14	8	9	16	16	10	10	8	10
PF16912.12	11	17	10	11	12	7	10	11	11	11	12	10
PF26217.1	2	1	2	2	2	2	2	2	1	1	2	2
PF10459.16	6	5	6	6	5	5	5	6	5	5	6	5
PF24266.2	1	5	3	2	1	2	2	2	2	2	1	1
PF25780.2	1	2	1	2	1	1	1	1	1	1	1	1
PF22224.2	2	1	2	1	2	2	3	4	1	1	2	1
PF11377.14	1	3	1	1	1	1	2	1	3	1	1	1
PF13463.13	13	25	16	11	11	10	18	13	10	15	14	12
PF09369.16	2	3	5	2	2	2	2	2	4	2	2	2
PF12826.14	5	3	5	5	5	5	5	5	5	5	6	5
PF25034.2	1	1	1	1	1	1	2	1	1	1	1	1
PF02465.24	3	3	3	3	3	3	3	3	2	2	3	3
PF01297.23	1	1	1	4	1	1	1	1	1	1	1	1
PF10346.15	1	1	1	1	1	1	1	1	1	1	1	1
PF13744.13	2	4	3	1	3	3	2	3	3	2	5	2
PF02602.21	10	5	8	8	9	9	9	9	8	8	9	9
PF08338.17	1	1	1	1	1	1	1	1	1	1	1	1
PF06781.18	2	4	2	7	7	3	2	2	3	4	4	7
PF01434.25	1	1	1	1	1	1	2	1	1	1	1	1
PF01578.26	3	4	3	3	3	3	5	3	3	3	3	3
PF00122.26	8	9	6	8	9	5	9	6	8	11	9	12
PF17657.7	2	2	2	2	2	2	1	2	2	2	2	2
PF00266.26	18	18	18	18	18	19	20	18	19	20	18	17
PF12713.13	1	1	1	1	1	1	2	1	1	1	1	1
PF03602.22	6	7	8	10	7	6	8	5	8	8	7	7
PF12857.14	5	5	5	5	4	4	4	5	4	4	4	4
PF00204.32	2	2	2	2	2	2	2	2	2	2	2	2
PF02578.21	2	1	2	2	2	2	3	2	2	2	2	2
PF01715.24	2	2	2	1	1	1	1	2	1	1	1	1
PF01040.24	7	7	5	7	6	6	8	6	7	7	6	6
PF01184.25	1	1	1	1	1	1	2	1	1	1	1	1
PF13631.12	3	2	2	3	2	2	3	2	3	3	3	2
PF04108.18	1	1	1	1	1	1	1	1	1	1	1	1
PF01266.31	92	93	83	79	72	65	79	94	79	68	82	79
PF09537.17	2	4	3	3	6	6	3	6	5	5	6	7
PF19865.5	2	10	5	5	6	6	4	7	10	5	9	8
PF15943.12	1	4	3	1	1	5	3	4	1	3	1	1
PF22700.3	2	1	2	2	2	2	3	2	3	2	2	2
PF00828.26	1	1	1	1	1	1	1	1	1	1	1	1
PF14693.12	1	1	1	1	1	1	1	1	1	1	1	1
PF09818.16	32	47	38	37	38	39	38	40	33	42	40	40
PF01547.31	4	5	5	4	3	3	3	6	2	4	5	3
PF03633.21	1	1	1	1	1	1	1	1	1	1	1	1
PF03551.21	3	5	5	2	2	4	2	3	2	5	4	2
PF00297.29	3	3	3	3	3	3	3	3	3	3	3	3
PF01746.27	1	1	1	1	1	1	1	1	1	1	1	1
PF01071.25	8	7	8	8	7	7	8	8	7	7	7	6
PF04551.20	1	1	1	1	1	1	1	1	1	1	1	1
PF13662.13	4	5	4	4	4	4	7	4	4	4	4	5
PF09424.16	1	1	1	1	1	1	1	1	1	1	1	1
PF00578.28	7	11	8	7	7	7	8	7	7	9	7	7
PF08030.18	3	5	5	5	5	5	7	3	7	5	5	5
PF01496.25	2	2	3	3	4	2	3	3	3	2	3	4
PF12631.13	3	1	3	1	1	1	1	3	3	1	1	1
PF12775.14	15	19	20	21	23	18	18	18	20	27	19	24
PF25964.1	6	3	6	6	6	6	6	6	6	6	3	6
PF02801.29	4	4	4	4	5	4	4	4	4	4	4	4
PF00465.26	8	6	8	8	8	8	8	8	9	6	8	8
PF13693.13	5	5	2	2	1	1	1	3	1	3	1	1
PF00403.33	3	8	3	4	6	4	5	5	5	6	6	8
PF21351.3	5	3	5	5	5	5	5	6	5	5	2	5
PF02551.22	2	2	2	2	2	2	2	2	2	2	2	2
PF02777.24	2	1	2	2	2	2	2	2	2	2	2	2
PF10576.15	3	3	2	3	3	3	3	3	3	3	3	1
PF13830.12	1	1	3	2	1	1	1	2	2	1	1	1
PF17770.7	1	1	1	1	1	1	1	1	1	1	1	1
PF05088.19	2	2	2	3	2	2	2	2	2	2	2	2
PF24161.2	4	4	6	6	4	4	4	4	4	4	4	4
PF00071.29	4	4	4	4	4	4	4	4	4	4	4	4
PF10182.15	1	1	1	1	1	1	1	1	1	1	1	1
PF03976.21	7	3	7	8	7	7	7	4	5	3	6	6
PF09486.16	2	2	2	2	2	2	2	2	2	2	2	2
PF00496.28	2	4	3	3	3	3	2	3	3	4	3	3
PF17862.8	4	1	2	5	3	4	6	3	5	6	3	4
PF02863.24	1	1	1	1	1	1	1	1	1	1	1	1
PF01695.24	14	16	14	17	23	16	19	16	15	21	16	22
PF12974.13	4	4	3	3	4	5	7	4	3	5	6	5
PF12830.14	1	1	1	1	1	1	1	1	1	1	1	1
PF11662.14	6	6	6	5	4	5	6	5	5	4	4	5
PF07568.19	1	1	1	1	1	1	1	1	1	1	1	1
PF04307.20	1	1	1	1	1	1	1	2	1	1	1	1
PF00664.29	7	13	7	9	7	9	9	7	7	7	7	7
PF02894.23	1	1	2	1	1	1	1	1	2	2	1	3
PF00801.27	1	2	2	2	1	1	1	3	1	2	1	1
PF15055.13	14	3	15	5	7	5	5	12	13	8	5	7
PF05225.23	1	3	3	4	2	3	3	2	2	4	6	3
PF01863.24	2	2	2	2	2	2	1	2	2	2	2	2
PF00551.25	3	3	3	3	3	3	3	3	3	3	3	2
PF00633.30	18	20	18	19	18	18	18	16	21	18	19	17
PF09685.16	1	1	1	1	1	1	1	1	1	1	1	1
PF02781.22	2	2	1	1	2	2	1	1	1	1	1	1
PF16254.11	1	2	1	1	1	1	1	1	1	1	1	1
PF18609.9	2	2	2	2	2	2	2	2	2	2	2	2
PF10662.16	16	12	13	10	10	10	10	14	9	12	11	12
PF15617.13	6	6	6	6	6	6	6	6	6	6	6	6
PF20260.5	5	2	5	1	5	2	2	5	2	2	5	1
PF01551.30	5	7	5	10	8	9	8	8	5	9	8	8
PF25021.2	2	2	2	2	2	2	2	2	2	2	2	2
PF00383.30	3	3	3	3	3	3	4	4	3	3	3	3
PF08654.16	4	4	4	5	5	5	5	5	5	5	5	5
PF11106.13	5	2	1	5	4	5	5	5	4	5	4	4
PF21007.3	3	3	4	4	4	3	4	4	4	4	4	4
PF22521.3	1	1	1	1	1	1	1	1	1	1	1	1
PF26077.1	6	7	6	9	7	7	7	4	8	6	6	7
PF01026.28	1	1	1	1	2	1	1	1	1	1	1	2
PF23359.2	1	1	1	2	2	1	1	2	2	2	1	1
PF08541.17	6	4	6	6	6	5	6	5	5	5	6	10
PF07291.17	8	6	6	6	6	6	6	8	6	7	6	6
PF00270.36	46	54	62	55	65	51	57	50	60	62	51	64
PF22613.2	4	4	4	4	4	5	5	5	4	5	4	5
PF23577.2	10	14	9	9	10	10	12	10	12	10	9	10
PF14617.13	5	3	4	5	4	5	5	2	4	3	5	5
PF13305.12	2	1	1	10	4	4	3	3	3	2	3	3
PF20859.3	3	4	4	4	3	3	3	3	4	3	3	5
PF01057.24	4	3	4	4	4	5	5	4	3	5	4	4
PF00750.26	3	3	3	2	2	2	2	3	2	2	2	2
PF24292.2	7	7	7	5	5	7	7	9	7	7	10	7
PF07853.17	1	5	1	2	3	2	1	1	2	1	1	1
PF19944.5	4	2	4	2	2	2	4	4	4	2	2	2
PF13336.13	2	2	2	2	2	2	2	2	2	2	2	3
PF00108.30	13	13	14	14	13	15	16	12	12	19	13	15
PF00582.33	10	6	10	13	7	11	7	10	10	8	10	10
PF11305.14	1	1	1	1	1	1	1	1	1	1	1	1
PF23835.2	4	5	4	4	4	4	4	4	4	4	4	4
PF13086.13	12	14	16	14	13	14	21	14	14	19	14	14
PF14535.13	3	3	3	3	4	3	4	3	3	3	3	3
PF26025.1	1	1	1	1	1	1	1	1	1	1	1	1
PF26169.1	1	1	3	1	1	1	1	1	1	1	1	1
PF13223.12	3	2	3	3	3	3	3	1	3	3	3	1
PF02225.28	5	9	5	3	3	4	3	5	3	4	5	3
PF19053.7	1	1	1	2	1	1	2	1	1	1	1	1
PF04311.21	1	1	1	1	1	1	3	1	1	1	1	1
PF00338.28	1	1	1	1	1	1	1	1	1	1	1	1
PF03143.24	1	1	1	1	1	1	1	1	1	1	1	1
PF17775.8	1	2	1	1	1	1	1	1	1	1	1	1
PF01256.23	2	2	2	2	2	2	2	2	2	2	2	2
PF13398.13	4	3	5	7	4	4	4	5	4	6	4	4
PF07685.21	4	6	4	4	4	3	4	4	4	4	3	5
PF01619.25	1	1	1	1	1	1	1	1	1	1	1	1
PF13535.12	7	8	8	9	9	8	9	7	7	7	7	9
PF00781.30	6	3	4	2	5	4	3	4	2	4	6	2
PF13679.13	3	7	3	5	3	4	4	6	3	3	3	6
PF02537.22	4	3	5	3	5	6	5	5	3	6	3	3
PF06490.18	1	1	1	1	1	1	1	1	1	1	1	1
PF14597.13	1	1	1	1	1	1	1	1	1	1	1	1
PF01225.31	13	3	10	10	11	9	7	12	10	9	9	9
PF12648.13	1	1	1	1	1	1	1	1	1	1	1	1
PF08328.17	1	1	1	1	1	1	1	1	1	1	1	1
PF02061.21	1	1	1	1	1	1	1	1	1	1	1	1
PF01424.29	1	1	1	1	1	1	1	1	1	1	1	1
PF05129.19	1	1	1	1	1	1	1	1	1	1	1	1
PF13340.12	3	10	3	8	12	5	5	11	8	14	13	9
PF12703.12	1	1	1	1	1	1	1	1	1	1	1	1
PF02568.21	2	2	2	2	2	2	2	2	2	2	2	2
PF12172.15	5	5	5	8	8	5	8	7	10	8	11	8
PF03061.29	11	15	11	13	12	9	11	15	13	12	11	11
PF01174.26	3	3	3	3	3	3	3	3	3	3	3	3
PF13847.13	12	17	12	14	12	13	13	14	11	11	12	13
PF03486.21	64	58	60	61	52	56	52	64	64	55	62	60
PF12679.14	1	2	1	2	1	1	1	2	1	1	1	1
PF04997.18	1	1	1	1	1	1	1	1	1	1	1	1
PF14765.13	2	2	2	2	2	2	2	2	2	2	2	2
PF13453.12	1	1	1	2	4	1	1	1	1	1	1	1
PF07884.20	6	6	6	4	4	4	4	4	4	4	4	4
PF02311.26	5	8	5	5	6	5	7	5	10	6	5	6
PF17941.8	1	1	1	1	1	1	1	1	1	1	1	1
PF22381.3	6	9	6	5	5	6	5	7	5	6	6	5
PF22578.3	1	1	1	1	1	1	1	1	1	1	1	1
PF13484.12	5	5	5	5	5	5	5	5	5	5	5	7
PF26540.1	1	1	1	1	1	1	1	1	1	1	1	1
PF25917.1	14	12	14	14	13	14	17	13	13	14	13	13
PF02260.26	1	1	1	1	1	1	1	1	1	1	1	1
PF09445.17	2	3	2	2	2	2	1	2	3	2	1	2
PF02767.22	4	4	3	4	3	4	4	3	3	4	3	4
PF22691.3	13	17	15	14	13	14	16	11	10	19	12	13
PF22888.2	1	1	1	1	1	1	1	1	1	1	2	1
PF20628.4	3	1	3	4	3	1	1	3	2	3	3	3
PF06102.18	1	2	1	1	1	1	1	1	1	1	1	1
PF19040.7	1	3	2	1	2	1	4	1	1	2	2	3
PF00342.25	2	2	2	2	2	2	2	2	3	2	2	2
PF01061.30	10	11	11	11	7	7	9	12	9	7	11	7
PF22910.2	2	4	2	2	2	2	2	2	2	4	2	2
PF21758.3	4	4	4	4	4	4	4	4	3	4	4	4
PF02798.27	1	1	1	1	1	1	1	1	1	1	1	1
PF00623.26	2	2	2	2	2	2	2	2	2	2	2	2
PF00849.28	4	4	4	4	4	4	5	4	4	4	4	4
PF08445.17	23	32	29	26	25	23	29	37	29	25	27	25
PF16326.11	9	16	9	7	7	9	7	9	11	6	7	9
PF13683.13	8	64	20	77	55	38	34	15	38	49	53	44
PF03853.22	4	5	4	4	4	4	4	4	4	4	4	4
PF02541.23	2	2	2	2	2	2	2	2	3	3	2	2
PF00510.24	1	1	1	1	1	1	1	1	1	1	1	1
PF12796.14	1	1	1	1	1	1	1	1	1	1	1	1
PF03129.26	4	4	4	4	4	4	4	4	4	4	4	4
PF01510.31	2	3	2	2	2	2	2	2	3	2	2	1
PF00486.35	8	11	8	10	9	9	8	9	9	9	9	9
PF17762.9	4	5	5	4	4	3	4	4	4	5	4	4
PF01935.24	18	29	24	26	24	27	20	25	22	26	25	30
PF04246.18	5	6	5	5	2	5	2	5	5	7	5	7
PF04102.18	2	2	6	6	2	2	2	2	2	1	2	2
PF22255.3	2	1	2	2	2	2	2	2	1	2	2	2
PF07726.18	7	7	7	9	7	7	8	7	7	7	7	4
PF06414.19	29	37	34	33	31	35	39	39	32	36	36	32
PF21797.3	1	1	1	1	1	1	1	1	1	1	1	1
PF14439.13	2	2	2	2	2	1	3	2	2	2	2	3
PF01541.31	5	2	4	1	2	3	2	3	1	1	2	2
PF07332.17	11	16	14	20	15	15	16	13	15	11	14	17
PF07476.18	4	3	4	3	3	4	6	4	2	4	4	3
PF02129.25	5	8	5	6	5	5	8	7	5	7	5	5
PF23023.2	8	12	10	9	12	11	10	9	9	11	9	11
PF01740.27	4	3	4	4	4	4	4	4	4	4	4	5
PF00572.25	1	1	1	1	1	1	1	1	1	1	1	1
PF01966.29	6	6	6	6	6	6	6	7	6	5	5	9
PF22421.2	3	4	4	4	4	3	4	3	4	4	4	4
PF01490.25	3	2	3	6	5	5	5	3	5	5	3	5
PF09843.15	6	7	4	4	2	2	2	7	1	2	3	3
PF25231.2	1	1	1	1	2	1	2	1	1	1	1	1
PF03328.21	9	8	9	8	8	10	8	9	8	10	9	8
PF02016.22	2	2	2	2	3	2	5	1	2	3	2	2
PF13439.13	37	34	45	36	35	36	40	35	36	35	46	50
PF26090.1	1	3	1	1	1	1	1	1	4	1	1	1
PF02771.22	21	22	18	15	21	15	18	16	13	19	19	18
PF08281.19	30	39	35	26	14	21	20	20	23	30	22	18
PF15669.11	2	2	2	2	2	2	2	2	2	2	2	2
PF00740.24	1	1	1	1	1	1	1	1	1	1	1	1
PF06476.18	3	3	2	2	2	2	2	3	2	2	2	2
PF17854.7	1	1	1	1	1	1	1	1	1	1	1	1
PF20833.3	4	4	4	4	4	4	4	4	4	4	4	4
PF24101.2	2	2	2	2	2	2	4	2	2	2	2	2
PF24389.2	18	18	15	19	19	22	22	20	18	17	23	20
PF13189.13	6	8	6	6	4	6	4	4	7	3	6	4
PF03215.22	13	13	15	12	14	13	13	15	9	11	19	13
PF00291.32	13	11	12	11	13	10	16	12	9	10	10	12
PF01884.24	5	5	5	6	5	6	6	6	6	6	5	6
PF19368.6	1	1	1	1	1	1	1	1	1	1	1	1
PF00490.28	1	1	1	1	1	1	1	1	1	1	1	1
PF09006.17	2	3	3	4	2	2	3	3	2	2	2	2
PF18766.8	2	5	3	4	7	8	8	2	6	4	5	6
PF16193.12	1	1	1	1	1	1	1	1	1	1	1	1
PF01016.25	1	1	1	1	1	1	1	1	1	1	1	1
PF13607.12	2	5	2	2	2	2	3	2	3	3	2	2
PF03102.21	3	3	3	3	3	3	3	3	3	3	3	3
PF02609.22	1	5	1	5	5	1	7	1	1	1	6	6
PF26069.1	1	1	1	1	1	4	1	1	1	1	1	1
PF24027.2	2	2	2	2	2	2	2	2	2	2	2	2
PF05757.17	1	5	1	2	5	3	2	1	2	2	2	2
PF04445.20	3	1	3	3	3	3	3	3	3	3	3	3
PF13638.13	1	1	1	1	1	1	1	1	1	1	1	1
PF01047.29	37	36	38	34	31	24	36	35	28	40	37	38
PF23569.2	2	2	2	2	2	2	2	2	2	2	2	1
PF13244.12	18	11	18	16	17	17	17	18	17	17	17	14
PF01609.28	3	12	5	8	10	6	9	8	9	14	9	7
PF19263.6	9	12	14	12	11	13	15	9	11	9	13	15
PF13669.13	8	12	8	5	7	6	8	8	4	7	6	7
PF01078.28	32	47	37	39	36	35	40	38	33	36	40	37
PF02527.22	2	2	2	2	2	2	2	2	1	2	2	2
PF13806.13	2	2	2	2	2	2	2	2	2	2	2	1
PF03445.20	3	3	3	3	3	3	3	3	3	3	3	3
PF13275.12	1	1	1	1	1	1	1	1	1	1	1	1
PF08792.17	1	2	3	1	1	1	1	1	1	1	1	1
PF04956.19	2	6	3	4	3	3	3	3	6	4	5	3
PF03726.20	1	1	1	1	1	1	1	1	1	1	1	1
PF22552.2	13	10	13	13	11	10	11	12	9	8	14	13
PF13556.13	9	10	11	6	5	9	11	9	10	13	11	6
PF13412.13	59	55	64	48	40	42	48	50	49	48	52	43
PF02558.23	22	26	18	25	20	20	21	19	22	22	19	24
PF17675.7	1	2	1	1	1	1	1	1	1	1	1	1
PF00609.25	1	1	1	1	1	1	2	1	1	1	1	1
PF25362.2	2	1	2	2	2	2	2	2	2	2	2	2
PF07037.18	3	1	2	3	4	2	2	2	3	3	4	4
PF05480.17	1	1	1	1	1	1	2	1	2	1	1	1
PF01527.27	5	49	17	47	14	20	16	11	26	31	23	22
PF13443.13	16	16	18	22	25	20	25	18	18	31	20	26
PF00133.29	12	13	14	13	13	13	13	14	14	13	15	15
PF02445.22	1	1	1	1	1	1	1	1	1	1	1	1
PF07730.20	16	22	14	18	17	15	20	16	12	15	17	14
PF02589.22	2	2	2	2	2	2	2	2	2	2	2	2
PF01808.25	1	1	1	1	1	1	1	1	1	1	1	1
PF01277.23	7	8	5	5	5	5	6	5	11	5	7	5
PF14361.13	3	4	5	13	9	7	12	3	5	9	10	6
PF00970.31	2	2	2	2	2	2	2	2	2	3	2	2
PF13193.13	14	23	14	17	16	13	21	14	13	17	15	16
PF02195.26	2	4	2	2	2	3	3	2	2	2	3	2
PF03788.20	2	2	2	2	2	2	2	2	2	2	2	2
PF12837.13	6	6	6	6	6	6	6	6	6	6	6	8
PF13474.13	2	2	2	2	2	2	2	3	2	2	2	2
PF26440.1	3	6	1	5	5	3	3	5	3	3	5	5
PF13899.13	2	4	2	3	3	3	2	2	2	3	2	3
PF04480.19	9	5	10	9	6	9	12	9	7	9	9	7
PF08267.19	2	2	2	2	2	2	2	2	2	2	2	2
PF10412.16	9	9	8	11	5	5	5	11	11	12	7	7
PF02082.27	9	5	10	9	9	8	9	8	10	13	12	10
PF13361.13	9	9	9	9	9	9	11	10	10	7	9	5
PF17767.8	2	2	2	2	2	2	2	2	2	2	2	2
PF00215.31	9	8	8	9	8	9	9	8	9	9	10	10
PF01726.23	8	7	15	6	4	10	9	8	10	10	6	6
PF01195.26	1	1	1	1	1	1	1	1	1	1	1	1
PF11837.14	3	9	4	3	3	6	3	6	7	5	3	3
PF12330.15	2	2	2	2	2	2	2	2	2	2	2	2
PF07991.19	14	12	14	16	14	14	14	13	14	15	15	14
PF05960.18	1	1	1	1	1	1	1	1	1	1	1	1
PF10443.16	1	1	1	1	1	1	1	1	1	1	1	1
PF01476.27	11	18	12	10	11	11	14	13	13	12	10	10
PF00246.30	1	3	2	1	1	1	1	2	1	1	1	1
PF00082.28	4	4	4	3	3	3	3	4	5	3	5	3
PF11361.14	1	1	1	1	1	1	1	1	1	1	1	1
PF10724.15	1	1	1	1	1	1	1	1	1	1	1	1
PF01613.25	2	3	2	2	3	2	1	2	2	3	4	3
PF14841.12	5	3	4	5	5	4	5	5	4	5	4	5
PF01757.29	7	11	7	4	10	8	9	6	8	7	8	9
PF19303.6	2	2	2	2	2	2	2	2	1	2	2	2
PF00589.28	4	4	4	6	3	3	4	4	8	6	3	3
PF13673.14	16	27	21	21	20	21	20	24	25	22	22	20
PF02812.24	2	3	2	2	2	2	2	2	2	2	2	2
PF10611.15	1	1	1	1	1	1	1	1	1	1	1	1
PF06068.20	10	12	7	8	10	8	10	9	7	7	8	7
PF18317.7	1	1	1	1	1	1	1	1	1	1	1	1
PF00476.27	2	2	2	2	2	2	2	2	2	2	2	2
PF13560.13	16	27	24	11	43	11	22	17	28	42	20	46
PF02562.23	13	15	16	14	19	13	15	13	13	21	11	21
PF07517.21	3	3	3	3	3	3	3	3	3	3	3	3
PF01925.26	8	7	5	10	10	10	10	8	5	12	9	11
PF01250.23	1	1	1	1	1	1	1	1	1	1	1	1
PF23451.2	9	5	9	7	9	9	9	9	11	9	10	9
PF00164.32	1	1	1	1	1	1	1	1	1	1	1	1
PF02843.23	5	3	5	2	2	4	3	5	2	2	3	4
PF03006.27	1	1	1	1	1	1	1	1	1	1	1	1
PF20060.5	3	1	3	7	2	2	1	3	3	3	2	3
PF00281.25	1	1	1	1	1	1	1	1	1	1	1	1
PF13591.13	2	2	2	2	2	2	4	2	2	2	2	2
PF26314.1	5	9	5	5	5	5	2	5	5	5	5	5
PF01812.27	1	1	1	1	1	1	1	1	1	1	1	1
PF01281.26	2	2	5	5	2	2	2	2	2	2	2	2
PF08240.18	19	26	19	21	20	19	24	21	18	20	17	20
PF17391.8	1	1	1	1	1	1	1	1	1	1	1	1
PF00925.26	5	1	2	1	2	2	2	2	2	2	2	1
PF14790.12	1	1	1	1	1	1	1	1	1	1	1	1
PF04960.21	3	3	3	3	3	3	3	2	2	3	3	3
PF14316.12	16	22	20	20	19	19	19	19	15	18	16	16
PF26571.1	2	2	2	2	2	2	2	2	2	2	2	2
PF13148.12	2	6	4	5	4	4	5	4	4	4	4	4
PF08665.18	2	1	2	1	1	1	1	2	2	1	2	2
PF07497.19	1	2	1	1	1	1	1	1	1	1	1	1
PF00675.26	1	1	1	1	1	1	1	1	1	1	1	1
PF00531.29	1	1	1	1	1	1	1	1	1	1	1	1
PF08271.18	4	12	4	4	2	3	4	5	4	3	3	3
PF17754.7	3	5	1	1	3	3	1	3	1	3	1	1
PF03205.21	6	14	13	12	31	14	13	8	14	29	12	38
PF12872.14	1	1	1	1	1	1	1	1	1	1	1	1
PF00480.27	2	2	2	2	2	2	2	2	2	2	2	2
PF21645.4	1	1	1	1	1	1	1	1	1	1	1	1
PF07521.18	2	4	2	2	2	2	2	2	2	2	2	2
PF03099.25	3	3	3	3	3	3	3	3	3	3	3	3
PF20990.3	18	13	16	19	14	13	19	21	12	15	14	14
PF02874.30	2	2	2	2	2	2	2	2	2	2	2	2
PF18085.7	2	2	2	2	2	2	2	2	2	2	2	2
PF16320.11	3	5	3	3	3	3	3	3	3	3	3	3
PF06778.19	1	1	1	1	1	1	1	1	1	1	1	1
PF23997.2	1	3	1	1	1	1	1	1	3	1	1	1
PF01761.27	2	2	2	2	2	2	2	2	3	2	2	2
PF00119.26	1	2	1	1	1	1	1	1	1	1	1	1
PF13347.13	5	6	10	8	6	6	2	9	6	8	5	5
PF20659.3	1	1	1	1	1	1	1	1	1	1	1	1
PF16827.11	1	1	1	1	1	1	1	1	1	1	1	1
PF01593.31	17	23	14	14	15	17	18	19	17	15	16	20
PF01037.28	3	6	3	3	3	3	5	3	7	2	3	3
PF24621.3	1	1	1	1	1	2	1	1	1	1	1	1
PF22029.3	2	2	2	4	2	2	2	2	2	2	2	2
PF19600.5	1	1	1	1	1	1	1	1	1	1	1	1
PF19744.5	6	8	2	8	7	8	9	5	6	11	8	8
PF13378.13	2	4	2	3	2	2	4	2	2	3	2	2
PF20772.3	2	1	2	1	1	1	1	2	1	1	1	1
PF17702.6	1	1	1	1	1	1	1	1	1	1	1	1
[truncated: 505 more rows]

## Sheet: Table S6
Pfam_ID	AKS4c	AS2	CwAy	ML	MT1691313	NCCP16831	RIT305	S1	SB1254	SGAir0127	TYU2	V017
PF01471.24	2	1	0	2	1	0	0	2	0	1	1	2
PF19291.5	2	2	0	0	2	2	0	0	0	0	0	0
PF10945.14	0	0	0	0	1	1	0	1	1	1	1	1
PF06094.18	0	1	0	1	1	2	0	0	0	0	0	0
PF11863.14	1	0	1	0	0	1	1	1	1	1	1	1
PF14256.12	1	0	0	1	0	1	0	1	1	0	0	1
PF13088.13	0	4	0	0	4	4	0	4	0	4	4	4
PF03114.24	0	0	0	0	1	0	1	0	0	1	1	1
PF10750.15	0	1	0	1	0	1	0	0	0	0	0	0
PF19510.6	0	2	0	0	0	3	2	0	0	0	0	0
PF05344.17	0	1	0	0	0	0	0	0	8	0	0	0
PF22633.3	0	1	0	2	2	2	0	0	0	2	2	2
PF14537.12	2	0	2	2	2	2	2	2	2	2	2	2
PF16849.12	0	0	1	0	0	0	0	1	0	0	0	0
PF01920.26	0	0	2	3	0	0	0	2	0	0	0	0
PF25587.2	6	9	9	1	2	5	0	3	6	3	3	1
PF24003.2	1	0	3	0	0	0	0	1	1	0	0	1
PF19126.6	2	1	1	0	0	0	2	0	0	0	2	0
PF16311.11	1	0	1	1	1	1	1	1	0	1	2	1
PF11026.14	0	0	0	4	2	0	0	0	0	0	0	2
PF06769.21	1	0	1	1	1	1	0	1	0	1	1	1
PF19964.6	1	0	1	1	1	0	1	1	0	1	1	1
PF22943.3	2	2	0	0	2	0	0	2	2	2	2	2
PF04738.19	0	0	0	2	0	0	0	0	1	0	0	0
PF11781.14	0	3	0	0	0	0	0	2	0	0	0	0
PF24260.2	2	0	0	0	0	0	0	3	4	0	0	1
PF23711.2	0	1	0	0	3	3	3	0	0	0	3	0
PF16260.12	1	0	1	1	1	1	1	1	1	1	1	1
PF20464.4	0	0	1	1	0	1	0	0	0	1	2	0
PF21760.4	1	1	1	1	1	2	1	1	0	1	1	1
PF05262.16	0	1	0	0	1	0	0	1	0	1	0	0
PF18834.7	2	2	2	2	0	2	2	2	3	2	2	2
PF04625.18	0	3	3	0	0	0	0	0	3	2	2	0
PF14311.13	1	3	1	1	0	0	7	1	0	0	1	0
PF03457.20	0	23	0	0	0	6	0	0	3	0	0	0
PF09049.16	0	0	0	1	0	0	1	0	0	0	0	0
PF25390.2	0	0	0	0	0	0	0	0	2	0	0	2
PF02001.22	0	1	0	0	1	3	2	0	0	3	2	1
PF06180.17	0	0	0	0	0	1	0	0	0	1	0	0
PF04313.21	0	3	4	2	5	8	8	0	7	5	4	6
PF13424.13	10	12	10	10	11	10	10	10	8	9	10	0
PF19602.5	2	1	2	0	2	2	2	2	0	2	2	2
PF19746.5	2	0	2	2	2	2	2	2	0	2	2	2
PF17651.7	2	0	2	0	0	0	0	2	0	0	0	2
PF03063.26	0	0	1	0	0	0	0	0	0	1	0	0
PF05231.20	1	0	1	0	0	0	1	1	0	0	0	0
PF24042.2	3	2	3	2	2	0	8	4	2	2	4	2
PF14486.13	1	0	3	0	0	1	1	1	3	0	1	0
PF16654.11	1	0	1	1	1	1	1	0	1	1	1	0
PF11225.15	0	0	0	1	1	1	1	0	1	1	1	1
PF17267.8	0	0	0	3	3	3	3	0	3	3	3	3
PF04488.22	3	1	0	0	0	2	0	0	0	1	3	0
PF26394.1	0	1	0	2	0	0	0	0	0	0	0	0
PF11980.14	3	0	2	2	2	2	2	2	2	2	2	2
PF16935.11	2	0	2	2	2	2	2	2	0	2	0	2
PF02313.23	2	0	0	0	2	0	0	0	0	0	2	2
PF26303.1	1	1	1	1	0	1	0	1	1	1	1	1
PF26447.1	2	0	0	0	0	0	0	2	0	0	0	0
PF00982.28	1	1	0	0	0	1	0	0	1	1	0	1
PF25989.1	2	5	2	0	2	3	3	2	3	2	2	3
PF07941.17	0	4	0	0	0	0	0	0	0	0	0	2
PF12568.15	0	1	0	1	2	0	1	1	2	2	2	1
PF18035.7	2	0	2	0	0	2	2	2	2	0	2	2
PF22310.3	5	0	5	5	5	2	5	5	2	5	2	2
PF19528.5	0	1	0	0	0	1	0	0	0	0	0	0
PF17380.7	0	1	0	1	0	1	0	0	0	0	0	0
PF20556.4	2	3	0	0	0	0	0	2	2	4	2	0
PF23366.2	0	3	0	0	3	3	0	3	2	3	3	3
PF04430.20	2	0	0	2	2	2	2	2	0	0	2	1
PF24859.2	0	0	2	0	0	0	0	0	0	2	0	0
PF22091.3	1	0	0	0	0	0	0	0	1	0	0	0
PF00145.24	1	5	1	1	0	0	2	0	2	1	1	0
PF19113.6	0	2	0	2	3	1	2	0	3	1	3	3
PF13510.12	1	1	0	1	1	1	0	1	2	2	1	2
PF03824.23	0	0	0	0	0	1	0	0	1	1	1	0
PF06691.17	0	0	0	1	1	0	0	0	0	1	0	1
PF06217.18	0	0	0	0	1	0	0	0	0	1	0	0
PF00707.28	1	1	1	1	1	1	0	1	1	1	1	1
PF00258.31	1	1	2	2	1	2	2	2	2	2	1	0
PF16740.11	1	1	1	1	1	1	1	1	0	1	1	1
PF24444.2	2	2	2	1	1	2	2	1	2	0	0	2
PF01769.22	0	0	0	2	2	0	0	0	2	2	0	5
PF23004.3	1	1	1	1	1	0	1	1	1	1	1	1
PF25937.1	2	0	2	2	2	2	2	2	2	0	2	2
PF20067.6	0	0	0	3	3	0	3	0	0	0	3	3
PF00488.28	0	2	3	2	3	3	2	1	2	3	3	6
PF21581.4	3	3	3	3	3	3	3	3	3	0	3	3
PF05972.17	1	0	1	1	1	1	1	1	1	1	1	1
PF24391.2	2	0	2	0	0	2	2	0	2	0	2	0
PF08221.18	1	1	1	1	1	1	1	1	1	0	0	1
PF20377.4	0	1	0	0	0	0	0	1	0	1	0	0
PF18747.8	1	0	1	1	0	1	1	1	0	1	1	1
PF12822.13	2	3	2	0	3	2	3	1	0	2	0	0
PF12966.14	0	0	0	1	1	1	0	1	1	1	1	1
PF01968.25	2	0	2	2	2	0	0	2	0	2	2	2
PF23043.2	1	0	0	1	1	1	1	1	0	0	1	1
PF25832.1	1	0	1	0	0	0	0	0	0	0	0	0
PF00656.28	1	0	1	0	1	1	1	1	1	1	1	1
PF02742.22	2	0	3	3	2	2	2	3	3	3	2	3
PF07615.17	0	1	0	0	0	1	0	1	0	0	0	0
PF21983.3	0	6	0	3	0	0	0	0	1	1	0	0
PF10904.13	0	1	0	0	1	1	0	0	1	0	0	1
PF07221.18	0	0	0	1	1	0	1	0	0	1	0	1
PF14016.13	0	2	0	0	0	1	0	0	2	2	1	0
PF13129.12	1	0	1	0	0	0	0	1	0	0	0	1
PF20906.4	0	0	1	0	0	1	0	0	1	0	1	1
PF25614.2	0	0	0	2	0	0	0	0	2	0	2	0
PF10935.14	2	0	1	3	0	0	0	2	2	2	0	0
PF22367.2	0	0	0	0	0	0	0	2	0	0	0	3
PF23663.2	2	0	2	2	2	2	2	2	2	2	2	2
PF16808.11	0	8	0	0	1	1	0	1	1	1	1	1
PF21765.4	1	2	1	0	1	0	0	1	0	1	1	1
PF20469.5	0	1	1	0	0	0	1	1	0	1	0	0
PF06365.18	0	0	0	0	0	0	0	1	0	1	0	0
PF20490.4	0	1	1	2	1	1	1	2	1	2	1	1
PF14102.12	0	2	0	2	0	2	0	0	0	2	0	2
PF09989.16	1	0	1	0	1	0	1	1	1	1	0	1
PF02018.24	1	0	1	0	0	1	0	0	0	0	0	0
PF05478.17	0	2	0	1	1	1	2	0	1	2	1	1
PF19607.5	0	0	0	1	0	0	1	0	0	0	1	0
PF09595.16	0	0	0	1	0	1	0	0	0	0	0	0
PF18952.7	1	1	1	0	0	0	0	2	1	1	0	0
PF17656.7	2	0	0	0	0	0	0	2	0	0	0	0
PF11740.14	0	3	1	1	0	0	0	0	0	4	0	0
PF08482.16	1	1	1	1	1	0	1	1	1	1	1	1
PF20054.5	0	0	2	0	0	0	0	0	2	2	0	0
PF04728.19	1	0	0	2	1	1	1	1	0	4	1	1
PF13102.13	1	0	1	0	0	2	3	2	1	2	1	0
PF20801.3	1	0	1	0	0	0	0	0	1	1	1	0
PF07533.22	0	0	2	2	2	2	2	0	0	2	0	2
PF01941.25	2	0	2	2	2	2	2	2	2	2	2	2
PF24213.2	1	0	0	0	0	0	0	1	0	0	0	1
PF25706.1	0	0	0	0	1	1	0	1	0	0	1	0
PF09763.16	0	0	0	0	0	0	0	1	1	0	0	1
PF07958.17	1	0	1	1	1	2	1	1	1	1	1	1
PF01691.22	0	1	0	2	2	2	1	1	1	1	1	2
PF04615.19	0	0	0	0	1	0	1	0	0	0	0	1
PF13359.13	1	0	0	0	0	1	2	2	4	1	2	0
PF20582.5	3	0	2	3	3	3	2	3	0	3	2	3
PF09039.18	0	0	0	1	0	0	0	0	1	0	1	0
PF16082.11	0	0	0	0	0	0	0	0	2	2	0	0
PF13414.13	0	1	0	0	2	0	0	0	0	0	0	0
PF09650.16	1	0	2	1	1	1	1	2	1	2	1	1
PF00941.28	0	0	2	1	0	0	0	1	0	0	0	0
PF04502.19	1	0	0	1	0	1	0	1	1	0	0	0
PF08681.19	0	0	0	1	0	0	0	0	1	0	0	0
PF01529.26	3	0	2	3	2	2	0	3	3	2	0	0
PF05420.18	0	1	0	0	0	0	0	1	0	0	0	0
PF13301.12	2	0	3	2	3	4	2	0	0	2	3	3
PF22262.3	0	0	3	2	2	2	2	0	0	2	2	2
PF03022.23	1	0	1	0	0	0	0	1	0	1	1	0
PF07732.22	0	4	0	0	4	4	0	4	4	4	4	4
PF26203.1	1	0	1	1	1	0	1	1	0	1	1	1
PF13808.12	3	0	3	0	3	0	3	0	0	3	0	0
PF25601.2	0	2	0	0	0	0	1	0	0	0	0	0
PF12414.14	2	2	2	2	2	2	2	1	0	2	2	1
PF07931.19	0	2	0	1	0	2	3	1	4	0	0	0
PF04958.19	0	0	0	0	1	1	0	5	1	1	0	0
PF05732.17	2	2	2	1	1	0	1	1	1	1	2	1
PF05876.19	0	0	0	0	0	0	1	0	0	0	0	1
PF14476.12	2	0	2	2	2	2	2	2	2	2	2	2
PF11808.14	2	2	0	0	0	0	1	0	1	2	0	0
PF15250.12	1	0	0	0	0	0	0	1	1	0	0	0
PF26129.1	1	1	1	1	1	0	1	1	0	1	1	1
PF09125.16	0	1	0	0	0	0	0	0	1	0	0	0
PF26294.1	2	2	2	2	2	2	3	2	0	2	2	2
PF11558.14	1	0	1	1	1	1	0	0	1	1	1	0
PF02447.23	1	1	0	1	2	1	0	0	0	1	0	2
PF19157.6	2	2	0	0	0	0	0	0	0	0	0	0
PF24252.1	2	0	2	2	2	2	2	2	2	2	2	2
PF11839.14	0	0	0	0	2	2	2	0	0	2	2	2
PF02502.24	0	1	0	1	0	0	1	0	0	0	0	0
PF18699.7	1	2	1	1	1	0	0	1	0	0	2	0
PF06207.17	1	0	1	0	1	0	1	1	0	1	1	0
PF14644.13	1	0	1	0	1	1	1	1	1	1	1	0
PF21752.3	1	1	1	1	0	1	1	1	1	1	1	1
PF09012.18	2	0	2	2	0	0	0	2	3	2	2	0
PF17037.10	1	0	0	0	0	0	0	0	0	0	1	0
PF02252.24	0	2	6	4	0	2	3	2	2	2	4	2
PF05650.17	0	0	1	1	0	1	0	0	1	0	0	0
PF19467.5	2	0	2	2	2	2	2	2	2	2	2	2
PF02533.21	2	0	0	0	0	2	0	2	0	2	0	0
PF21844.2	2	0	2	2	2	2	2	2	2	2	2	2
PF10414.15	0	0	1	0	0	0	0	0	1	0	0	0
PF03533.20	0	0	0	0	1	1	1	0	0	1	1	1
PF22083.3	0	0	0	0	0	1	0	0	0	1	0	0
PF15119.12	0	2	0	1	0	0	0	0	0	0	0	0
PF05207.19	0	1	0	0	0	1	1	0	1	1	0	1
PF07519.18	1	0	1	1	1	1	0	1	1	1	1	1
PF20714.3	3	0	3	3	3	3	3	3	4	2	3	3
PF10589.15	0	0	0	2	0	0	0	0	0	1	0	0
PF25784.2	0	0	0	0	1	1	0	0	0	0	0	1
PF14843.12	1	0	1	1	1	1	1	1	1	1	1	1
PF05238.19	0	0	0	1	0	1	1	1	1	0	0	0
PF13593.12	1	0	1	1	1	1	1	2	1	1	1	1
PF03763.19	1	0	1	0	1	0	1	2	1	1	1	1
PF08718.17	1	0	1	1	1	0	1	1	1	0	1	1
PF06156.19	2	1	2	4	2	2	2	2	0	2	2	2
PF13874.12	0	1	0	0	0	1	2	0	0	0	0	0
PF25256.2	1	0	1	1	1	1	1	1	1	1	1	1
PF25929.1	1	0	1	1	1	1	1	1	1	1	1	0
PF02814.21	2	0	0	0	0	1	0	0	1	1	1	0
PF03595.23	0	0	0	0	0	1	0	0	0	1	0	0
PF25950.1	0	2	3	0	0	0	0	0	3	3	0	0
PF01420.26	0	3	0	2	4	6	6	0	3	0	2	3
PF20661.3	1	0	1	1	1	1	1	1	1	0	1	1
PF23471.2	0	0	0	0	1	0	0	0	0	0	0	1
PF20059.5	0	0	1	0	3	0	0	0	1	3	0	0
PF24964.1	1	2	0	0	0	0	0	0	0	1	1	0
PF09273.17	2	0	2	0	2	2	0	0	0	2	2	2
PF02900.24	1	1	1	0	0	0	0	1	0	0	0	0
PF26334.1	1	0	0	1	1	1	0	0	0	1	0	1
PF26478.1	2	0	1	4	4	2	2	2	4	2	2	2
PF02595.21	1	1	0	0	1	1	0	0	0	1	0	1
PF24218.2	3	0	3	3	0	3	3	3	3	3	0	0
PF19144.6	5	3	5	0	0	6	0	5	0	6	5	5
PF19362.5	1	0	0	1	1	1	1	1	1	1	1	2
PF00845.25	1	0	1	0	1	1	1	1	1	1	1	1
PF15099.12	2	0	0	0	2	0	0	0	0	0	0	2
PF04880.19	0	0	0	1	0	0	1	0	0	0	0	0
PF08667.17	0	0	1	1	0	0	0	0	0	0	0	0
PF11593.14	0	0	1	1	0	0	1	0	0	0	0	1
PF11119.14	2	0	0	0	0	0	0	2	0	0	0	0
PF19598.5	0	0	0	2	2	0	0	0	0	1	0	0
PF23397.2	0	0	0	0	0	0	0	0	0	1	0	1
PF10281.15	0	2	0	0	2	2	2	0	2	3	0	4
PF00533.34	1	1	1	1	1	1	1	1	0	1	1	1
PF00732.26	1	1	1	1	0	0	1	1	0	0	1	0
PF04519.20	1	0	1	1	1	1	2	1	1	1	1	1
PF09722.16	3	3	2	2	0	2	0	0	2	2	2	3
PF06749.18	4	2	0	2	2	2	0	0	2	0	2	2
PF20007.5	2	0	0	0	2	0	2	0	0	0	2	0
PF14099.14	0	0	1	0	0	0	1	0	0	0	1	0
PF10593.15	0	0	0	1	0	0	0	0	0	1	0	0
PF17940.7	2	0	1	0	0	0	2	2	0	0	0	2
PF05043.20	0	0	0	1	0	0	0	0	0	0	2	1
PF00989.32	1	1	1	1	1	1	1	1	1	0	1	1
PF25771.2	0	0	0	1	1	0	0	0	0	1	0	1
PF17338.9	0	1	0	0	0	0	0	0	0	0	0	1
PF08722.18	0	0	0	0	0	0	1	0	1	2	0	1
PF16072.10	0	1	0	0	0	2	0	0	0	0	1	0
PF05667.17	0	1	0	0	1	1	0	1	1	1	1	1
PF10006.15	0	0	0	2	2	0	2	0	0	0	0	2
PF14267.12	0	1	0	0	1	1	0	1	1	0	1	0
PF12318.14	2	0	2	2	2	2	2	2	2	2	2	2
PF17648.8	0	2	0	2	1	2	1	0	1	1	1	3
PF22743.3	0	2	0	0	0	3	0	0	0	0	0	0
PF26299.1	0	0	1	1	1	1	0	1	1	1	0	1
PF00681.26	1	0	0	3	0	0	0	0	0	0	0	0
PF02993.20	0	0	1	1	0	0	0	0	0	2	0	0
PF00207.29	1	0	1	1	1	1	1	1	1	1	1	1
PF12349.15	1	0	2	0	1	2	3	2	0	0	1	1
PF19930.5	2	0	2	2	2	2	2	2	2	2	2	2
PF26321.1	1	0	1	1	1	1	0	1	1	1	1	1
PF26465.1	4	3	4	0	0	3	3	4	0	3	3	0
PF03437.22	1	2	1	1	1	1	1	1	2	1	0	1
PF19493.5	3	0	0	3	0	0	0	3	0	0	0	0
PF18197.7	1	0	1	1	1	1	1	1	1	1	1	1
PF09228.16	0	0	1	0	1	1	0	1	1	1	1	0
PF21923.2	0	0	0	0	0	2	3	0	0	1	0	0
PF00993.26	1	0	1	0	1	0	0	0	0	0	0	0
PF09983.16	0	4	0	0	0	2	1	0	0	0	0	0
PF09509.16	0	2	1	0	0	0	0	0	0	0	0	0
PF01238.28	2	0	0	2	2	2	2	2	2	2	2	2
PF01519.23	0	0	0	2	0	0	0	0	0	2	0	0
PF02012.27	0	6	0	0	6	6	0	6	7	6	6	6
PF04835.18	1	0	1	1	1	1	2	1	1	1	1	1
PF13435.12	2	0	2	2	2	2	2	2	2	2	2	2
PF21342.3	0	0	2	0	0	0	0	0	0	1	0	0
PF16833.11	1	0	1	0	0	1	0	1	1	0	1	0
PF10236.16	0	2	2	0	0	1	1	0	1	0	0	4
PF25592.2	0	3	0	0	1	2	2	0	0	0	0	0
PF14497.12	1	1	1	1	1	1	1	1	1	0	1	1
PF13185.13	1	0	1	0	0	0	0	1	0	0	0	0
PF23550.2	2	0	2	0	0	2	0	2	2	0	2	2
PF11154.14	0	2	0	2	0	0	0	0	0	0	0	0
PF06897.18	0	0	0	2	2	2	2	0	0	2	2	2
PF04191.19	3	0	3	2	2	2	2	3	0	2	2	2
PF06029.18	0	1	0	0	0	0	0	0	0	1	0	0
PF13747.12	0	2	0	2	0	0	0	2	0	2	0	0
PF18145.7	0	1	0	0	0	0	0	0	0	1	0	0
PF11041.14	0	0	0	0	0	0	0	0	0	1	0	1
PF02074.22	1	1	1	1	2	0	0	1	1	0	1	1
PF22564.3	1	7	1	2	0	1	2	3	1	1	2	0
PF17469.9	2	3	0	0	2	0	0	2	2	2	3	2
PF12716.13	0	0	3	3	3	3	3	3	0	3	3	3
PF09177.16	0	0	0	1	0	0	0	3	0	0	0	0
PF25230.2	0	0	0	2	0	2	0	0	0	2	0	2
PF08002.17	0	1	1	1	1	1	1	1	1	1	1	1
PF18599.7	1	0	0	0	0	0	0	0	1	0	0	0
PF18311.8	0	0	0	0	0	0	0	0	0	2	0	3
PF05952.18	0	1	0	0	0	0	1	0	0	0	0	0
PF24388.2	1	2	1	0	1	0	1	1	1	0	0	0
PF05640.20	1	0	1	1	1	1	1	1	1	1	1	1
PF08708.17	2	2	0	0	0	0	0	0	0	0	0	0
PF02667.21	6	5	1	6	2	1	0	5	1	1	1	6
PF17272.8	1	0	1	2	0	0	2	1	1	1	0	0
PF20395.4	0	0	0	3	3	0	3	0	0	4	3	0
PF01499.22	0	1	1	0	0	0	0	0	1	0	0	1
PF26596.1	0	3	0	0	0	0	0	3	0	0	0	0
PF14583.13	1	0	1	1	1	0	0	1	0	1	1	1
PF09626.16	3	0	3	3	3	3	3	3	3	3	3	3
PF11915.14	0	0	1	1	0	0	0	1	1	0	0	0
PF24554.2	0	0	3	2	0	0	0	0	0	0	0	0
PF18019.8	0	0	0	0	0	0	0	2	0	1	0	1
PF00468.23	1	1	1	1	1	1	1	1	1	1	1	0
PF20561.4	0	1	0	0	0	0	0	0	0	2	0	0
PF02698.24	1	1	1	0	0	0	1	1	1	0	0	0
PF04784.20	0	0	0	0	0	0	0	0	1	1	0	0
PF01667.24	0	3	0	0	0	0	0	0	0	1	0	0
PF15058.12	1	2	0	0	0	1	0	0	0	0	0	0
PF00499.26	0	2	0	0	2	3	0	3	0	3	3	3
PF17892.8	1	0	1	0	0	0	1	1	0	1	1	0
PF01804.24	0	0	0	0	1	1	0	0	1	1	0	1
PF24283.2	0	3	0	0	0	0	2	0	0	0	0	0
PF05509.18	1	0	0	0	0	0	0	1	0	0	1	0
PF24336.2	1	0	1	1	1	3	2	1	1	3	1	3
PF12696.14	1	0	1	2	0	0	0	1	1	1	0	0
PF13470.13	0	1	0	0	0	0	2	0	1	1	2	0
PF12833.14	1	4	0	1	0	0	1	4	1	4	0	0
PF25942.1	0	0	0	0	0	0	1	0	2	0	0	0
PF24646.3	1	0	0	1	0	0	1	0	0	1	1	0
PF13751.13	1	0	0	0	0	0	0	0	3	0	0	0
PF23991.2	2	4	2	0	0	2	0	2	3	0	0	0
PF07095.17	1	0	1	1	1	1	2	1	1	1	1	1
PF19044.7	0	1	0	1	7	0	1	1	1	7	0	8
PF20072.5	3	2	3	0	3	3	3	3	3	2	3	5
PF26273.1	7	0	7	7	4	0	0	8	6	4	4	4
PF06345.17	0	2	0	0	0	0	0	0	0	0	0	2
PF20963.3	0	0	0	0	0	0	0	2	1	0	0	0
PF24428.2	0	0	2	0	0	0	0	0	2	0	0	0
PF23773.2	0	0	2	0	0	0	0	2	0	0	0	0
PF15144.12	0	0	0	1	1	0	1	0	0	1	0	1
PF23826.2	2	0	2	2	2	2	2	2	2	2	2	2
PF20579.5	2	0	2	2	2	2	2	2	2	2	5	2
PF06150.18	1	1	1	0	1	1	1	1	1	1	1	1
PF24685.2	0	0	0	0	1	1	0	0	1	1	1	1
PF03259.24	1	0	1	1	0	0	2	0	0	1	1	1
PF18171.7	0	0	0	0	1	1	1	0	1	0	0	0
PF06657.19	1	0	0	2	0	0	0	0	0	0	1	0
PF05400.19	0	2	0	0	0	0	2	2	0	0	2	0
PF02983.20	3	5	3	3	2	0	1	3	2	0	3	2
PF11027.14	0	0	0	2	0	0	0	0	0	2	0	0
PF19974.6	2	3	0	0	2	2	2	2	0	0	2	0
PF04513.18	0	7	2	2	0	2	2	2	2	4	2	5
PF08774.18	0	1	0	0	0	0	0	0	1	0	0	0
PF25816.2	0	0	2	0	0	2	2	0	2	0	2	0
PF23721.2	1	1	1	1	1	1	0	1	1	1	1	1
PF22569.2	1	1	1	1	1	1	1	1	1	1	1	0
PF11981.14	0	0	0	0	0	0	1	1	0	0	1	0
PF04544.18	1	0	1	1	0	1	1	1	1	1	1	1
PF04688.19	0	3	0	2	2	0	2	2	2	2	2	2
PF13144.12	3	0	4	2	3	3	3	5	3	3	3	3
PF13288.13	1	1	1	1	1	1	1	1	0	1	1	1
PF15905.11	0	2	0	0	0	0	0	0	0	0	1	0
PF09105.16	2	0	0	0	0	0	0	0	0	0	2	0
PF19756.5	2	0	2	0	0	0	0	0	0	0	0	0
PF26003.1	0	0	0	2	0	0	1	1	0	0	0	0
PF09860.15	0	1	1	1	1	1	1	1	1	1	1	0
PF08218.18	1	1	1	1	1	1	0	1	1	1	1	1
PF16655.12	5	2	5	3	3	3	0	4	1	3	4	4
PF18408.8	0	4	0	4	2	2	2	2	2	2	2	4
PF13456.13	1	1	1	1	1	1	1	1	0	0	1	1
PF19922.5	0	0	0	0	0	0	0	0	1	0	0	3
PF20256.4	1	0	0	0	0	0	6	0	0	1	1	0
PF17806.7	3	0	3	2	3	3	3	3	3	2	3	3
PF24362.2	0	2	0	0	0	1	0	0	0	0	0	0
PF24559.2	0	1	0	1	0	0	0	0	0	0	0	1
PF16460.12	0	0	0	0	2	2	2	0	0	0	0	0
PF18936.6	0	0	2	2	2	2	2	0	2	2	2	2
PF07218.17	1	1	1	1	0	0	0	1	2	2	0	3
PF05887.17	3	2	0	0	0	0	0	2	2	1	1	0
PF10000.16	2	0	2	2	2	0	2	2	2	2	2	2
PF09304.17	0	2	0	0	0	0	0	0	0	3	0	0
PF23429.2	1	0	1	1	1	1	1	1	1	1	1	1
PF02626.21	2	0	2	2	2	2	2	2	3	2	2	2
PF11288.15	1	1	1	1	1	1	1	1	0	1	1	1
PF20038.6	0	1	0	1	0	0	0	0	2	1	1	1
PF14967.12	1	0	1	1	1	1	0	1	1	1	1	1
PF23542.2	2	0	0	0	0	0	0	2	0	0	0	0
PF02513.24	1	0	1	1	1	1	1	1	0	1	1	1
PF21500.4	2	6	2	5	2	2	0	2	2	2	2	2
PF25109.2	1	1	1	1	1	1	2	1	1	1	1	0
PF19380.5	2	0	2	2	2	2	2	2	2	2	2	2
PF20514.5	0	0	0	2	2	2	2	2	2	0	2	2
PF00002.30	2	1	2	2	2	2	2	0	2	2	2	2
PF24764.2	0	15	6	32	22	10	12	1	6	27	20	15
PF23468.2	3	3	3	3	3	3	0	3	3	3	3	3
PF19690.5	0	0	0	3	0	0	0	0	0	0	3	3
PF07023.18	0	0	1	0	0	0	0	1	0	0	1	0
PF10706.16	2	0	2	0	0	0	0	1	0	0	0	2
PF18303.7	3	0	3	0	0	2	3	3	3	4	2	3
PF13573.13	0	0	0	0	0	0	0	2	0	0	1	0
PF22722.3	0	0	0	1	0	1	0	1	1	0	0	0
PF05891.19	0	1	0	0	0	1	0	1	0	1	1	0
PF25676.2	0	1	0	0	0	0	0	0	1	0	0	0
PF12686.13	0	0	0	3	1	2	4	0	3	1	1	0
PF07054.17	0	0	0	2	2	2	2	0	2	2	2	2
PF14772.12	1	0	1	0	1	1	1	0	1	1	1	0
PF18757.7	0	2	0	0	0	2	4	0	0	0	0	0
PF26444.1	2	0	2	2	0	0	2	0	0	2	2	2
PF25004.2	2	0	0	2	2	2	2	2	2	2	2	2
PF11511.14	0	0	0	0	0	1	0	0	0	0	0	3
PF16079.11	0	0	0	1	0	1	0	1	1	1	1	1
PF25842.1	1	0	1	1	1	1	1	1	2	1	2	1
PF03911.22	0	1	0	0	0	1	0	0	0	0	0	0
PF10624.15	1	0	1	0	0	0	0	1	0	0	0	0
PF07085.18	1	0	0	0	0	1	0	0	1	1	1	0
PF21993.2	0	0	2	0	0	0	0	0	0	2	0	0
PF07222.17	1	0	1	1	1	1	1	1	1	1	1	1
PF05973.21	1	1	0	0	0	0	0	0	0	0	2	0
PF21465.3	0	0	0	0	0	0	0	0	1	0	1	0
PF11967.15	2	1	2	2	2	2	2	2	2	0	2	2
PF08140.17	5	0	3	5	3	3	3	5	3	5	3	3
PF00825.25	1	1	1	1	1	1	1	1	1	1	1	0
PF14690.12	0	0	0	0	0	3	0	2	3	6	0	0
PF02911.24	1	1	1	1	1	1	1	2	1	1	2	0
PF10710.15	0	0	2	0	0	0	2	0	0	0	2	0
PF08702.16	0	2	0	0	0	0	0	0	0	2	0	2
PF21775.4	0	2	0	0	0	0	0	2	0	0	0	0
PF02661.24	1	0	3	2	2	2	1	0	2	2	3	2
PF26483.1	3	0	3	2	2	2	2	3	0	2	2	2
PF18705.8	0	0	1	1	0	0	1	0	0	1	1	0
PF10686.15	2	0	4	4	2	8	4	4	2	2	2	2
PF13940.12	4	0	4	4	0	0	0	4	0	0	4	0
PF02942.20	0	0	0	1	1	1	0	0	0	0	0	1
PF08596.17	1	2	1	1	1	1	1	0	1	1	1	1
PF25934.1	2	3	2	4	0	2	2	4	1	2	2	2
PF17196.10	0	3	2	2	0	2	2	2	2	0	2	0
PF01774.23	0	0	0	0	0	1	0	0	1	1	1	0
PF22543.3	1	1	1	1	1	1	1	1	1	1	1	0
PF03860.22	1	2	1	0	1	2	1	2	1	2	2	1
PF12048.15	0	1	0	1	1	1	0	2	1	1	0	1
PF00400.39	0	1	0	0	0	0	0	0	1	0	0	0
PF06253.17	1	1	0	0	1	1	1	1	0	1	1	1
PF04304.19	0	3	0	0	2	0	0	0	0	0	0	0
PF24751.2	0	2	3	0	2	2	0	2	0	2	2	0
PF12329.14	0	0	0	0	0	3	6	0	0	0	0	0
PF21360.4	0	2	0	2	0	0	4	0	0	0	0	0
PF20064.5	4	0	2	2	0	0	0	2	2	0	3	0
PF12079.14	0	3	0	3	2	5	2	2	4	2	0	3
PF09682.16	3	3	3	3	3	3	3	3	3	3	0	3
PF05198.22	2	1	1	1	2	1	0	2	1	1	1	1
PF08370.17	3	0	3	3	3	3	3	3	3	0	3	3
PF12216.14	1	1	1	0	0	0	0	1	0	0	0	0
PF17395.7	0	0	0	4	4	4	0	0	0	0	0	0
PF17448.8	2	0	2	2	2	2	2	2	2	2	2	2
PF17304.9	2	0	2	2	2	2	2	4	2	2	2	2
PF16083.11	0	0	0	0	2	0	2	0	0	0	0	0
PF05534.19	0	0	0	0	0	0	0	0	0	2	2	0
PF03729.19	3	0	3	3	3	3	3	6	3	3	3	3
PF26047.1	0	3	0	0	0	0	0	0	0	1	0	0
PF21980.3	0	1	0	0	0	1	2	0	0	0	0	0
PF09850.15	5	1	1	1	2	1	1	0	3	4	1	2
PF24096.2	1	0	1	1	0	0	0	1	1	0	0	1
PF14559.13	8	6	4	0	1	5	13	12	4	4	4	5
PF23494.2	1	2	1	1	1	1	1	2	0	1	1	1
PF11216.14	1	0	1	1	1	1	1	1	1	1	1	1
PF24987.2	0	0	0	0	0	0	0	1	0	0	0	1
PF19966.4	2	0	2	2	2	2	2	2	2	2	2	2
PF16926.10	1	1	0	2	1	1	1	1	1	1	0	1
PF03085.21	0	0	0	0	1	1	0	0	0	0	0	1
PF24315.2	0	0	0	0	0	0	0	0	0	2	0	2
PF18089.8	2	0	2	0	0	2	0	0	2	0	0	0
PF06764.18	0	0	0	2	0	2	0	0	0	0	0	0
PF14645.12	1	0	1	1	0	0	0	0	0	0	0	2
PF14501.13	4	0	4	4	4	1	4	4	5	3	4	4
PF20466.4	0	0	1	1	0	1	0	0	0	1	1	0
PF11528.14	0	0	1	0	0	0	0	1	0	0	0	0
PF16282.12	0	0	2	0	0	0	0	0	2	2	0	0
PF03253.20	0	0	0	0	0	1	0	0	1	1	1	0
PF24625.2	0	0	1	1	1	2	1	2	0	1	1	1
PF02616.20	1	0	1	1	1	1	0	1	1	0	1	1
PF19551.5	0	0	0	3	3	0	3	0	3	3	3	3
PF04846.19	0	0	0	0	0	3	0	0	3	3	2	0
PF11559.14	0	2	2	0	0	3	0	0	0	0	0	0
PF10247.15	2	2	2	2	2	0	0	2	4	4	2	2
PF14282.12	2	0	2	4	2	2	2	2	2	2	2	2
PF22002.2	1	0	1	1	1	1	1	1	0	1	1	1
PF09407.16	0	0	2	4	1	1	0	1	2	3	2	0
PF08239.18	2	0	2	0	0	0	0	2	0	0	0	0
PF11021.14	2	2	2	2	2	0	4	2	2	1	2	2
PF05901.17	2	0	2	2	0	0	0	2	0	0	0	0
PF14563.13	0	2	0	0	2	2	0	2	1	2	2	2
PF26470.1	0	2	0	2	0	0	0	0	0	0	0	0
PF25794.2	0	0	2	0	0	0	0	0	2	0	0	0
PF11446.14	2	0	2	4	2	2	2	2	2	2	2	2
PF00249.38	0	0	2	0	0	0	0	0	0	2	0	0
PF10134.16	0	0	1	0	0	0	0	2	0	1	0	0
PF13676.12	0	0	1	0	0	0	0	2	1	2	1	0
PF11727.14	0	1	0	0	0	1	0	0	0	0	0	0
PF08044.17	0	3	0	0	0	0	0	0	0	3	0	3
PF12220.15	1	0	0	1	0	0	0	1	0	0	1	0
PF07407.18	0	4	0	2	1	2	0	1	1	1	1	2
PF16007.12	2	0	1	1	1	1	1	2	2	3	2	1
PF24664.2	1	0	0	0	0	1	0	0	0	0	0	0
PF19590.5	0	0	2	0	0	0	0	0	2	2	0	1
PF22093.2	2	0	2	0	0	0	0	2	0	0	2	0
PF18203.7	1	0	2	0	0	0	0	1	0	1	1	0
PF13563.13	6	4	5	4	5	6	5	6	0	6	6	5
PF07850.20	0	0	0	0	1	0	0	0	0	1	0	1
PF07438.17	1	0	1	1	1	1	1	1	1	1	1	1
PF15731.12	0	1	0	0	1	1	0	0	1	0	1	0
PF13988.12	1	3	0	1	1	1	1	1	1	1	1	1
PF04795.18	2	0	0	0	0	0	0	2	2	0	0	2
PF11364.14	1	0	1	0	0	0	1	1	1	0	1	0
PF19953.5	3	0	3	3	3	3	3	3	3	3	3	3
PF12957.14	0	1	1	0	0	0	0	2	0	1	0	0
PF01815.22	1	0	1	1	1	1	1	1	1	1	1	1
PF06157.17	1	0	1	1	1	1	1	1	1	1	1	1
PF01284.29	2	1	3	0	0	0	2	2	0	0	0	0
PF05208.20	0	2	0	0	0	0	0	0	0	1	0	0
PF15038.12	2	0	2	2	2	2	2	2	2	2	2	2
PF09918.15	2	0	2	0	0	0	0	0	0	0	0	0
PF18967.6	3	2	5	1	3	0	6	5	1	1	3	3
PF20506.4	0	0	0	0	0	0	0	0	2	0	2	0
PF06188.18	1	1	1	1	1	1	1	1	0	1	1	1
PF14007.12	3	0	1	2	2	2	3	3	5	5	2	2
PF22041.2	1	1	1	1	1	1	1	1	1	0	1	1
PF07637.17	0	0	0	0	0	0	0	0	0	1	0	1
PF19735.5	2	0	2	2	2	2	0	2	0	2	2	2
PF08274.18	0	1	2	0	0	0	0	0	0	0	0	0
PF18439.8	0	0	1	0	1	0	0	0	0	0	0	0
PF01596.24	1	1	1	1	1	1	1	1	1	0	1	1
PF11563.15	1	1	0	1	1	1	1	0	1	1	1	1
PF22277.3	2	3	2	2	2	2	0	2	2	2	2	2
PF24922.1	0	2	0	0	0	1	0	0	0	0	0	0
PF09699.16	2	0	2	2	2	2	2	2	2	2	2	2
PF04126.19	1	1	1	1	1	1	1	1	1	1	1	0
PF19901.5	2	0	2	2	2	2	2	1	0	4	4	2
PF06212.18	2	0	0	2	2	2	2	2	0	2	2	2
PF23189.2	0	0	0	0	0	0	2	0	2	0	0	0
PF12762.14	0	0	1	1	0	0	0	0	0	0	0	2
PF25834.1	1	0	1	2	0	1	0	1	2	0	2	0
PF08668.19	0	1	0	0	0	0	0	0	0	0	0	1
PF10282.16	5	0	0	4	4	3	4	4	0	4	4	4
PF19517.5	5	3	7	4	5	0	4	4	2	0	4	0
PF00596.28	0	2	0	1	0	0	0	0	0	0	0	0
PF02682.22	3	0	3	3	1	3	3	3	2	1	2	1
PF23499.2	0	1	2	0	0	0	0	4	0	2	0	0
PF22059.3	1	1	0	0	0	0	0	0	0	0	1	0
PF17073.10	0	2	0	0	0	0	0	1	0	0	0	0
PF18478.8	1	0	0	0	0	0	0	0	0	1	0	0
PF19827.5	0	2	0	0	0	1	0	1	0	0	0	0
PF24267.2	1	3	1	1	2	0	0	0	0	0	1	3
PF05637.19	0	1	0	0	0	0	1	0	1	0	1	0
PF25616.2	0	0	0	1	0	1	1	0	1	1	1	1
PF14237.12	0	1	1	0	0	0	0	0	1	1	2	0
PF09610.16	0	1	0	0	0	0	0	0	1	0	0	0
PF02994.21	0	0	1	0	0	0	0	1	0	0	0	0
PF05387.16	0	0	0	0	0	3	0	0	0	3	0	0
PF14518.12	0	0	0	1	0	1	0	0	0	0	0	0
PF01764.32	0	3	3	2	1	1	1	2	1	2	1	1
PF13124.11	0	1	0	0	0	0	0	0	0	1	0	0
PF13206.12	0	0	1	1	1	1	2	1	1	0	0	1
PF03994.21	0	1	3	0	0	0	0	0	0	0	0	0
PF09360.16	0	0	0	1	0	2	0	0	0	0	0	0
PF00370.28	1	1	1	2	1	2	1	0	1	1	2	1
PF05524.19	0	1	0	0	1	0	0	0	0	0	0	0
PF10007.16	1	0	1	1	1	0	1	1	1	1	1	1
PF22679.3	0	2	0	2	4	4	4	0	2	0	2	3
PF19609.5	4	0	0	1	3	3	3	4	0	3	3	3
PF17461.7	0	0	2	0	1	1	0	1	1	0	1	0
PF15717.11	1	0	0	1	0	1	0	1	0	0	0	0
PF04637.17	1	0	1	1	0	0	1	1	0	1	0	1
PF05130.18	3	0	3	2	2	2	2	2	4	2	3	2
PF01850.28	1	0	0	1	1	1	1	1	1	0	3	1
PF22845.3	1	2	1	1	1	1	1	1	1	0	1	1
PF10319.16	1	0	0	1	1	1	1	1	1	1	1	1
PF20130.5	2	0	0	2	2	0	0	2	0	2	0	2
PF06754.18	0	0	1	0	0	0	0	0	0	1	0	0
PF25873.1	0	0	0	0	0	2	0	0	2	2	1	0
PF12155.13	1	0	1	1	1	0	1	1	1	1	1	1
PF10680.15	0	0	2	0	0	0	2	1	3	0	0	2
PF23229.3	1	1	1	1	1	1	1	1	1	1	1	0
PF11268.14	2	0	2	2	2	2	2	2	2	2	2	2
PF23923.2	0	3	0	0	0	0	2	0	0	0	0	0
PF05473.19	0	0	0	0	0	1	0	0	1	0	0	0
PF22792.1	2	4	2	0	2	0	0	2	0	2	2	2
PF03606.22	4	3	3	6	4	1	0	2	1	1	1	7
PF12042.14	0	0	0	0	0	0	0	0	1	1	0	0
PF06391.19	0	1	0	0	0	1	0	0	0	0	0	0
PF13717.12	2	6	2	0	0	4	4	5	2	4	2	2
PF22046.3	1	2	1	1	1	1	1	1	1	1	0	1
PF24979.1	1	0	0	0	1	0	1	1	0	1	1	1
PF12323.15	0	0	1	0	0	0	0	0	0	1	0	0
PF18321.8	0	2	0	2	0	0	3	0	0	0	0	0
PF17863.8	0	0	0	2	0	0	0	0	0	2	0	2
PF03918.20	1	1	1	2	2	2	1	1	2	0	2	2
PF13748.12	1	4	0	1	0	0	1	1	1	1	0	0
PF00994.30	2	5	2	1	5	0	3	2	5	5	2	2
PF03243.21	1	0	1	0	0	1	0	1	0	0	0	0
PF15978.12	3	6	0	0	1	0	0	1	1	3	2	1
PF18993.6	3	6	3	0	3	3	3	3	3	1	3	3
PF21972.2	1	1	1	1	1	1	1	1	1	0	1	1
PF03586.19	0	0	0	0	0	1	1	0	0	1	0	1
PF24088.2	2	0	2	2	2	2	2	2	2	2	2	2
PF11467.14	1	0	0	0	0	0	0	0	0	0	1	0
PF01719.24	0	1	0	0	0	0	0	0	0	1	0	0
PF14947.13	1	2	1	0	0	0	1	1	0	0	0	0
PF13779.12	1	0	1	1	1	1	1	1	1	1	1	1
PF04360.18	1	0	0	2	0	0	0	0	0	0	0	0
PF13635.13	1	0	1	1	1	1	1	1	1	0	1	1
PF08003.18	2	2	1	1	0	1	0	1	2	2	1	0
PF17789.8	0	0	0	3	0	1	0	0	0	0	0	0
PF26296.1	0	0	0	0	0	0	1	0	3	0	0	0
PF24036.2	0	0	0	1	1	0	0	0	0	0	0	0
PF05360.20	0	2	0	2	2	2	0	0	2	0	0	0
PF04723.21	1	0	1	0	1	0	0	1	0	0	0	1
PF12666.13	1	2	1	1	0	5	0	2	6	6	5	0
PF10717.15	0	0	0	1	0	0	0	0	0	1	0	0
PF19997.5	1	0	1	1	1	1	1	1	0	1	1	1
PF13440.12	1	1	0	1	0	0	1	1	1	0	1	0
PF11779.14	2	0	0	0	2	0	0	0	0	0	0	2
PF06147.19	1	0	1	1	0	0	0	1	1	2	0	0
PF04610.20	2	0	4	3	0	0	0	2	2	2	0	0
PF13190.12	0	3	0	0	0	2	0	0	0	0	0	0
PF23124.2	5	0	5	5	5	5	4	4	3	5	5	5
PF22448.2	1	0	1	1	1	1	0	1	1	1	1	1
PF21173.3	2	0	2	0	2	0	0	2	2	0	0	2
PF13471.13	0	1	1	0	0	0	0	0	0	0	0	0
PF25476.2	0	2	0	0	0	0	2	0	0	0	2	0
PF10779.15	3	4	2	3	3	0	0	2	0	0	3	0
PF20187.4	1	0	0	1	0	0	0	2	0	0	1	0
PF00274.26	0	0	0	0	2	2	0	2	2	1	2	2
PF00130.29	0	1	0	0	0	0	0	0	1	0	1	0
PF08627.17	1	0	1	0	0	0	1	1	1	0	0	0
PF16982.11	0	2	1	0	0	0	0	0	0	1	0	0
PF01949.24	2	0	2	2	2	2	2	2	2	2	2	0
PF19107.6	2	0	2	2	2	2	2	2	2	2	2	2
PF00699.26	0	0	0	0	0	1	0	0	1	1	1	0
PF24346.2	0	0	1	0	0	0	0	1	0	0	0	0
PF22251.2	1	1	0	1	2	0	0	1	1	0	0	0
PF02641.21	2	0	2	2	2	2	1	2	2	0	2	2
PF17230.8	0	16	0	15	0	3	3	0	6	3	12	6
PF03229.19	2	0	2	3	2	2	2	2	2	2	4	2
PF10947.14	2	0	0	0	0	0	2	2	2	2	2	0
PF01610.24	0	7	0	15	1	3	1	0	11	7	13	4
PF13670.13	0	0	3	1	0	2	0	0	0	0	0	0
PF13896.13	1	0	0	2	1	0	0	0	1	1	1	0
PF18286.7	0	0	0	0	2	2	0	1	0	0	0	0
PF07096.17	0	1	0	0	0	1	1	0	1	0	1	0
PF06459.18	1	1	1	1	1	0	1	1	2	1	0	2
PF00723.28	1	1	0	0	1	1	0	0	0	0	0	0
PF25568.1	0	0	0	1	0	0	0	0	0	0	1	0
PF01867.22	0	0	0	0	0	0	0	2	0	1	0	1
PF18234.8	0	0	0	0	0	0	1	0	1	0	0	0
PF05202.18	1	1	0	1	0	1	0	0	1	0	0	0
PF26336.1	0	1	0	0	1	0	1	0	1	0	0	0
PF01699.30	0	0	0	0	3	0	0	0	0	3	3	3
PF20973.3	1	0	1	1	1	1	1	1	1	1	1	1
PF17850.8	1	2	1	1	2	0	0	1	0	0	1	0
PF12670.13	0	1	0	0	0	0	2	0	0	0	0	0
PF07939.17	1	0	0	1	1	0	1	0	1	1	1	1
PF11028.15	0	3	0	4	4	4	4	0	0	4	4	4
PF05377.17	0	1	0	0	0	0	2	0	0	0	0	0
PF16738.11	1	1	1	1	0	1	1	0	0	1	1	0
PF05065.20	0	0	0	3	0	0	1	0	1	0	0	0
PF04202.18	3	0	3	2	1	2	2	3	2	2	2	2
PF25991.1	2	0	0	0	0	0	0	2	3	0	0	0
PF23255.2	1	0	1	1	1	1	1	1	1	1	1	1
PF08463.16	1	2	1	0	0	2	4	2	3	4	1	1
PF06432.17	0	0	2	0	0	0	0	0	0	2	0	0
PF15176.12	3	0	3	3	3	3	3	3	0	0	0	3
PF05120.18	2	2	2	2	1	2	0	2	4	2	3	0
PF20611.4	4	0	4	4	4	4	0	5	4	4	4	4
PF24167.2	0	0	1	0	0	0	1	0	0	0	1	0
PF05545.17	0	3	0	0	0	3	0	0	0	3	3	0
PF14145.12	2	0	2	2	2	2	2	2	2	2	2	2
PF22072.3	4	0	0	0	0	0	0	4	0	0	0	4
PF00754.32	1	1	1	1	1	1	0	1	1	1	1	1
PF16656.12	2	1	2	0	0	0	0	2	2	1	2	2
PF13539.12	2	0	2	0	0	2	0	2	2	0	0	2
PF14032.13	0	0	0	0	0	0	1	0	0	1	0	0
PF21086.4	3	3	3	0	0	0	0	3	0	0	0	3
PF05713.18	0	2	0	2	0	0	0	0	1	0	0	0
PF18854.7	0	0	0	0	0	1	1	0	0	0	0	0
PF20537.4	0	2	0	2	4	0	2	1	2	2	2	4
PF07494.18	1	0	1	1	1	1	2	1	1	1	1	1
PF04233.20	2	0	0	0	0	0	0	0	1	0	0	0
PF21305.3	2	2	2	2	2	2	2	0	2	2	2	2
PF06912.17	1	3	0	1	1	1	1	1	2	1	1	0
PF26157.1	0	0	0	0	0	1	0	0	1	1	1	0
PF00871.24	1	1	0	0	0	1	0	0	1	1	1	0
PF14344.13	2	2	0	0	0	0	2	0	0	0	2	0
PF01590.33	3	4	3	1	1	2	1	5	2	1	2	0
PF19041.6	1	0	1	0	1	1	0	1	0	1	1	1
PF23460.2	3	1	3	3	3	3	3	3	0	3	3	3
PF19714.5	1	1	1	0	0	0	0	1	0	0	0	0
PF18418.7	1	1	0	0	0	0	0	0	0	1	1	0
PF05350.18	0	0	0	0	2	0	0	0	0	0	0	2
PF19932.5	0	0	1	1	0	0	0	1	0	0	0	0
PF03401.19	1	0	1	1	1	1	1	1	1	1	1	1
PF04182.19	1	1	1	2	1	0	1	1	1	1	1	1
PF26270.1	2	0	0	0	0	0	0	0	0	0	2	0
PF03096.21	2	2	1	0	0	0	0	0	0	2	0	0
PF17981.8	0	0	0	0	0	2	2	0	0	0	0	0
PF08106.16	0	0	0	0	2	0	0	0	0	0	0	2
PF14512.12	2	0	2	2	2	2	2	2	2	2	2	2
PF13200.13	1	1	1	1	0	1	1	1	1	1	0	1
PF26580.1	0	0	0	3	3	0	3	0	3	3	3	3
PF06830.17	2	0	2	2	2	2	2	2	2	2	2	2
PF10145.15	6	0	1	0	0	0	0	0	7	0	0	0
PF13625.12	0	0	0	0	0	1	2	0	0	1	0	2
PF03857.19	0	2	0	0	0	0	4	0	0	0	0	0
PF23439.2	0	0	0	0	0	1	0	0	0	1	0	0
PF13094.12	0	2	1	0	0	0	0	1	0	0	0	0
PF22784.2	0	2	1	0	0	0	0	0	0	0	0	0
PF16492.11	1	1	1	1	0	0	0	1	1	1	1	1
PF21344.4	0	1	0	0	0	1	1	0	0	1	0	1
PF15180.12	0	1	0	2	0	2	2	0	2	2	0	0
PF10707.16	1	1	1	0	1	1	1	1	0	1	1	1
PF03151.23	0	0	0	1	0	1	0	0	0	1	0	0
PF11625.15	0	1	3	0	0	0	0	0	0	0	0	0
PF09617.16	0	0	0	0	0	0	0	0	0	1	0	2
PF03432.21	0	1	0	1	0	0	0	0	2	0	0	0
PF09086.17	2	0	2	2	2	2	2	2	2	2	2	2
PF08449.18	0	0	0	0	0	1	0	0	0	1	0	0
PF25957.1	1	0	1	1	1	1	6	3	1	1	0	1
PF01627.29	2	0	2	2	2	2	2	2	2	2	2	2
PF13687.12	1	0	1	1	0	0	0	1	0	0	0	1
PF17689.9	0	1	0	0	0	0	0	0	1	0	0	0
PF13824.13	0	0	0	0	2	0	1	1	0	0	0	0
PF12656.13	2	0	2	2	2	2	0	2	2	2	2	2
PF11488.15	0	2	0	0	0	0	0	0	2	0	0	0
PF04912.20	0	1	1	4	0	0	0	1	1	0	1	0
PF03888.21	0	1	0	0	0	1	0	1	0	0	0	0
PF13574.13	2	0	2	2	2	2	2	2	2	2	2	2
PF11769.14	0	0	0	0	0	2	0	0	0	0	2	0
PF13999.12	3	0	3	3	0	3	0	3	3	0	0	0
PF22295.2	0	0	0	0	0	3	0	0	0	3	3	0
PF25014.2	1	0	1	1	1	0	2	1	1	1	1	1
PF11574.14	0	6	0	0	0	0	0	0	1	0	0	0
PF25852.1	0	2	0	0	2	2	0	2	1	2	2	2
PF13886.13	1	1	1	3	3	3	5	3	0	3	3	3
PF11180.14	1	2	0	3	5	3	2	2	3	7	4	7
PF20563.4	1	0	0	0	0	0	0	1	0	0	3	0
PF13492.13	1	0	1	0	2	0	0	2	0	0	0	0
PF08535.16	0	2	0	1	0	0	0	0	0	0	0	0
PF07367.18	1	0	1	0	0	0	0	1	0	0	0	0
PF23373.2	0	1	2	0	0	0	0	0	0	0	0	0
PF00689.27	0	0	0	1	0	0	0	0	2	0	0	1
PF01182.27	0	0	0	2	1	0	1	0	0	1	1	1
PF19701.5	3	0	2	0	0	0	0	0	0	0	0	0
PF00627.38	0	1	0	0	0	0	1	0	0	0	0	0
PF06418.21	1	1	1	1	1	1	0	1	1	1	1	1
PF10999.14	2	0	2	2	2	1	1	2	2	1	0	2
PF11492.15	0	0	3	5	3	3	3	3	4	3	3	3
PF22190.3	1	0	1	0	1	1	0	1	1	0	1	0
PF07254.18	0	2	0	2	0	0	0	1	0	0	0	0
PF07110.18	4	1	3	3	3	1	4	1	0	2	3	3
PF10711.16	2	2	2	1	1	0	1	2	1	2	1	1
[truncated: 1,364 more rows]

## Sheet: Table S7
Pfam_ID	AKS4c	AS2	CwAy	ML	MT1691313	NCCP16831	RIT305	S1	SB1254	SGAir0127	TYU2	V017
[truncated: 1,402 more rows]

[truncated: 1 more sheets: Table S8]
